# Supplementary material for: Identifying Environmental Endocrine Disruptors Associated With the Age at Menarche by Integrating a Transcriptome-Wide Association Study With Chemical-Gene-Interaction Analysis
Source: Front Endocrinol (Lausanne). 2022 Feb 24;13:836527. doi: 10.3389/fendo.2022.836527 (PMC8907571; doi:10.3389/fendo.2022.836527)
Supplement: Supplementary file 1 [file Table_1.xlsx]

## Sheet: Sheet1
PANEL	FILE	ID	CHR	P0	P1	HSQ	BEST.GWAS.ID	BEST.GWAS.Z	EQTL.ID	EQTL.R2	EQTL.Z	EQTL.GWAS.Z	NSNP	NWGT	MODEL	MODELCV.R2	MODELCV.PV	TWAS.Z	TWAS.P
Brain_Hypothalamus	./WEIGHTS//Brain_Hypothalamus/Brain_Hypothalamus.ENSG00000001460.13.wgt.RDat	STPG1	1	24683489	24743424	0.282	rs10903035	2.83	rs4592213	0.00129	-3.19	-2.387	420	420	blup	0.084	0.0014	1.07858	0.280775
Brain_Hypothalamus	./WEIGHTS//Brain_Hypothalamus/Brain_Hypothalamus.ENSG00000007341.14.wgt.RDat	ST7L	1	113081781	113163447	0.23	rs11803863	2.81	rs2999154	0.110829	4.47	-0.025	331	1	top1	0.11	0.00027	-0.025	0.980055
Brain_Hypothalamus	./WEIGHTS//Brain_Hypothalamus/Brain_Hypothalamus.ENSG00000016602.8.wgt.RDat	CLCA4	1	87012761	87046437	0.211	rs1358826	-2.74	rs4631724	-0.006909	4.04	-0.319	408	408	blup	0.041	0.021	-0.56091	0.574856
Brain_Hypothalamus	./WEIGHTS//Brain_Hypothalamus/Brain_Hypothalamus.ENSG00000040487.8.wgt.RDat	PQLC2	1	19638820	19655794	0.228	rs17390041	4.09	rs12033437	0.130654	-4.69	0.9562	487	1	top1	0.13	7.7e-05	-0.95618	0.338979
Brain_Hypothalamus	./WEIGHTS//Brain_Hypothalamus/Brain_Hypothalamus.ENSG00000053372.4.wgt.RDat	MRTO4	1	19578047	19586622	0.364	rs17390041	4.09	rs10917275	0.139159	-4.27	2.87	505	1	top1	0.14	4.5e-05	-2.87	0.004105
Brain_Hypothalamus	./WEIGHTS//Brain_Hypothalamus/Brain_Hypothalamus.ENSG00000054282.11.wgt.RDat	SDCCAG8	1	243419320	243663394	0.233	rs6694738	-5.58	rs10926958	0.053385	3.92	0.896	284	284	blup	0.094	0.00077	2.80215	0.005076
Brain_Hypothalamus	./WEIGHTS//Brain_Hypothalamus/Brain_Hypothalamus.ENSG00000058085.10.wgt.RDat	LAMC2	1	183155373	183214035	0.34	rs789185	-2.98	rs2276543	0.351533	6.24	0.013	451	1	top1	0.35	1e-11	0.013	0.989628
Brain_Hypothalamus	./WEIGHTS//Brain_Hypothalamus/Brain_Hypothalamus.ENSG00000060642.6.wgt.RDat	PIGV	1	27113963	27124889	0.284	rs3924934	-2.62	rs4072445	0.1029	3.68	1.888	293	1	top1	0.1	0.00044	1.888	0.059026
Brain_Hypothalamus	./WEIGHTS//Brain_Hypothalamus/Brain_Hypothalamus.ENSG00000066185.8.wgt.RDat	ZMYND12	1	42896000	42921787	0.217	rs10736422	2.41	rs4622104	0.108111	-4.42	-0.6724	343	1	top1	0.11	0.00032	0.67237	0.50135
Brain_Hypothalamus	./WEIGHTS//Brain_Hypothalamus/Brain_Hypothalamus.ENSG00000067533.5.wgt.RDat	RRP15	1	218458629	218511325	0.54	rs7539193	2.99	rs10863387	0.340928	6.29	0.385	476	1	top1	0.34	2.5e-11	0.385	0.700237
Brain_Hypothalamus	./WEIGHTS//Brain_Hypothalamus/Brain_Hypothalamus.ENSG00000070785.12.wgt.RDat	EIF2B3	1	45316450	45452282	0.345	rs2355365	3.73	rs270764	0.131294	-3.95	1.695	317	1	top1	0.13	7.4e-05	-1.695	0.090075
Brain_Hypothalamus	./WEIGHTS//Brain_Hypothalamus/Brain_Hypothalamus.ENSG00000081277.7.wgt.RDat	PKP1	1	201252580	201302121	0.37	rs10920222	3.4	rs4915221	-0.008579	3.62	-0.524	660	660	blup	0.02	0.077	-0.29318	0.769386
Brain_Hypothalamus	./WEIGHTS//Brain_Hypothalamus/Brain_Hypothalamus.ENSG00000084072.12.wgt.RDat	PPIE	1	40157854	40229586	0.599	rs17504950	-3.87	rs12074147	0.386329	6.5	0.612	388	1	top1	0.39	5.5e-13	0.61201	0.540529
Brain_Hypothalamus	./WEIGHTS//Brain_Hypothalamus/Brain_Hypothalamus.ENSG00000084628.5.wgt.RDat	NKAIN1	1	31652592	31712401	0.52	rs2796209	-3.66	rs10753244	0.218875	-5.69	-0.482	430	1	top1	0.22	2.2e-07	0.482	0.629806
Brain_Hypothalamus	./WEIGHTS//Brain_Hypothalamus/Brain_Hypothalamus.ENSG00000090104.7.wgt.RDat	RGS1	1	192544857	192549161	0.336	rs16834927	2.43	rs10754013	0.048975	3.88	2.034	364	1	top1	0.049	0.013	2.034	0.041952
Brain_Hypothalamus	./WEIGHTS//Brain_Hypothalamus/Brain_Hypothalamus.ENSG00000090273.9.wgt.RDat	NUDC	1	27228773	27273353	0.194	rs17262181	-2.48	rs12741472	0.034706	3.71	-0.1941	256	256	blup	0.1	0.00053	0.65819	0.510418
Brain_Hypothalamus	./WEIGHTS//Brain_Hypothalamus/Brain_Hypothalamus.ENSG00000116138.8.wgt.RDat	DNAJC16	1	15853308	15918874	0.265	rs9633365	-3.36	rs761301	-0.006923	-3.35	-0.896	504	504	blup	0.042	0.019	1.59101	0.111607
Brain_Hypothalamus	./WEIGHTS//Brain_Hypothalamus/Brain_Hypothalamus.ENSG00000116205.6.wgt.RDat	TCEANC2	1	54519260	54578192	0.211	rs3766431	-3.53	rs1154	0.203724	-5.15	-0.539	475	1	top1	0.2	6.4e-07	0.539	0.589887
Brain_Hypothalamus	./WEIGHTS//Brain_Hypothalamus/Brain_Hypothalamus.ENSG00000116213.11.wgt.RDat	WRAP73	1	3547331	3569325	0.374	rs1553288	3.06	rs16823926	-0.004092	-3.06	0.553	463	463	blup	0.031	0.038	-1.49052	0.136087
Brain_Hypothalamus	./WEIGHTS//Brain_Hypothalamus/Brain_Hypothalamus.ENSG00000116251.5.wgt.RDat	RPL22	1	6241329	6269449	0.234	rs11809957	-3.52	rs11587302	0.13679	3.92	0.628	448	1	top1	0.14	5.2e-05	0.628	0.530004
Brain_Hypothalamus	./WEIGHTS//Brain_Hypothalamus/Brain_Hypothalamus.ENSG00000116652.5.wgt.RDat	DLEU2L	1	64014588	64015405	0.268	rs2284997	2.46	rs2941736	0.046781	-4.13	0.568	485	1	top1	0.047	0.014	-0.568	0.570035
Brain_Hypothalamus	./WEIGHTS//Brain_Hypothalamus/Brain_Hypothalamus.ENSG00000116783.10.wgt.RDat	TNNI3K	1	74701085	75010112	0.355	rs7553348	-5.92	rs518769	-0.002375	-4.74	-2.978	361	361	blup	0.11	0.00031	3.12053	0.001805
Brain_Hypothalamus	./WEIGHTS//Brain_Hypothalamus/Brain_Hypothalamus.ENSG00000116791.9.wgt.RDat	CRYZ	1	75171170	75198835	0.573	rs7553348	-5.92	rs17617240	0.03737	-3.9	-0.332	383	14	enet	0.19	1.4e-06	-0.62166	0.534167
Brain_Hypothalamus	./WEIGHTS//Brain_Hypothalamus/Brain_Hypothalamus.ENSG00000116874.7.wgt.RDat	WARS2	1	119573839	119683018	0.519	rs12032036	2.39	rs2645303	0.385033	-6.54	0.426	416	3	lasso	0.4	1.8e-13	-0.36228	0.717146
Brain_Hypothalamus	./WEIGHTS//Brain_Hypothalamus/Brain_Hypothalamus.ENSG00000116883.8.wgt.RDat	RP11-268J15.5	1	36789335	36794822	0.348	rs12727197	-2.13	rs272814	0.104651	-4.43	0.739	359	12	lasso	0.19	1.5e-06	-1.75099	0.079947
Brain_Hypothalamus	./WEIGHTS//Brain_Hypothalamus/Brain_Hypothalamus.ENSG00000117118.5.wgt.RDat	SDHB	1	17345217	17380665	0.188	rs2076606	-3.35	rs2871775	-0.006183	-3.42	-0.164	359	359	blup	0.02	0.081	1.20769	0.227166
Brain_Hypothalamus	./WEIGHTS//Brain_Hypothalamus/Brain_Hypothalamus.ENSG00000117155.12.wgt.RDat	SSX2IP	1	85109390	85156486	0.329	rs17113051	3.43	rs6661502	-0.00939	3.27	2.543	553	553	blup	0.07	0.0034	2.25158	0.024349
Brain_Hypothalamus	./WEIGHTS//Brain_Hypothalamus/Brain_Hypothalamus.ENSG00000117226.7.wgt.RDat	GBP3	1	89472349	89488577	0.778	rs4142614	-2.88	rs10493821	0.556109	-7.76	-1.254	344	1	top1	0.56	1.9e-20	1.254	0.209842
Brain_Hypothalamus	./WEIGHTS//Brain_Hypothalamus/Brain_Hypothalamus.ENSG00000117477.8.wgt.RDat	CCDC181	1	169364108	169429907	0.248	rs1320973	-2.58	rs12562404	0.041039	4.22	1.3655	581	35	enet	0.15	1.6e-05	0.6614	0.508355
Brain_Hypothalamus	./WEIGHTS//Brain_Hypothalamus/Brain_Hypothalamus.ENSG00000117480.11.wgt.RDat	FAAH	1	46859937	46879520	0.402	rs11211282	3.31	rs2145408	-0.009514	-3.54	1.787	359	18	lasso	0.037	0.027	-0.39583	0.692229
Brain_Hypothalamus	./WEIGHTS//Brain_Hypothalamus/Brain_Hypothalamus.ENSG00000117601.9.wgt.RDat	SERPINC1	1	173872947	173886516	0.211	rs10798302	4.23	rs1321637	0.113834	4.36	2.543	261	3	lasso	0.13	0.0001	1.83279	0.066834
Brain_Hypothalamus	./WEIGHTS//Brain_Hypothalamus/Brain_Hypothalamus.ENSG00000117748.5.wgt.RDat	RPA2	1	28218035	28241257	0.189	rs12138440	-2.7	rs11247730	0.115937	3.97	0.896	256	17	enet	0.14	3.8e-05	0.85378	0.393225
Brain_Hypothalamus	./WEIGHTS//Brain_Hypothalamus/Brain_Hypothalamus.ENSG00000117834.8.wgt.RDat	SLC5A9	1	48688357	48714316	0.557	rs12037415	-2.58	rs212964	0.198054	-5.71	-1.103	485	485	blup	0.3	4.9e-10	0.28541	0.775331
Brain_Hypothalamus	./WEIGHTS//Brain_Hypothalamus/Brain_Hypothalamus.ENSG00000118197.9.wgt.RDat	DDX59	1	200593024	200639097	0.247	rs10919933	-2.68	rs12126676	0.158107	-4.53	0.126	538	1	top1	0.16	1.3e-05	-0.126	0.899732
Brain_Hypothalamus	./WEIGHTS//Brain_Hypothalamus/Brain_Hypothalamus.ENSG00000120337.7.wgt.RDat	TNFSF18	1	173009100	173020103	0.334	rs1925340	-3.16	rs10489270	0.108051	-4.2	-0.468	354	5	lasso	0.17	4.6e-06	0.13851	0.88984
Brain_Hypothalamus	./WEIGHTS//Brain_Hypothalamus/Brain_Hypothalamus.ENSG00000120370.8.wgt.RDat	GORAB	1	170501270	170522587	0.235	rs533666	3.48	rs10919407	0.020344	-4.18	-2.2932	413	12	enet	0.1	0.00051	2.51936	0.011757
Brain_Hypothalamus	./WEIGHTS//Brain_Hypothalamus/Brain_Hypothalamus.ENSG00000121766.10.wgt.RDat	ZCCHC17	1	31769842	31837783	0.161	rs2796209	-3.66	rs6701667	0.019106	-3.66	-0.7347	417	417	blup	0.075	0.0026	0.95064	0.341787
Brain_Hypothalamus	./WEIGHTS//Brain_Hypothalamus/Brain_Hypothalamus.ENSG00000121904.13.wgt.RDat	CSMD2	1	33979609	34631443	0.302	rs12406216	3.19	rs12567192	0.032292	3.92	-1.645	603	1	top1	0.032	0.036	-1.645	0.09997
Brain_Hypothalamus	./WEIGHTS//Brain_Hypothalamus/Brain_Hypothalamus.ENSG00000122218.10.wgt.RDat	COPA	1	160259063	160313061	0.321	rs11265432	-3.42	rs2147471	0.25149	-5.4	2.543	499	1	top1	0.25	2.3e-08	-2.543	0.010991
Brain_Hypothalamus	./WEIGHTS//Brain_Hypothalamus/Brain_Hypothalamus.ENSG00000122417.11.wgt.RDat	ODF2L	1	86814344	86862023	0.31	rs1358826	-2.74	rs3737672	0.107849	-4.24	0.583	445	1	top1	0.11	0.00033	-0.583	0.559893
Brain_Hypothalamus	./WEIGHTS//Brain_Hypothalamus/Brain_Hypothalamus.ENSG00000122481.12.wgt.RDat	RWDD3	1	95699711	95712781	0.352	rs12354293	2.77	rs2039614	0.249868	5.36	2.716	496	1	top1	0.25	2.5e-08	2.716	0.006608
Brain_Hypothalamus	./WEIGHTS//Brain_Hypothalamus/Brain_Hypothalamus.ENSG00000126106.9.wgt.RDat	TMEM53	1	45100910	45140227	0.234	rs2355365	3.73	rs12022308	0.052214	-3.59	0.038	368	2	lasso	0.091	0.00096	-0.26704	0.789439
Brain_Hypothalamus	./WEIGHTS//Brain_Hypothalamus/Brain_Hypothalamus.ENSG00000127054.14.wgt.RDat	CPSF3L	1	1247058	1260071	0.167	NA	NA	NA	NA	NA	NA	260	0	top1	0.075	0.0025	NA	NA
Brain_Hypothalamus	./WEIGHTS//Brain_Hypothalamus/Brain_Hypothalamus.ENSG00000127463.9.wgt.RDat	EMC1	1	19542158	19578032	0.376	rs17390041	4.09	rs710870	0.178726	-5.08	2.212	505	7	enet	0.18	3.2e-06	-2.53122	0.011367
Brain_Hypothalamus	./WEIGHTS//Brain_Hypothalamus/Brain_Hypothalamus.ENSG00000130764.5.wgt.RDat	LRRC47	1	3696784	3713068	0.363	rs3765716	3	rs6695834	-0.006502	-3.59	0.4382	469	7	lasso	0.018	0.089	0.09337	0.925607
Brain_Hypothalamus	./WEIGHTS//Brain_Hypothalamus/Brain_Hypothalamus.ENSG00000131591.13.wgt.RDat	C1orf159	1	1017198	1051741	0.412	NA	NA	NA	NA	NA	NA	221	0	lasso	0.16	1.5e-05	NA	NA
Brain_Hypothalamus	./WEIGHTS//Brain_Hypothalamus/Brain_Hypothalamus.ENSG00000131778.13.wgt.RDat	CHD1L	1	146714291	146767443	0.341	rs6593732	4.18	rs6681716	0.21014	-5.11	-0.2783	407	1	top1	0.21	4.1e-07	0.27826	0.78081
Brain_Hypothalamus	./WEIGHTS//Brain_Hypothalamus/Brain_Hypothalamus.ENSG00000132681.12.wgt.RDat	ATP1A4	1	160121360	160156767	0.32	rs11265432	-3.42	rs11265323	0.093387	4.12	-1.08	515	1	top1	0.093	0.0008	-1.08	0.280142
Brain_Hypothalamus	./WEIGHTS//Brain_Hypothalamus/Brain_Hypothalamus.ENSG00000133067.13.wgt.RDat	LGR6	1	202163029	202288909	0.372	rs10920337	2.8	rs6681437	0.14438	-4.59	1.645	391	1	top1	0.14	3.2e-05	-1.645	0.09997
Brain_Hypothalamus	./WEIGHTS//Brain_Hypothalamus/Brain_Hypothalamus.ENSG00000133226.12.wgt.RDat	SRRM1	1	24958207	24999758	0.238	rs10903035	2.83	rs3131502	0.064634	-4	0.426	501	23	enet	0.11	0.00024	-0.86209	0.388639
Brain_Hypothalamus	./WEIGHTS//Brain_Hypothalamus/Brain_Hypothalamus.ENSG00000134201.6.wgt.RDat	GSTM5	1	110254864	110318050	0.496	rs3738759	2.75	rs7483	0.235862	-5.48	0.164	440	5	lasso	0.28	3.3e-09	-0.4796	0.631511
Brain_Hypothalamus	./WEIGHTS//Brain_Hypothalamus/Brain_Hypothalamus.ENSG00000134202.6.wgt.RDat	GSTM3	1	110276554	110284384	0.792	rs3738759	2.75	rs1332018	0.535191	-7.6	-0.088	447	9	enet	0.55	4.9e-20	-0.02348	0.981264
Brain_Hypothalamus	./WEIGHTS//Brain_Hypothalamus/Brain_Hypothalamus.ENSG00000134243.7.wgt.RDat	SORT1	1	109852192	109940573	0.382	rs1009437	2.64	rs4246519	-0.005514	-3.37	0.824	420	420	blup	0.024	0.061	0.45418	0.649696
Brain_Hypothalamus	./WEIGHTS//Brain_Hypothalamus/Brain_Hypothalamus.ENSG00000134744.9.wgt.RDat	ZCCHC11	1	52873954	53019159	0.259	rs17365357	3.24	rs6672059	0.147059	5.3	1.341	263	6	lasso	0.22	2e-07	1.4851	0.137516
Brain_Hypothalamus	./WEIGHTS//Brain_Hypothalamus/Brain_Hypothalamus.ENSG00000135747.7.wgt.RDat	ZNF670	1	247130964	247242113	0.701	rs2642977	-2.78	rs4971307	0.19785	-5.26	-2.4819	465	1	top1	0.2	9.5e-07	2.48188	0.013069
Brain_Hypothalamus	./WEIGHTS//Brain_Hypothalamus/Brain_Hypothalamus.ENSG00000135823.9.wgt.RDat	STX6	1	180941861	180992047	0.433	rs12118635	-3.83	rs12744212	0.147865	4.37	0.842	471	1	top1	0.15	2.6e-05	0.842	0.399788
Brain_Hypothalamus	./WEIGHTS//Brain_Hypothalamus/Brain_Hypothalamus.ENSG00000135845.5.wgt.RDat	PIGC	1	172339329	172413230	0.234	rs16844417	3.1	rs6702667	0.129373	4.49	0.613	392	21	enet	0.16	1.3e-05	1.16099	0.245648
Brain_Hypothalamus	./WEIGHTS//Brain_Hypothalamus/Brain_Hypothalamus.ENSG00000137944.12.wgt.RDat	CCBL2	1	89401456	89454038	0.684	rs4142614	-2.88	rs10801690	0.330123	-6.95	-2.257	358	28	enet	0.33	5.2e-11	2.37001	0.017787
Brain_Hypothalamus	./WEIGHTS//Brain_Hypothalamus/Brain_Hypothalamus.ENSG00000137992.10.wgt.RDat	DBT	1	100652475	100715390	0.389	rs6663234	3.71	rs3818568	0.068786	4.42	0.202	406	406	blup	0.1	0.00052	0.64564	0.51851
Brain_Hypothalamus	./WEIGHTS//Brain_Hypothalamus/Brain_Hypothalamus.ENSG00000142583.13.wgt.RDat	SLC2A5	1	9095166	9148537	0.356	rs12123076	4.2	rs12080175	0.061755	3.87	0.176	417	417	blup	0.081	0.0017	-1.95142	0.051007
Brain_Hypothalamus	./WEIGHTS//Brain_Hypothalamus/Brain_Hypothalamus.ENSG00000142675.13.wgt.RDat	CNKSR1	1	26503894	26516377	0.685	rs3924934	-2.62	rs6700024	0.44784	-7.43	-1.44	441	26	enet	0.51	2.9e-18	1.55013	0.12111
Brain_Hypothalamus	./WEIGHTS//Brain_Hypothalamus/Brain_Hypothalamus.ENSG00000142794.14.wgt.RDat	NBPF3	1	21766621	21811498	0.884	rs10917047	-3.58	rs4654947	0.507343	7.59	-1.65	379	10	enet	0.57	6.3e-21	-1.9335	0.053175
Brain_Hypothalamus	./WEIGHTS//Brain_Hypothalamus/Brain_Hypothalamus.ENSG00000142856.12.wgt.RDat	ITGB3BP	1	63906441	63994857	0.84	rs2284997	2.46	rs10789138	0.595188	8.19	-0.215	491	21	lasso	0.63	1.4e-24	-0.20677	0.836193
Brain_Hypothalamus	./WEIGHTS//Brain_Hypothalamus/Brain_Hypothalamus.ENSG00000143149.8.wgt.RDat	ALDH9A1	1	165631453	165668100	0.332	rs157879	-8.77	rs6656194	-0.007053	-3.09	-0.253	590	18	lasso	-0.00065	0.34	0.82209	0.411028
Brain_Hypothalamus	./WEIGHTS//Brain_Hypothalamus/Brain_Hypothalamus.ENSG00000143155.8.wgt.RDat	TIPRL	1	168148171	168169950	0.611	rs1003503	-3.51	rs2072776	0.125828	-4.04	-1.282	467	1	top1	0.13	0.00011	1.282	0.199843
Brain_Hypothalamus	./WEIGHTS//Brain_Hypothalamus/Brain_Hypothalamus.ENSG00000143179.8.wgt.RDat	UCK2	1	165796993	165877607	0.288	rs157879	-8.75	rs4657537	0.067213	-3.89	0.789	546	9	enet	0.14	4.6e-05	-0.64558	0.518549
Brain_Hypothalamus	./WEIGHTS//Brain_Hypothalamus/Brain_Hypothalamus.ENSG00000143184.4.wgt.RDat	XCL1	1	168545711	168551315	0.402	rs1003503	-3.51	rs2284759	0.147769	-4.1	-0.345	543	1	top1	0.15	2.6e-05	0.345	0.730094
Brain_Hypothalamus	./WEIGHTS//Brain_Hypothalamus/Brain_Hypothalamus.ENSG00000143194.8.wgt.RDat	MAEL	1	166958346	166991451	0.31	rs2075946	-3.99	rs4657619	0.100406	-5.24	-0.482	606	4	lasso	0.22	2.1e-07	1.01442	0.310383
Brain_Hypothalamus	./WEIGHTS//Brain_Hypothalamus/Brain_Hypothalamus.ENSG00000143322.15.wgt.RDat	ABL2	1	179068462	179198819	0.223	rs2487734	2.99	rs2793813	0.104974	-4.52	-1.1913	447	1	top1	0.1	0.00039	1.1913	0.233534
Brain_Hypothalamus	./WEIGHTS//Brain_Hypothalamus/Brain_Hypothalamus.ENSG00000143498.13.wgt.RDat	TAF1A	1	222731244	222763166	0.251	NA	NA	NA	NA	NA	NA	329	0	lasso	0.081	0.0018	NA	NA
Brain_Hypothalamus	./WEIGHTS//Brain_Hypothalamus/Brain_Hypothalamus.ENSG00000143552.5.wgt.RDat	NUP210L	1	153965161	154127592	0.12	rs4845568	-2.87	rs6664278	0.029488	3.97	-1.919	323	33	enet	0.1	0.00051	-0.5663	0.571189
Brain_Hypothalamus	./WEIGHTS//Brain_Hypothalamus/Brain_Hypothalamus.ENSG00000143631.10.wgt.RDat	FLG	1	152274651	152297679	0.452	rs3007672	2.81	rs17648141	0.213468	-5.03	0.372	402	4	lasso	0.28	2e-09	-0.80062	0.423352
Brain_Hypothalamus	./WEIGHTS//Brain_Hypothalamus/Brain_Hypothalamus.ENSG00000143674.6.wgt.RDat	MLK4	1	233463514	233520894	0.41	rs11586537	3	rs7541758	0.172807	5.2	-0.8809	604	6	lasso	0.18	3.1e-06	-0.425	0.670836
Brain_Hypothalamus	./WEIGHTS//Brain_Hypothalamus/Brain_Hypothalamus.ENSG00000152904.7.wgt.RDat	GGPS1	1	235490803	235507847	0.158	rs12405889	2.59	rs6699315	0.055831	-3.73	-1.598	346	1	top1	0.056	0.0082	1.598	0.110043
Brain_Hypothalamus	./WEIGHTS//Brain_Hypothalamus/Brain_Hypothalamus.ENSG00000156171.10.wgt.RDat	DRAM2	1	111659955	111682838	0.28	rs2786151	2.88	rs3795823	0.251685	5.33	-0.038	578	1	top1	0.25	2.2e-08	-0.038	0.969688
Brain_Hypothalamus	./WEIGHTS//Brain_Hypothalamus/Brain_Hypothalamus.ENSG00000157216.11.wgt.RDat	SSBP3	1	54691138	54879152	0.269	rs3766431	-3.53	rs13373789	-0.008429	3.69	-0.113	517	517	blup	0.037	0.026	0.0023	0.998165
Brain_Hypothalamus	./WEIGHTS//Brain_Hypothalamus/Brain_Hypothalamus.ENSG00000157978.7.wgt.RDat	LDLRAP1	1	25870071	25895377	0.421	rs11808307	2.67	rs6688931	0.194522	-4.64	0.482	347	1	top1	0.19	1.2e-06	-0.482	0.629806
Brain_Hypothalamus	./WEIGHTS//Brain_Hypothalamus/Brain_Hypothalamus.ENSG00000158161.11.wgt.RDat	EYA3	1	28296855	28415207	0.258	rs12138440	-2.7	rs11247734	0.107173	4.74	-1.311	257	257	blup	0.15	2.5e-05	-1.34707	0.177958
Brain_Hypothalamus	./WEIGHTS//Brain_Hypothalamus/Brain_Hypothalamus.ENSG00000159445.8.wgt.RDat	THEM4	1	151846060	151882284	0.322	rs3007672	2.81	rs6685187	0.218897	-5.14	-0.739	336	1	top1	0.22	2.2e-07	0.739	0.459907
Brain_Hypothalamus	./WEIGHTS//Brain_Hypothalamus/Brain_Hypothalamus.ENSG00000160803.7.wgt.RDat	UBQLN4	1	156005092	156023585	0.263	rs4414033	4.22	rs10908481	0.080067	-3.93	1.15	304	1	top1	0.08	0.0018	-1.15	0.250144
Brain_Hypothalamus	./WEIGHTS//Brain_Hypothalamus/Brain_Hypothalamus.ENSG00000162367.7.wgt.RDat	TAL1	1	47681962	47697892	0.186	rs9727862	2.12	rs6697248	0.029085	3.59	1.706	409	1	top1	0.029	0.044	1.706	0.088008
Brain_Hypothalamus	./WEIGHTS//Brain_Hypothalamus/Brain_Hypothalamus.ENSG00000162383.7.wgt.RDat	SLC1A7	1	53552855	53608289	0.443	rs1288397	-3	rs11206109	0.186108	5.67	-0.568	487	5	lasso	0.3	4.4e-10	-0.63761	0.52373
Brain_Hypothalamus	./WEIGHTS//Brain_Hypothalamus/Brain_Hypothalamus.ENSG00000162600.7.wgt.RDat	OMA1	1	58881056	59012474	0.479	rs706453	3.69	rs3087585	0.125214	4.77	-1.838	549	6	lasso	0.2	9.9e-07	-1.22908	0.219042
Brain_Hypothalamus	./WEIGHTS//Brain_Hypothalamus/Brain_Hypothalamus.ENSG00000162604.8.wgt.RDat	TM2D1	1	62146718	62191095	0.472	rs446952	-3.19	rs17312971	-0.008051	3.39	0.1	489	62	enet	0.041	0.021	-0.47991	0.631292
Brain_Hypothalamus	./WEIGHTS//Brain_Hypothalamus/Brain_Hypothalamus.ENSG00000162620.11.wgt.RDat	LRRIQ3	1	74491699	74663871	0.63	rs7553348	-5.92	rs11806946	0.434126	-6.92	-1.227	361	23	enet	0.44	2.8e-15	1.57478	0.115308
Brain_Hypothalamus	./WEIGHTS//Brain_Hypothalamus/Brain_Hypothalamus.ENSG00000162714.8.wgt.RDat	ZNF496	1	247460714	247495148	0.259	rs2642977	-2.78	rs2153631	0.021196	4.39	-0.69	458	15	enet	0.099	0.00056	-1.06548	0.286659
Brain_Hypothalamus	./WEIGHTS//Brain_Hypothalamus/Brain_Hypothalamus.ENSG00000162746.10.wgt.RDat	FCRLB	1	161691353	161697933	0.437	rs12072417	3.63	rs10799941	-0.008118	-3.39	-0.088	488	488	blup	-0.0035	0.43	0.60287	0.546593
Brain_Hypothalamus	./WEIGHTS//Brain_Hypothalamus/Brain_Hypothalamus.ENSG00000162753.10.wgt.RDat	SLC9C2	1	173469603	173571910	0.178	rs10798302	4.23	rs12563301	0.001179	3.47	1.2	298	298	blup	0.027	0.051	3.25045	0.001152
Brain_Hypothalamus	./WEIGHTS//Brain_Hypothalamus/Brain_Hypothalamus.ENSG00000162779.16.wgt.RDat	AXDND1	1	179334855	179523870	0.218	rs2487734	2.99	rs12137038	0.025445	-3.66	-0.517	477	477	blup	0.042	0.019	-0.95262	0.34078
Brain_Hypothalamus	./WEIGHTS//Brain_Hypothalamus/Brain_Hypothalamus.ENSG00000162782.11.wgt.RDat	TDRD5	1	179560748	179660407	0.611	rs17279712	3.04	rs913514	0.499582	7.3	2.257	475	1	top1	0.5	1.1e-17	2.257	0.024008
Brain_Hypothalamus	./WEIGHTS//Brain_Hypothalamus/Brain_Hypothalamus.ENSG00000162836.7.wgt.RDat	ACP6	1	147101453	147142618	0.849	rs12739902	-3.76	rs6674938	0.476729	-7.45	-1.852	413	49	enet	0.53	5.2e-19	1.63582	0.101878
Brain_Hypothalamus	./WEIGHTS//Brain_Hypothalamus/Brain_Hypothalamus.ENSG00000162877.8.wgt.RDat	PM20D1	1	205797150	205819260	0.291	rs3761919	-5.33	rs708727	0.055032	-3.77	4.138	370	370	blup	0.082	0.0016	-3.35196	0.000802
Brain_Hypothalamus	./WEIGHTS//Brain_Hypothalamus/Brain_Hypothalamus.ENSG00000162931.7.wgt.RDat	TRIM17	1	228595641	228604562	0.383	rs12084511	4.23	rs6688436	0.001092	3.52	-0.215	369	369	blup	0.034	0.032	-0.81571	0.414665
Brain_Hypothalamus	./WEIGHTS//Brain_Hypothalamus/Brain_Hypothalamus.ENSG00000163041.5.wgt.RDat	H3F3A	1	226249578	226259702	0.445	rs2840959	-5.07	rs6682659	0.220987	5.92	0.025	387	27	enet	0.31	3.7e-10	-0.24289	0.80809
Brain_Hypothalamus	./WEIGHTS//Brain_Hypothalamus/Brain_Hypothalamus.ENSG00000163374.15.wgt.RDat	YY1AP1	1	155629237	155658565	0.195	rs6427299	3.14	rs11264372	0.069904	-3.95	1.706	220	1	top1	0.07	0.0034	-1.706	0.088008
Brain_Hypothalamus	./WEIGHTS//Brain_Hypothalamus/Brain_Hypothalamus.ENSG00000163382.7.wgt.RDat	APOA1BP	1	156561554	156564091	0.429	rs4414033	4.22	rs3795732	0.109225	-4.48	1.15	440	10	lasso	0.12	0.00015	-1.30946	0.190379
Brain_Hypothalamus	./WEIGHTS//Brain_Hypothalamus/Brain_Hypothalamus.ENSG00000164008.9.wgt.RDat	C1orf50	1	43232940	43263968	0.404	rs12143714	-2.86	rs17385526	0.217686	-5.76	0.706	417	417	blup	0.28	4e-09	-0.8914	0.372714
Brain_Hypothalamus	./WEIGHTS//Brain_Hypothalamus/Brain_Hypothalamus.ENSG00000168275.10.wgt.RDat	COA6	1	234509340	234519795	0.536	rs1329125	-4.05	rs7524822	0.176138	-4.65	-0.8252	631	1	top1	0.18	4.1e-06	0.82524	0.409237
Brain_Hypothalamus	./WEIGHTS//Brain_Hypothalamus/Brain_Hypothalamus.ENSG00000169598.11.wgt.RDat	DFFB	1	3773845	3801993	0.567	rs3765716	3	rs4073324	0.203955	-6.12	-2.878	454	8	lasso	0.3	4.9e-10	2.18909	0.02859
Brain_Hypothalamus	./WEIGHTS//Brain_Hypothalamus/Brain_Hypothalamus.ENSG00000171806.7.wgt.RDat	METTL18	1	169761670	169764107	0.269	rs533666	3.42	rs4987299	0.172696	-5.56	1.555	559	7	lasso	0.25	3.4e-08	-1.95704	0.050343
Brain_Hypothalamus	./WEIGHTS//Brain_Hypothalamus/Brain_Hypothalamus.ENSG00000174606.8.wgt.RDat	ANGEL2	1	213165524	213189168	0.193	rs12040029	-3.1	rs3002284	0.081147	3.85	-1.787	419	1	top1	0.081	0.0017	-1.787	0.073937
Brain_Hypothalamus	./WEIGHTS//Brain_Hypothalamus/Brain_Hypothalamus.ENSG00000174950.6.wgt.RDat	CD164L2	1	27705666	27709870	0.26	rs17262181	-2.48	rs17371357	0.14638	4.34	0.113	228	1	top1	0.15	2.8e-05	0.113	0.910031
Brain_Hypothalamus	./WEIGHTS//Brain_Hypothalamus/Brain_Hypothalamus.ENSG00000181754.6.wgt.RDat	AMIGO1	1	110046797	110052360	0.386	rs1009437	2.64	rs17575742	0.031725	4.58	0.8925	423	423	blup	0.13	6.7e-05	0.51035	0.609807
Brain_Hypothalamus	./WEIGHTS//Brain_Hypothalamus/Brain_Hypothalamus.ENSG00000182004.8.wgt.RDat	SNRPE	1	203830731	203839678	0.324	rs2510	-3.53	rs11240609	0.083111	4.22	-1.227	519	1	top1	0.083	0.0015	-1.227	0.219823
Brain_Hypothalamus	./WEIGHTS//Brain_Hypothalamus/Brain_Hypothalamus.ENSG00000182109.3.wgt.RDat	RP11-69E11.4	1	39987952	40011859	0.274	rs17504950	-3.87	rs3931300	-0.006901	3.06	-0.496	382	382	blup	0.01	0.15	0.53963	0.589455
Brain_Hypothalamus	./WEIGHTS//Brain_Hypothalamus/Brain_Hypothalamus.ENSG00000182118.5.wgt.RDat	FAM89A	1	231154704	231175992	0.378	rs12732752	-2.83	rs4658875	0.188273	5.02	-0.4283	600	5	lasso	0.28	3.9e-09	0.07678	0.938802
Brain_Hypothalamus	./WEIGHTS//Brain_Hypothalamus/Brain_Hypothalamus.ENSG00000183291.11.wgt.RDat	2021-09-15	1	87328132	87380107	0.229	rs2067921	3.01	rs1936280	0.042281	3.66	-1.282	446	446	blup	0.071	0.0032	-0.4798	0.631371
Brain_Hypothalamus	./WEIGHTS//Brain_Hypothalamus/Brain_Hypothalamus.ENSG00000183682.7.wgt.RDat	BMP8A	1	39957318	39991607	0.202	rs17504950	-3.87	rs3931300	0.081063	4.48	-0.496	378	1	top1	0.081	0.0017	-0.496	0.619894
Brain_Hypothalamus	./WEIGHTS//Brain_Hypothalamus/Brain_Hypothalamus.ENSG00000184005.9.wgt.RDat	ST6GALNAC3	1	76540404	77100286	0.275	rs315012	2.54	rs10782620	0.037464	-3.55	-0.568	509	4	lasso	0.07	0.0034	1.25706	0.208733
Brain_Hypothalamus	./WEIGHTS//Brain_Hypothalamus/Brain_Hypothalamus.ENSG00000184144.5.wgt.RDat	CNTN2	1	205012325	205047627	0.394	rs1538222	-2.48	rs1172128	-0.009503	3.43	-1.372	605	605	blup	-0.0016	0.36	0.36003	0.718825
Brain_Hypothalamus	./WEIGHTS//Brain_Hypothalamus/Brain_Hypothalamus.ENSG00000186301.7.wgt.RDat	MST1P2	1	16972069	16976914	0.465	rs2076606	-3.41	rs7513616	0.157405	4.98	1.65	261	13	lasso	0.22	2.6e-07	1.00841	0.313256
Brain_Hypothalamus	./WEIGHTS//Brain_Hypothalamus/Brain_Hypothalamus.ENSG00000186510.7.wgt.RDat	CLCNKA	1	16345370	16360545	0.24	rs9633365	-3.36	rs1805152	0.050941	4.51	-1.969	385	1	top1	0.051	0.011	-1.969	0.048953
Brain_Hypothalamus	./WEIGHTS//Brain_Hypothalamus/Brain_Hypothalamus.ENSG00000186715.6.wgt.RDat	MST1L	1	17081405	17096732	0.258	rs2076606	-3.43	rs7513616	0.146241	-4.39	1.65	291	1	top1	0.15	2.9e-05	-1.65	0.098943
Brain_Hypothalamus	./WEIGHTS//Brain_Hypothalamus/Brain_Hypothalamus.ENSG00000187010.14.wgt.RDat	RHD	1	25598884	25656936	0.631	rs11808307	2.67	rs9689	0.163697	5.09	-0.0542	361	8	lasso	0.29	1.1e-09	0.58216	0.560457
Brain_Hypothalamus	./WEIGHTS//Brain_Hypothalamus/Brain_Hypothalamus.ENSG00000187145.10.wgt.RDat	MRPS21	1	150266289	150281414	0.192	rs10888585	-4.34	rs11204682	-0.004276	-3.69	-2.678	250	250	blup	0.047	0.014	1.98628	0.047002
Brain_Hypothalamus	./WEIGHTS//Brain_Hypothalamus/Brain_Hypothalamus.ENSG00000187815.5.wgt.RDat	ZFP69	1	40942887	40962015	0.32	rs661221	-2.85	rs7511983	0.186052	4.97	-0.628	429	1	top1	0.19	2.1e-06	-0.628	0.530004
Brain_Hypothalamus	./WEIGHTS//Brain_Hypothalamus/Brain_Hypothalamus.ENSG00000188295.10.wgt.RDat	ZNF669	1	247263264	247267674	0.272	rs2642977	-2.78	rs2270616	0.032509	3.87	0.1	475	475	blup	0.08	0.0019	-1.23566	0.216585
Brain_Hypothalamus	./WEIGHTS//Brain_Hypothalamus/Brain_Hypothalamus.ENSG00000188672.12.wgt.RDat	RHCE	1	25688853	25756683	0.391	rs11808307	2.67	rs1053438	0.225725	-5.15	-0.0414	386	1	top1	0.23	1.4e-07	0.04143	0.96695
Brain_Hypothalamus	./WEIGHTS//Brain_Hypothalamus/Brain_Hypothalamus.ENSG00000189171.9.wgt.RDat	S100A13	1	153591263	153603836	0.305	rs4845568	-2.87	rs4072425	0.215029	5.28	2.0652	406	1	top1	0.22	2.9e-07	2.06518	0.038906
Brain_Hypothalamus	./WEIGHTS//Brain_Hypothalamus/Brain_Hypothalamus.ENSG00000189266.7.wgt.RDat	PNRC2	1	24285599	24289952	0.496	rs10903035	2.83	rs6689056	0.264438	5.41	-0.088	405	6	lasso	0.35	8.8e-12	0.2336	0.815296
Brain_Hypothalamus	./WEIGHTS//Brain_Hypothalamus/Brain_Hypothalamus.ENSG00000196071.3.wgt.RDat	OR2L13	1	248261951	248264224	0.408	rs4925779	-2.13	rs6664332	0.27556	5.68	0.385	363	26	enet	0.28	2.1e-09	-0.66758	0.5044
Brain_Hypothalamus	./WEIGHTS//Brain_Hypothalamus/Brain_Hypothalamus.ENSG00000196418.8.wgt.RDat	ZNF124	1	247285277	247335318	0.449	rs2642977	-2.78	rs4925715	0.345337	-6.13	-1.08	467	1	top1	0.35	1.7e-11	1.08	0.280142
Brain_Hypothalamus	./WEIGHTS//Brain_Hypothalamus/Brain_Hypothalamus.ENSG00000197747.4.wgt.RDat	S100A10	1	151955391	151966866	0.338	rs3007672	2.81	rs6678672	0.179709	-4.9	-1.015	345	1	top1	0.18	3.2e-06	1.015	0.310106
Brain_Hypothalamus	./WEIGHTS//Brain_Hypothalamus/Brain_Hypothalamus.ENSG00000197915.5.wgt.RDat	HRNR	1	152184558	152196669	0.521	rs3007672	2.81	rs10788826	0.145646	-4.92	-1.103	386	23	enet	0.38	1.1e-12	0.36634	0.714114
Brain_Hypothalamus	./WEIGHTS//Brain_Hypothalamus/Brain_Hypothalamus.ENSG00000198162.8.wgt.RDat	MAN1A2	1	117910071	118071494	0.304	rs1935780	-2.48	rs844108	-0.009524	3.23	-0.915	485	485	blup	0.0018	0.28	-1.31705	0.187821
Brain_Hypothalamus	./WEIGHTS//Brain_Hypothalamus/Brain_Hypothalamus.ENSG00000198468.3.wgt.RDat	FLVCR1-AS1	1	213025450	213031430	0.815	rs12040029	-3.1	rs2279692	0.614432	-8.09	-0.5203	413	1	top1	0.61	1.1e-23	0.52027	0.602878
Brain_Hypothalamus	./WEIGHTS//Brain_Hypothalamus/Brain_Hypothalamus.ENSG00000198574.4.wgt.RDat	SH2D1B	1	162365056	162381928	0.267	rs12072417	3.63	rs12726355	-0.008911	3.34	0.482	636	636	blup	0.04	0.021	1.10593	0.268757
Brain_Hypothalamus	./WEIGHTS//Brain_Hypothalamus/Brain_Hypothalamus.ENSG00000202408.1.wgt.RDat	RNU1-122P	1	147806736	147806886	0.44	rs11240142	-2.23	rs9437981	0.097439	3.84	-0.828	72	72	blup	0.15	2.5e-05	-1.28312	0.199449
Brain_Hypothalamus	./WEIGHTS//Brain_Hypothalamus/Brain_Hypothalamus.ENSG00000203663.2.wgt.RDat	OR2L2	1	248201474	248202607	0.326	rs4925779	-2.13	rs4478844	0.02476	4.15	-0.176	395	19	enet	0.13	7.8e-05	-0.89	0.373467
Brain_Hypothalamus	./WEIGHTS//Brain_Hypothalamus/Brain_Hypothalamus.ENSG00000203666.8.wgt.RDat	EFCAB2	1	245165423	245290466	0.52	rs10802209	3.1	rs651773	0.333546	6.3	1.015	474	1	top1	0.33	4.5e-11	1.015	0.310106
Brain_Hypothalamus	./WEIGHTS//Brain_Hypothalamus/Brain_Hypothalamus.ENSG00000203697.7.wgt.RDat	CAPN8	1	223711349	223853436	0.289	rs6693911	-2.71	rs1153937	0.010567	3.86	-0.772	391	391	blup	0.11	0.00027	0.63829	0.523282
Brain_Hypothalamus	./WEIGHTS//Brain_Hypothalamus/Brain_Hypothalamus.ENSG00000203706.4.wgt.RDat	SERTAD4-AS1	1	210404801	210407392	0.37	rs10489390	-2.92	rs654523	0.124547	4.26	-0.553	559	1	top1	0.12	0.00011	-0.553	0.580263
Brain_Hypothalamus	./WEIGHTS//Brain_Hypothalamus/Brain_Hypothalamus.ENSG00000203965.8.wgt.RDat	EFCAB7	1	63989174	64038364	0.27	rs2284997	2.46	rs7528129	0.053662	3.88	0.628	497	4	lasso	0.063	0.0053	0.11224	0.910637
Brain_Hypothalamus	./WEIGHTS//Brain_Hypothalamus/Brain_Hypothalamus.ENSG00000204138.8.wgt.RDat	PHACTR4	1	28696114	28826881	0.402	rs12138440	-2.45	rs10751728	0.207515	-4.88	-1.1461	277	1	top1	0.21	4.9e-07	1.14607	0.251768
Brain_Hypothalamus	./WEIGHTS//Brain_Hypothalamus/Brain_Hypothalamus.ENSG00000204219.5.wgt.RDat	TCEA3	1	23707554	23751233	0.249	rs2298632	-2.62	rs2077066	0.171262	-4.46	0.038	314	1	top1	0.17	5.6e-06	-0.038	0.969688
Brain_Hypothalamus	./WEIGHTS//Brain_Hypothalamus/Brain_Hypothalamus.ENSG00000213625.4.wgt.RDat	LEPROT	1	65893465	65901690	0.264	rs1045895	4.53	rs6588144	0.18767	4.89	2.308	443	4	lasso	0.22	1.8e-07	3.12387	0.001785
Brain_Hypothalamus	./WEIGHTS//Brain_Hypothalamus/Brain_Hypothalamus.ENSG00000215845.6.wgt.RDat	TSTD1	1	161007421	161008780	0.452	rs6668881	-3.33	rs2516839	0.187668	4.75	-1.5587	437	1	top1	0.19	1.9e-06	-1.55868	0.119072
Brain_Hypothalamus	./WEIGHTS//Brain_Hypothalamus/Brain_Hypothalamus.ENSG00000215863.2.wgt.RDat	RP11-495P10.2	1	147835127	147931933	0.181	rs10907374	1.34	rs3009468	0.071544	3.91	-0.113	34	5	enet	0.072	0.003	-0.00344	0.997254
Brain_Hypothalamus	./WEIGHTS//Brain_Hypothalamus/Brain_Hypothalamus.ENSG00000215908.5.wgt.RDat	CROCCP2	1	16944751	16961054	0.232	rs2076606	-3.42	rs4661747	0.024388	3.44	-1.254	263	263	blup	0.025	0.055	-0.90943	0.363125
Brain_Hypothalamus	./WEIGHTS//Brain_Hypothalamus/Brain_Hypothalamus.ENSG00000215915.5.wgt.RDat	ATAD3C	1	1385069	1405538	0.335	NA	NA	NA	NA	NA	NA	291	0	lasso	0.051	0.011	NA	NA
Brain_Hypothalamus	./WEIGHTS//Brain_Hypothalamus/Brain_Hypothalamus.ENSG00000217801.5.wgt.RDat	RP11-465B22.3	1	995114	1004735	0.281	NA	NA	NA	NA	NA	NA	208	0	enet	0.11	0.00035	NA	NA
Brain_Hypothalamus	./WEIGHTS//Brain_Hypothalamus/Brain_Hypothalamus.ENSG00000218510.3.wgt.RDat	LINC00339	1	22351681	22357716	0.376	rs10917047	-3.58	rs11586488	0.249281	5.44	1.621	518	1	top1	0.25	2.6e-08	1.621	0.105019
Brain_Hypothalamus	./WEIGHTS//Brain_Hypothalamus/Brain_Hypothalamus.ENSG00000221953.2.wgt.RDat	C1orf229	1	247273462	247275719	0.577	rs2642977	-2.78	rs10924919	0.233299	-5.42	0.482	474	1	top1	0.23	8.2e-08	-0.482	0.629806
Brain_Hypothalamus	./WEIGHTS//Brain_Hypothalamus/Brain_Hypothalamus.ENSG00000223345.3.wgt.RDat	HIST2H2BA	1	120906028	120915073	0.308	rs7547168	2.12	rs6600671	0.203323	-4.88	0.69	77	1	top1	0.2	6.5e-07	-0.69	0.490194
Brain_Hypothalamus	./WEIGHTS//Brain_Hypothalamus/Brain_Hypothalamus.ENSG00000223745.3.wgt.RDat	RP4-717I23.3	1	93727743	93811444	0.586	rs1323628	2.92	rs546	0.458341	-7.81	2.586	299	9	lasso	0.59	3.2e-22	-2.63457	0.008424
Brain_Hypothalamus	./WEIGHTS//Brain_Hypothalamus/Brain_Hypothalamus.ENSG00000224525.2.wgt.RDat	RP11-561I11.3	1	242366857	242374129	0.516	rs4039095	-2.71	rs1836768	0.396721	6.58	0.5297	554	1	top1	0.4	2.2e-13	0.52968	0.596332
Brain_Hypothalamus	./WEIGHTS//Brain_Hypothalamus/Brain_Hypothalamus.ENSG00000224939.1.wgt.RDat	LINC00184	1	234765057	234770526	0.365	rs1329125	-4.05	rs6702559	0.155665	4.8	0	578	5	lasso	0.18	2.9e-06	0.18704	0.851628
Brain_Hypothalamus	./WEIGHTS//Brain_Hypothalamus/Brain_Hypothalamus.ENSG00000226191.3.wgt.RDat	RP11-438H8.8	1	248099363	248100815	0.287	rs4925779	-2.13	rs4478844	0.145272	4.88	-0.176	445	4	lasso	0.16	8.5e-06	-0.87474	0.381715
Brain_Hypothalamus	./WEIGHTS//Brain_Hypothalamus/Brain_Hypothalamus.ENSG00000227001.2.wgt.RDat	NBPF2P	1	21751118	21754460	0.633	rs10917047	-3.58	rs4654947	0.220719	-5.5	-1.65	376	8	enet	0.23	1e-07	1.77851	0.07532
Brain_Hypothalamus	./WEIGHTS//Brain_Hypothalamus/Brain_Hypothalamus.ENSG00000227141.2.wgt.RDat	RP11-545A16.3	1	179555840	179558310	0.226	rs17279712	3.04	rs10753199	0.153441	-4.63	-1.372	474	1	top1	0.15	1.8e-05	1.372	0.170063
Brain_Hypothalamus	./WEIGHTS//Brain_Hypothalamus/Brain_Hypothalamus.ENSG00000227533.1.wgt.RDat	SLC2A1-AS1	1	43424720	43449029	0.42	rs2251804	-3.24	rs841839	0.297455	5.78	-0.253	435	1	top1	0.3	7.5e-10	-0.253	0.800268
Brain_Hypothalamus	./WEIGHTS//Brain_Hypothalamus/Brain_Hypothalamus.ENSG00000227742.1.wgt.RDat	CALR4P	1	52027538	52060569	0.313	rs35135880	-2.9	rs7534689	0.215454	-4.97	-0.755	208	1	top1	0.22	2.8e-07	0.755	0.450249
Brain_Hypothalamus	./WEIGHTS//Brain_Hypothalamus/Brain_Hypothalamus.ENSG00000228452.1.wgt.RDat	RP5-994D16.9	1	43241484	43242461	0.347	rs12143714	-2.84	rs6882	0.012157	-4.3	0.24	418	22	enet	0.16	1.2e-05	0.40278	0.687111
Brain_Hypothalamus	./WEIGHTS//Brain_Hypothalamus/Brain_Hypothalamus.ENSG00000230439.2.wgt.RDat	RP11-488P3.1	1	94218480	94241000	0.609	rs1323628	2.92	rs871854	0.139874	5.07	0.399	435	435	blup	0.15	1.6e-05	-0.80348	0.421699
Brain_Hypothalamus	./WEIGHTS//Brain_Hypothalamus/Brain_Hypothalamus.ENSG00000231050.1.wgt.RDat	RP1-140A9.1	1	1822910	1824097	0.316	rs2643893	4.17	rs16824526	0.192078	-5.35	-2.075	318	1	top1	0.19	1.4e-06	2.075	0.037987
Brain_Hypothalamus	./WEIGHTS//Brain_Hypothalamus/Brain_Hypothalamus.ENSG00000231365.1.wgt.RDat	RP11-418J17.1	1	119683082	119818596	0.414	rs12032036	2.39	rs10923767	0.403264	-6.68	0.228	416	1	top1	0.4	1.2e-13	-0.228	0.819646
Brain_Hypothalamus	./WEIGHTS//Brain_Hypothalamus/Brain_Hypothalamus.ENSG00000231437.3.wgt.RDat	RP11-88H9.2	1	112532392	112541464	0.534	rs672757	3.02	rs6681719	0.139249	5.1	0.44	573	8	lasso	0.23	1.4e-07	0.52093	0.602417
Brain_Hypothalamus	./WEIGHTS//Brain_Hypothalamus/Brain_Hypothalamus.ENSG00000231613.1.wgt.RDat	RP5-943J3.1	1	90254473	90256051	0.278	rs17131001	3.02	rs7549625	0.155404	-4.85	-0.088	376	1	top1	0.16	1.6e-05	0.088	0.929877
Brain_Hypothalamus	./WEIGHTS//Brain_Hypothalamus/Brain_Hypothalamus.ENSG00000232022.2.wgt.RDat	RP5-1109J22.1	1	46897801	46911193	0.251	rs11211282	3.31	rs3766246	0.164385	4.84	1.774	358	4	lasso	0.17	5.1e-06	1.89646	0.0579
Brain_Hypothalamus	./WEIGHTS//Brain_Hypothalamus/Brain_Hypothalamus.ENSG00000232456.1.wgt.RDat	RP11-5P18.10	1	16361673	16366524	0.221	rs9633365	-3.36	rs5252	0.002275	-3.97	0.758	378	9	enet	0.066	0.0043	-1.17096	0.241616
Brain_Hypothalamus	./WEIGHTS//Brain_Hypothalamus/Brain_Hypothalamus.ENSG00000233196.2.wgt.RDat	GS1-304P7.1	1	186549647	186550323	0.167	rs6678912	-2.86	rs4567244	0.01502	3.49	-2.226	387	387	blup	0.072	0.0029	-1.3685	0.171155
Brain_Hypothalamus	./WEIGHTS//Brain_Hypothalamus/Brain_Hypothalamus.ENSG00000233406.4.wgt.RDat	RP11-296A18.5	1	51716270	51717144	0.238	rs35135880	-2.9	rs7553078	0.000734	-3.06	-1.311	198	38	enet	0.06	0.0065	-0.54304	0.587104
Brain_Hypothalamus	./WEIGHTS//Brain_Hypothalamus/Brain_Hypothalamus.ENSG00000233621.1.wgt.RDat	RP11-422J8.1	1	37920480	37940012	0.48	rs875361	-3.35	rs2245867	0.242726	-6.02	0.8361	436	9	lasso	0.26	1.3e-08	-0.79448	0.426915
Brain_Hypothalamus	./WEIGHTS//Brain_Hypothalamus/Brain_Hypothalamus.ENSG00000235098.4.wgt.RDat	ANKRD65	1	1353800	1357149	0.468	NA	NA	NA	NA	NA	NA	292	0	blup	0.17	7.1e-06	NA	NA
Brain_Hypothalamus	./WEIGHTS//Brain_Hypothalamus/Brain_Hypothalamus.ENSG00000235241.1.wgt.RDat	RP11-108M9.5	1	17215590	17216042	0.292	rs2076606	-3.39	rs3003408	-0.0031	3.56	-1.645	339	339	blup	0.028	0.046	-0.47462	0.63506
Brain_Hypothalamus	./WEIGHTS//Brain_Hypothalamus/Brain_Hypothalamus.ENSG00000235477.2.wgt.RDat	RP11-122G18.5	1	161337812	161341754	0.3	rs7529425	-3.29	rs16832908	0.116732	-4.46	1.866	404	404	blup	0.12	0.00018	-1.7856	0.074164
Brain_Hypothalamus	./WEIGHTS//Brain_Hypothalamus/Brain_Hypothalamus.ENSG00000236624.4.wgt.RDat	CCDC163P	1	45959538	45965724	0.199	rs11211066	2.04	rs4660862	0.052072	3.82	-0.6463	283	1	top1	0.052	0.01	-0.6463	0.518087
Brain_Hypothalamus	./WEIGHTS//Brain_Hypothalamus/Brain_Hypothalamus.ENSG00000236933.1.wgt.RDat	RP11-439A17.7	1	120835810	120838290	0.298	rs2793825	-2.67	rs12145080	0.260609	5.76	0.613	100	1	top1	0.26	1.2e-08	0.613	0.539876
Brain_Hypothalamus	./WEIGHTS//Brain_Hypothalamus/Brain_Hypothalamus.ENSG00000237188.3.wgt.RDat	RP11-337C18.8	1	146644350	146683136	0.232	rs6593732	4.18	rs1348316	0.161556	5.16	3.402	380	1	top1	0.16	1.1e-05	3.402	0.000669
Brain_Hypothalamus	./WEIGHTS//Brain_Hypothalamus/Brain_Hypothalamus.ENSG00000237975.2.wgt.RDat	FLG-AS1	1	152140601	152339163	0.825	rs3007672	2.81	rs1496042	0.271209	6.1	-0.722	376	18	lasso	0.43	1.4e-14	-0.28905	0.77254
Brain_Hypothalamus	./WEIGHTS//Brain_Hypothalamus/Brain_Hypothalamus.ENSG00000238078.1.wgt.RDat	RP11-295M18.2	1	221002597	221005771	0.353	rs4846689	-3.14	rs2807857	0.093693	4.46	1.341	402	6	lasso	0.2	8.2e-07	1.21608	0.223953
Brain_Hypothalamus	./WEIGHTS//Brain_Hypothalamus/Brain_Hypothalamus.ENSG00000238142.1.wgt.RDat	RP11-108M9.4	1	17215033	17216144	0.369	rs2076606	-3.39	rs7537985	0.091422	-4.17	0.0265	340	34	enet	0.13	8.5e-05	-0.65672	0.511361
Brain_Hypothalamus	./WEIGHTS//Brain_Hypothalamus/Brain_Hypothalamus.ENSG00000238287.1.wgt.RDat	RP11-656D10.3	1	40958829	40974333	0.44	rs661221	-2.85	rs7547819	0.460165	-7.07	-0.053	435	1	top1	0.46	6e-16	0.05304	0.9577
Brain_Hypothalamus	./WEIGHTS//Brain_Hypothalamus/Brain_Hypothalamus.ENSG00000242349.1.wgt.RDat	NPPA-AS1	1	11903761	11908136	0.588	rs816060	2.77	rs5067	0.391007	-6.74	-1.555	476	11	lasso	0.42	3.2e-14	0.84436	0.398466
Brain_Hypothalamus	./WEIGHTS//Brain_Hypothalamus/Brain_Hypothalamus.ENSG00000244414.2.wgt.RDat	CFHR1	1	196788887	196801319	0.162	rs944041	1.59	rs16840522	0.061782	-4.21	0.755	253	253	blup	0.094	0.00078	0.29021	0.771653
Brain_Hypothalamus	./WEIGHTS//Brain_Hypothalamus/Brain_Hypothalamus.ENSG00000260088.1.wgt.RDat	RP11-92G12.3	1	200638635	200663378	0.752	rs10919933	-2.68	rs3806358	0.561404	-7.8	-0.789	539	1	top1	0.56	1e-20	0.789	0.430112
Brain_Hypothalamus	./WEIGHTS//Brain_Hypothalamus/Brain_Hypothalamus.ENSG00000260855.1.wgt.RDat	RP11-439E19.10	1	246935603	246939074	0.518	rs2642977	-2.78	rs10924841	0.118238	-4.76	0.189	435	435	blup	0.12	0.00013	0.98866	0.322831
Brain_Hypothalamus	./WEIGHTS//Brain_Hypothalamus/Brain_Hypothalamus.ENSG00000260948.1.wgt.RDat	RP11-552M11.8	1	111973668	111975690	0.349	rs672757	3.02	rs1264888	0.113284	-4.7	0.151	611	28	enet	0.19	2e-06	-0.07055	0.943756
Brain_Hypothalamus	./WEIGHTS//Brain_Hypothalamus/Brain_Hypothalamus.ENSG00000270171.1.wgt.RDat	RP11-338N10.1	1	7753184	7754904	0.464	rs9919220	-3.93	rs12756299	0.266596	-5.84	0.025	464	1	top1	0.27	7.5e-09	-0.025	0.980055
Brain_Hypothalamus	./WEIGHTS//Brain_Hypothalamus/Brain_Hypothalamus.ENSG00000270605.1.wgt.RDat	RP5-1092A3.4	1	28566020	28567964	0.609	rs12138440	-2.53	rs490633	0.497504	-7.45	-0.994	254	7	lasso	0.5	8.4e-18	1.15204	0.249305
Brain_Hypothalamus	./WEIGHTS//Brain_Hypothalamus/Brain_Hypothalamus.ENSG00000271811.1.wgt.RDat	RP1-79C4.4	1	170636522	170638566	0.271	rs533666	3.37	rs659580	0.070598	-4.52	1.911	456	4	lasso	0.11	0.00029	-1.92226	0.054573
Brain_Hypothalamus	./WEIGHTS//Brain_Hypothalamus/Brain_Hypothalamus.ENSG00000271847.1.wgt.RDat	RP4-740C4.8	1	2309056	2309493	0.371	rs2643893	4.17	rs2843160	0.158563	-5.05	-2.17	355	1	top1	0.16	1.3e-05	2.17	0.030007
Brain_Hypothalamus	./WEIGHTS//Brain_Hypothalamus/Brain_Hypothalamus.ENSG00000272091.1.wgt.RDat	RP4-758J24.5	1	54492356	54494172	0.333	rs3766431	-3.53	rs17109968	0.019771	3.65	0.4787	481	481	blup	0.033	0.033	1.44658	0.148014
Brain_Hypothalamus	./WEIGHTS//Brain_Hypothalamus/Brain_Hypothalamus.ENSG00000272145.1.wgt.RDat	RP4-739H11.4	1	41156052	41157679	0.239	rs11578697	-3.53	rs545218	0.104669	4.71	1.665	422	10	lasso	0.13	8.3e-05	1.6661	0.095693
Brain_Hypothalamus	./WEIGHTS//Brain_Hypothalamus/Brain_Hypothalamus.ENSG00000272195.1.wgt.RDat	RP11-156E8.1	1	245132652	245134390	0.629	rs10802209	3.1	rs2291426	0.515676	-7.55	1.0316	464	8	lasso	0.52	1.3e-18	-1.44122	0.149523
Brain_Hypothalamus	./WEIGHTS//Brain_Hypothalamus/Brain_Hypothalamus.ENSG00000272491.1.wgt.RDat	RP5-1024N4.4	1	48693560	48695233	0.309	rs12037415	-2.58	rs12135744	0.190356	5.06	0.583	484	11	lasso	0.22	1.9e-07	0.74472	0.45644
Brain_Hypothalamus	./WEIGHTS//Brain_Hypothalamus/Brain_Hypothalamus.ENSG00000272512.1.wgt.RDat	RP11-54O7.17	1	931346	933431	0.29	NA	NA	NA	NA	NA	NA	189	0	top1	0.2	6.4e-07	NA	NA
Brain_Hypothalamus	./WEIGHTS//Brain_Hypothalamus/Brain_Hypothalamus.ENSG00000272668.1.wgt.RDat	RP11-190A12.8	1	159836744	159837475	0.676	rs7512872	3.17	rs4133290	0.337589	6.38	1.405	511	36	enet	0.43	8.9e-15	1.0821	0.279209
Brain_Hypothalamus	./WEIGHTS//Brain_Hypothalamus/Brain_Hypothalamus.ENSG00000272750.1.wgt.RDat	RP11-378J18.8	1	222832209	222834854	0.345	NA	NA	NA	NA	NA	NA	325	0	top1	0.42	2.4e-14	NA	NA
Brain_Hypothalamus	./WEIGHTS//Brain_Hypothalamus/Brain_Hypothalamus.ENSG00000272823.1.wgt.RDat	RP11-295M18.6	1	221002018	221002553	0.522	rs4846689	-3.14	rs2807857	0.099175	4.72	1.341	402	12	lasso	0.2	9.3e-07	1.32946	0.183696
Brain_Hypothalamus	./WEIGHTS//Brain_Hypothalamus/Brain_Hypothalamus.ENSG00000272864.1.wgt.RDat	RP11-17E13.2	1	75164453	75165017	0.444	rs7553348	-5.92	rs10874274	0.164219	5.5	-0.454	377	9	enet	0.22	2.1e-07	-0.2197	0.826103
Brain_Hypothalamus	./WEIGHTS//Brain_Hypothalamus/Brain_Hypothalamus.ENSG00000272865.1.wgt.RDat	RP11-561I11.4	1	242310816	242372431	0.454	rs4039095	-2.71	rs1836768	0.367734	6.39	0.502	549	3	lasso	0.38	8.4e-13	0.51719	0.605024
Brain_Hypothalamus	./WEIGHTS//Brain_Hypothalamus/Brain_Hypothalamus.ENSG00000273058.1.wgt.RDat	RP11-385F5.5	1	236699473	236700004	0.316	rs17567019	-2.66	rs2758994	-0.000301	3.29	-0.013	638	638	blup	0.032	0.037	0.96288	0.335608
Brain_Hypothalamus	./WEIGHTS//Brain_Hypothalamus/Brain_Hypothalamus.ENSG00000018510.8.wgt.RDat	AGPS	2	178257426	178408564	0.238	rs17632770	2.81	rs2293471	0.104608	4.65	0.426	458	2	lasso	0.14	4.8e-05	0.37331	0.708914
Brain_Hypothalamus	./WEIGHTS//Brain_Hypothalamus/Brain_Hypothalamus.ENSG00000054219.9.wgt.RDat	LY75	2	160659866	160761260	0.234	rs1511224	3.14	rs17830558	0.100194	-4.55	2.2834	445	8	enet	0.14	3.6e-05	-1.99029	0.046559
Brain_Hypothalamus	./WEIGHTS//Brain_Hypothalamus/Brain_Hypothalamus.ENSG00000068654.11.wgt.RDat	POLR1A	2	86247339	86333278	0.231	rs1465822	-2.72	rs2367202	0.118216	-4.56	2.273	459	1	top1	0.12	0.00017	-2.273	0.023026
Brain_Hypothalamus	./WEIGHTS//Brain_Hypothalamus/Brain_Hypothalamus.ENSG00000071967.7.wgt.RDat	CYBRD1	2	172378757	172414643	0.341	rs6433322	-3.26	rs7581904	0.248365	-5.24	-1.78	357	1	top1	0.25	2.8e-08	1.78	0.075076
Brain_Hypothalamus	./WEIGHTS//Brain_Hypothalamus/Brain_Hypothalamus.ENSG00000080345.13.wgt.RDat	RIF1	2	152266397	152364518	0.171	rs10497077	-3.22	rs4664423	0.045901	-3.68	0.253	401	1	top1	0.046	0.015	-0.253	0.800268
Brain_Hypothalamus	./WEIGHTS//Brain_Hypothalamus/Brain_Hypothalamus.ENSG00000085982.9.wgt.RDat	USP40	2	234384166	234475428	0.435	rs10211468	-2.75	rs2124045	0.055111	4.86	-0.292	734	734	blup	0.13	9e-05	0.24498	0.806472
Brain_Hypothalamus	./WEIGHTS//Brain_Hypothalamus/Brain_Hypothalamus.ENSG00000087338.4.wgt.RDat	GMCL1	2	70056774	70108528	0.18	rs2312205	-3.62	rs10865380	0.07268	-4.04	1.175	322	13	enet	0.075	0.0025	-1.11308	0.265672
Brain_Hypothalamus	./WEIGHTS//Brain_Hypothalamus/Brain_Hypothalamus.ENSG00000114933.11.wgt.RDat	INO80D	2	206858445	206950680	0.342	rs7422060	-2.59	rs6716319	0.000155	3.2	0.0528	422	422	blup	0.061	0.0058	0.0554	0.955823
Brain_Hypothalamus	./WEIGHTS//Brain_Hypothalamus/Brain_Hypothalamus.ENSG00000115053.11.wgt.RDat	NCL	2	232318242	232329305	0.245	rs10166046	2.97	rs7592642	-0.006698	-3.29	-0.332	378	378	blup	0.056	0.008	1.04226	0.297289
Brain_Hypothalamus	./WEIGHTS//Brain_Hypothalamus/Brain_Hypothalamus.ENSG00000115085.9.wgt.RDat	ZAP70	2	98330023	98356325	0.238	rs6760008	2.78	rs1375436	0.085429	4.28	-1.44	169	169	blup	0.11	0.00026	0.21187	0.832211
Brain_Hypothalamus	./WEIGHTS//Brain_Hypothalamus/Brain_Hypothalamus.ENSG00000115129.9.wgt.RDat	TP53I3	2	24300303	24308731	0.171	rs6715626	3.62	rs35214005	0.045866	-3.71	-0.9293	316	316	blup	0.057	0.0075	0.72263	0.469906
Brain_Hypothalamus	./WEIGHTS//Brain_Hypothalamus/Brain_Hypothalamus.ENSG00000115216.9.wgt.RDat	NRBP1	2	27650657	27665126	0.129	rs6734059	-3.26	rs6743819	0.074622	-3.71	0.454	299	1	top1	0.075	0.0026	-0.454	0.649829
Brain_Hypothalamus	./WEIGHTS//Brain_Hypothalamus/Brain_Hypothalamus.ENSG00000115221.6.wgt.RDat	ITGB6	2	160956177	161128399	0.513	rs1511224	3.14	rs7572970	0.276575	6.56	-0.722	427	7	lasso	0.38	7.5e-13	-0.34964	0.72661
Brain_Hypothalamus	./WEIGHTS//Brain_Hypothalamus/Brain_Hypothalamus.ENSG00000115350.7.wgt.RDat	POLE4	2	75185619	75197255	0.43	rs17010519	2.83	rs7881	-0.004903	3.49	-0.025	468	28	enet	0.11	0.0003	1.36932	0.170898
Brain_Hypothalamus	./WEIGHTS//Brain_Hypothalamus/Brain_Hypothalamus.ENSG00000115364.9.wgt.RDat	MRPL19	2	75873909	75917977	0.601	rs6733933	2.68	rs17741889	0.389848	-6.91	0.553	535	4	lasso	0.4	1.1e-13	-0.43113	0.666375
Brain_Hypothalamus	./WEIGHTS//Brain_Hypothalamus/Brain_Hypothalamus.ENSG00000115523.12.wgt.RDat	GNLY	2	85921414	85925977	0.437	rs1465822	-2.72	rs4240202	0.344648	-6.16	-0.088	474	1	top1	0.34	1.8e-11	0.088	0.929877
Brain_Hypothalamus	./WEIGHTS//Brain_Hypothalamus/Brain_Hypothalamus.ENSG00000115524.11.wgt.RDat	SF3B1	2	198254508	198299815	0.187	rs6434893	2.67	rs700655	0.02179	3.9	0.088	328	328	blup	0.064	0.0049	0.50926	0.61057
Brain_Hypothalamus	./WEIGHTS//Brain_Hypothalamus/Brain_Hypothalamus.ENSG00000115602.12.wgt.RDat	IL1RL1	2	102927962	102968497	0.31	rs6716756	2.33	rs7568913	0.189006	-5.32	0.2052	575	1	top1	0.19	1.7e-06	-0.20515	0.837453
Brain_Hypothalamus	./WEIGHTS//Brain_Hypothalamus/Brain_Hypothalamus.ENSG00000115604.6.wgt.RDat	IL18R1	2	102972389	103015218	0.468	rs6716756	2.33	rs7568913	0.287805	-5.73	0.2078	571	1	top1	0.29	1.6e-09	-0.20775	0.83542
Brain_Hypothalamus	./WEIGHTS//Brain_Hypothalamus/Brain_Hypothalamus.ENSG00000115665.4.wgt.RDat	SLC5A7	2	108602979	108630450	0.212	rs1464404	4.07	rs333236	0.032062	3.96	2.366	353	353	blup	0.061	0.0058	2.49231	0.012692
Brain_Hypothalamus	./WEIGHTS//Brain_Hypothalamus/Brain_Hypothalamus.ENSG00000115840.9.wgt.RDat	SLC25A12	2	172640880	172856352	0.304	rs17581715	-3.56	rs13013988	-0.00952	-3.88	1.7881	473	472	blup	0.041	0.02	-2.06199	0.039209
Brain_Hypothalamus	./WEIGHTS//Brain_Hypothalamus/Brain_Hypothalamus.ENSG00000115935.12.wgt.RDat	WIPF1	2	175424300	175547644	0.391	rs3820898	-3.05	rs11675139	0.064476	3.89	1.126	331	331	blup	0.071	0.0033	-0.04345	0.965344
Brain_Hypothalamus	./WEIGHTS//Brain_Hypothalamus/Brain_Hypothalamus.ENSG00000115946.3.wgt.RDat	PNO1	2	68384976	68403370	0.215	rs4671898	2.94	rs6742014	0.013318	-4.6	-0.789	529	529	blup	0.066	0.0043	0.65892	0.509949
Brain_Hypothalamus	./WEIGHTS//Brain_Hypothalamus/Brain_Hypothalamus.ENSG00000118004.13.wgt.RDat	COLEC11	2	3642426	3692048	0.687	rs6738313	2.64	rs4850068	0.203973	4.97	0.013	559	1	top1	0.2	6.3e-07	0.013	0.989628
Brain_Hypothalamus	./WEIGHTS//Brain_Hypothalamus/Brain_Hypothalamus.ENSG00000118961.10.wgt.RDat	C2orf43	2	20883788	21022882	0.616	rs7579125	-2.64	rs13385191	0.348	-6.17	1.341	512	1	top1	0.35	1.4e-11	-1.341	0.17992
Brain_Hypothalamus	./WEIGHTS//Brain_Hypothalamus/Brain_Hypothalamus.ENSG00000119888.6.wgt.RDat	EPCAM	2	47572297	47614740	0.489	rs4380295	3.01	rs17036537	0.074627	4.6	0.151	510	1	top1	0.075	0.0026	0.151	0.879976
Brain_Hypothalamus	./WEIGHTS//Brain_Hypothalamus/Brain_Hypothalamus.ENSG00000122085.12.wgt.RDat	MTERFD2	2	242011584	242041747	0.525	rs2108487	-3.36	rs2108485	0.087477	-4.35	-2.576	449	6	lasso	0.12	0.00019	2.38201	0.017218
Brain_Hypothalamus	./WEIGHTS//Brain_Hypothalamus/Brain_Hypothalamus.ENSG00000124374.8.wgt.RDat	PAIP2B	2	71409869	71454213	0.309	rs3771428	2.95	rs429598	0.047501	4.55	0.24	494	2	lasso	0.097	0.00064	0.15615	0.875916
Brain_Hypothalamus	./WEIGHTS//Brain_Hypothalamus/Brain_Hypothalamus.ENSG00000125618.12.wgt.RDat	PAX8	2	113973574	114036527	0.444	rs2100071	-3.02	rs11123172	0.29942	-5.86	-0.8188	460	6	lasso	0.3	4.2e-10	0.69568	0.486628
Brain_Hypothalamus	./WEIGHTS//Brain_Hypothalamus/Brain_Hypothalamus.ENSG00000125630.11.wgt.RDat	POLR1B	2	113299492	113334635	0.336	rs13418394	3.22	rs13395779	0.102446	5.49	1.372	398	5	lasso	0.16	1e-05	1.41684	0.15653
Brain_Hypothalamus	./WEIGHTS//Brain_Hypothalamus/Brain_Hypothalamus.ENSG00000128699.9.wgt.RDat	ORMDL1	2	190635049	190649097	0.41	rs744556	-3.22	rs2289226	0.296343	5.87	-0.613	315	1	top1	0.3	8.1e-10	-0.613	0.539876
Brain_Hypothalamus	./WEIGHTS//Brain_Hypothalamus/Brain_Hypothalamus.ENSG00000130414.7.wgt.RDat	NDUFA10	2	240831867	240964819	0.617	rs2412030	3.37	rs6735806	0.116226	-5.07	0.292	559	13	lasso	0.28	2.7e-09	-0.90139	0.367379
Brain_Hypothalamus	./WEIGHTS//Brain_Hypothalamus/Brain_Hypothalamus.ENSG00000132330.12.wgt.RDat	SCLY	2	238969530	239008054	0.311	rs1198826	3.19	rs1128552	0.010449	4	-0.176	480	19	enet	0.07	0.0033	-0.10723	0.914603
Brain_Hypothalamus	./WEIGHTS//Brain_Hypothalamus/Brain_Hypothalamus.ENSG00000135951.10.wgt.RDat	TSGA10	2	99613724	99771417	0.326	rs12611907	-2.58	rs6542868	0.19218	-5.41	-1.1791	298	17	enet	0.26	1e-08	1.39457	0.163146
Brain_Hypothalamus	./WEIGHTS//Brain_Hypothalamus/Brain_Hypothalamus.ENSG00000135972.4.wgt.RDat	MRPS9	2	105654441	105716418	0.289	rs6758290	-6.33	rs1005999	0.096461	-4.1	0.332	481	1	top1	0.096	0.00066	-0.332	0.739889
Brain_Hypothalamus	./WEIGHTS//Brain_Hypothalamus/Brain_Hypothalamus.ENSG00000135976.12.wgt.RDat	ANKRD36	2	97779233	97930258	0.474	rs11164114	-2.83	rs6718109	0.162367	-4.33	-1.873	129	1	top1	0.16	1e-05	1.873	0.061068
Brain_Hypothalamus	./WEIGHTS//Brain_Hypothalamus/Brain_Hypothalamus.ENSG00000138095.14.wgt.RDat	LRPPRC	2	44113647	44223144	0.422	rs713446	-2.97	rs9309112	0.179895	5.3	0.739	507	4	lasso	0.2	7.4e-07	-0.17537	0.860786
Brain_Hypothalamus	./WEIGHTS//Brain_Hypothalamus/Brain_Hypothalamus.ENSG00000138363.10.wgt.RDat	ATIC	2	216176540	216214487	0.484	rs16853341	2.48	rs1250211	0.025175	-4.27	-0.6314	468	7	enet	0.18	4e-06	1.36076	0.17359
Brain_Hypothalamus	./WEIGHTS//Brain_Hypothalamus/Brain_Hypothalamus.ENSG00000138379.4.wgt.RDat	MSTN	2	190920423	190927455	0.251	rs11894667	-2.18	rs16832396	0.011839	3.88	0.628	342	340	blup	0.075	0.0025	-0.79494	0.426646
Brain_Hypothalamus	./WEIGHTS//Brain_Hypothalamus/Brain_Hypothalamus.ENSG00000138381.5.wgt.RDat	ASNSD1	2	190526111	190535557	0.486	rs744556	-3.22	rs2289226	0.432835	-7.12	-0.613	292	8	lasso	0.44	3.5e-15	0.58977	0.555346
Brain_Hypothalamus	./WEIGHTS//Brain_Hypothalamus/Brain_Hypothalamus.ENSG00000138399.13.wgt.RDat	FASTKD1	2	170386259	170430385	0.286	rs12463500	2.89	rs7349274	0.174326	4.62	-1.341	433	1	top1	0.17	4.6e-06	-1.341	0.17992
Brain_Hypothalamus	./WEIGHTS//Brain_Hypothalamus/Brain_Hypothalamus.ENSG00000138400.8.wgt.RDat	MDH1B	2	207602487	207630080	0.42	rs17224622	-2.79	rs7596719	0.186572	4.89	0.292	481	1	top1	0.19	2e-06	0.292	0.770287
Brain_Hypothalamus	./WEIGHTS//Brain_Hypothalamus/Brain_Hypothalamus.ENSG00000138430.11.wgt.RDat	OLA1	2	174937175	175113426	0.251	rs3820898	-3.05	rs925623	0.032888	-3.39	-0.568	389	389	blup	0.066	0.0042	-1.03555	0.300414
Brain_Hypothalamus	./WEIGHTS//Brain_Hypothalamus/Brain_Hypothalamus.ENSG00000144026.7.wgt.RDat	ZNF514	2	95813682	95831158	0.793	rs1852300	-2.16	rs3112989	0.200148	-4.71	1.058	113	39	enet	0.34	1.8e-11	0.86105	0.389209
Brain_Hypothalamus	./WEIGHTS//Brain_Hypothalamus/Brain_Hypothalamus.ENSG00000144115.12.wgt.RDat	THNSL2	2	88469835	88486146	0.817	rs2176569	-3.06	rs10865489	0.452931	-7.28	0.789	268	17	lasso	0.58	1.8e-21	-1.12654	0.259936
Brain_Hypothalamus	./WEIGHTS//Brain_Hypothalamus/Brain_Hypothalamus.ENSG00000144118.9.wgt.RDat	RALB	2	120997640	121052289	0.35	rs10206874	-3.75	rs3931841	-0.008137	3.12	1.405	321	1	enet	0.014	0.11	1.405	0.160021
Brain_Hypothalamus	./WEIGHTS//Brain_Hypothalamus/Brain_Hypothalamus.ENSG00000144182.12.wgt.RDat	LIPT1	2	99771428	99779620	0.256	rs12611907	-2.58	rs11689265	0.109484	-4.84	-0.454	298	8	lasso	0.21	3.9e-07	-0.2623	0.793089
Brain_Hypothalamus	./WEIGHTS//Brain_Hypothalamus/Brain_Hypothalamus.ENSG00000144362.7.wgt.RDat	PHOSPHO2	2	170550975	170558218	0.187	rs12463500	2.89	rs2253680	0.069915	-4.15	-1.514	467	1	top1	0.07	0.0034	1.514	0.130026
Brain_Hypothalamus	./WEIGHTS//Brain_Hypothalamus/Brain_Hypothalamus.ENSG00000146205.9.wgt.RDat	ANO7	2	242127924	242164791	0.35	rs2108487	-3.36	rs4675975	0.023214	-4.57	1.227	411	411	blup	0.12	0.00014	-0.94836	0.342948
Brain_Hypothalamus	./WEIGHTS//Brain_Hypothalamus/Brain_Hypothalamus.ENSG00000146556.10.wgt.RDat	WASH2P	2	114341664	114356605	0.206	rs315948	-2.78	rs4849261	0.098459	-4.25	-0.974	359	1	top1	0.098	0.00059	0.974	0.330057
Brain_Hypothalamus	./WEIGHTS//Brain_Hypothalamus/Brain_Hypothalamus.ENSG00000151689.8.wgt.RDat	INPP1	2	191208196	191236391	0.227	rs12693587	-2.21	rs2067419	0.268496	5.54	-1.6895	342	1	top1	0.27	6.5e-09	-1.68955	0.091115
Brain_Hypothalamus	./WEIGHTS//Brain_Hypothalamus/Brain_Hypothalamus.ENSG00000151694.8.wgt.RDat	ADAM17	2	9629872	9695921	0.282	rs6432018	3.08	rs6432017	0.17401	-4.57	1.036	477	1	top1	0.17	4.7e-06	-1.036	0.300202
Brain_Hypothalamus	./WEIGHTS//Brain_Hypothalamus/Brain_Hypothalamus.ENSG00000152117.13.wgt.RDat	AC093838.4	2	132250386	132279146	0.609	rs11695582	-1.93	rs12472061	0.479829	-7.32	-1.175	166	1	top1	0.48	8.4e-17	1.175	0.239995
Brain_Hypothalamus	./WEIGHTS//Brain_Hypothalamus/Brain_Hypothalamus.ENSG00000152128.13.wgt.RDat	TMEM163	2	135213330	135476570	0.162	rs17698151	3.31	rs1530559	0.018188	4.05	-0.126	446	446	blup	0.039	0.023	-0.11976	0.904674
Brain_Hypothalamus	./WEIGHTS//Brain_Hypothalamus/Brain_Hypothalamus.ENSG00000153165.14.wgt.RDat	RGPD3	2	107021446	107084832	0.344	NA	NA	NA	NA	NA	NA	0	0	enet	0.085	0.0013	NA	NA
Brain_Hypothalamus	./WEIGHTS//Brain_Hypothalamus/Brain_Hypothalamus.ENSG00000153832.7.wgt.RDat	FBXO36	2	230787018	230877825	0.353	rs10755048	-2.86	rs1035833	0.000555	-3.6	-0.454	468	468	blup	0.19	1.5e-06	0.58863	0.556107
Brain_Hypothalamus	./WEIGHTS//Brain_Hypothalamus/Brain_Hypothalamus.ENSG00000155749.8.wgt.RDat	ALS2CR12	2	202152994	202222121	0.442	rs10931958	2.46	rs1035142	0.248322	5.46	-0.613	348	5	lasso	0.25	2.7e-08	-0.47333	0.63598
Brain_Hypothalamus	./WEIGHTS//Brain_Hypothalamus/Brain_Hypothalamus.ENSG00000158411.6.wgt.RDat	MITD1	2	99777890	99797521	0.264	rs12611907	-2.58	rs4851203	0.038701	4.05	-0.292	303	1	top1	0.039	0.024	-0.292	0.770287
Brain_Hypothalamus	./WEIGHTS//Brain_Hypothalamus/Brain_Hypothalamus.ENSG00000162869.11.wgt.RDat	PPP1R21	2	48667737	48742525	0.357	rs4258850	-4.68	rs6545046	0.003722	3.23	0.24	428	428	blup	0.065	0.0046	-0.876	0.381032
Brain_Hypothalamus	./WEIGHTS//Brain_Hypothalamus/Brain_Hypothalamus.ENSG00000162881.5.wgt.RDat	OXER1	2	42989642	42991401	0.194	rs12613026	4.23	rs1347930	0.071069	-4.22	2.732	464	464	blup	0.1	0.00047	-2.22648	0.025982
Brain_Hypothalamus	./WEIGHTS//Brain_Hypothalamus/Brain_Hypothalamus.ENSG00000162882.10.wgt.RDat	HAAO	2	42994229	43019732	0.327	rs12613026	4.23	rs920390	0.157649	-5.6	3.46	455	9	lasso	0.25	2.4e-08	-3.39403	0.000689
Brain_Hypothalamus	./WEIGHTS//Brain_Hypothalamus/Brain_Hypothalamus.ENSG00000163331.6.wgt.RDat	DAPL1	2	159651829	159710266	0.246	rs1990815	3.39	rs842075	-0.000479	-3.64	0.1787	493	493	blup	0.018	0.09	-1.31001	0.190191
Brain_Hypothalamus	./WEIGHTS//Brain_Hypothalamus/Brain_Hypothalamus.ENSG00000163586.5.wgt.RDat	FABP1	2	88422510	88427635	0.652	rs2176569	-3.06	rs2919872	0.264411	-6.16	1.598	257	3	lasso	0.41	7.1e-14	-2.42389	0.015355
Brain_Hypothalamus	./WEIGHTS//Brain_Hypothalamus/Brain_Hypothalamus.ENSG00000168958.15.wgt.RDat	MFF	2	228189881	228222550	0.394	rs4332915	-2.58	rs11687981	0.174071	-4.47	1.103	535	28	enet	0.18	2.7e-06	-0.52641	0.598603
Brain_Hypothalamus	./WEIGHTS//Brain_Hypothalamus/Brain_Hypothalamus.ENSG00000169629.7.wgt.RDat	RGPD8	2	113127669	113192065	0.579	rs13418394	3.22	rs6542056	0.383811	-6.47	-0.5061	404	9	lasso	0.4	1.3e-13	0.17437	0.861573
Brain_Hypothalamus	./WEIGHTS//Brain_Hypothalamus/Brain_Hypothalamus.ENSG00000170802.11.wgt.RDat	FOXN2	2	48541776	48606433	0.471	rs4258850	-4.68	rs12475492	0.334387	6.17	0.372	360	1	top1	0.33	4.2e-11	0.372	0.709893
Brain_Hypothalamus	./WEIGHTS//Brain_Hypothalamus/Brain_Hypothalamus.ENSG00000171103.6.wgt.RDat	TRMT61B	2	29072687	29093167	0.27	rs6547892	3.46	rs6744612	0.165788	4.76	-2.3173	584	1	top1	0.17	8e-06	-2.31729	0.020488
Brain_Hypothalamus	./WEIGHTS//Brain_Hypothalamus/Brain_Hypothalamus.ENSG00000173209.18.wgt.RDat	AHSA2	2	61404553	61418338	0.449	rs3732171	3.95	rs2167565	0.309004	-6.61	1.015	306	5	lasso	0.33	5.2e-11	-1.04427	0.296359
Brain_Hypothalamus	./WEIGHTS//Brain_Hypothalamus/Brain_Hypothalamus.ENSG00000173272.9.wgt.RDat	MZT2A	2	132222473	132250316	0.456	rs11695582	-1.93	rs6731616	0.110541	-4.9	0.358	166	7	lasso	0.12	0.00011	0.00703	0.994394
Brain_Hypothalamus	./WEIGHTS//Brain_Hypothalamus/Brain_Hypothalamus.ENSG00000173699.11.wgt.RDat	SPATA3	2	231860836	231889770	0.5	rs1729077	2.59	rs6750277	0.309883	-6.39	0.539	438	8	lasso	0.36	4.5e-12	-0.84837	0.396232
Brain_Hypothalamus	./WEIGHTS//Brain_Hypothalamus/Brain_Hypothalamus.ENSG00000176204.9.wgt.RDat	LRRTM4	2	76974845	77820445	0.448	rs11694677	3.58	rs7584763	-0.00264	-3.75	0.4438	423	8	lasso	0.1	0.00054	-0.54274	0.587311
Brain_Hypothalamus	./WEIGHTS//Brain_Hypothalamus/Brain_Hypothalamus.ENSG00000179818.9.wgt.RDat	PCBP1-AS1	2	70189398	70314567	0.207	rs1478640	3.02	rs7578666	-0.00952	-4	-1.5143	371	371	blup	0.063	0.0052	0.55783	0.576959
Brain_Hypothalamus	./WEIGHTS//Brain_Hypothalamus/Brain_Hypothalamus.ENSG00000180902.12.wgt.RDat	D2HGDH	2	242673994	242708226	0.667	NA	NA	NA	NA	NA	NA	223	0	lasso	0.23	1.2e-07	NA	NA
Brain_Hypothalamus	./WEIGHTS//Brain_Hypothalamus/Brain_Hypothalamus.ENSG00000181798.2.wgt.RDat	LINC00471	2	232373137	232379050	0.621	rs10166046	2.97	rs7559114	0.239171	-5.28	0.113	359	1	top1	0.24	5.4e-08	-0.113	0.910031
Brain_Hypothalamus	./WEIGHTS//Brain_Hypothalamus/Brain_Hypothalamus.ENSG00000182600.5.wgt.RDat	C2orf82	2	233733724	233743395	0.257	rs12694913	-2.77	rs812383	0.209241	-5.19	0.385	459	1	top1	0.21	4.4e-07	-0.385	0.700237
Brain_Hypothalamus	./WEIGHTS//Brain_Hypothalamus/Brain_Hypothalamus.ENSG00000182698.7.wgt.RDat	RESP18	2	220192131	220197899	0.412	rs2059693	-2.78	rs11892648	0.182424	-4.59	-0.075	421	1	top1	0.18	2.7e-06	0.075	0.940215
Brain_Hypothalamus	./WEIGHTS//Brain_Hypothalamus/Brain_Hypothalamus.ENSG00000183891.5.wgt.RDat	TTC32	2	20096404	20101747	0.307	rs7585590	-3.43	rs7563410	0.219227	5.23	-0.266	590	1	top1	0.22	2.2e-07	-0.266	0.790239
Brain_Hypothalamus	./WEIGHTS//Brain_Hypothalamus/Brain_Hypothalamus.ENSG00000184898.6.wgt.RDat	RBM43	2	152104454	152118393	0.398	rs10497077	-3.22	rs10490522	-0.003766	3.73	-0.279	453	33	enet	0.11	0.00037	-0.12345	0.901751
Brain_Hypothalamus	./WEIGHTS//Brain_Hypothalamus/Brain_Hypothalamus.ENSG00000186132.10.wgt.RDat	C2orf76	2	120059801	120124404	0.244	rs7561560	3.29	rs10779894	0.078067	-3.65	1.282	447	1	top1	0.078	0.0021	-1.282	0.199843
Brain_Hypothalamus	./WEIGHTS//Brain_Hypothalamus/Brain_Hypothalamus.ENSG00000189223.9.wgt.RDat	AC016683.6	2	113969099	114034158	0.484	rs2100071	-3.02	rs11123172	0.331651	-6.1	-0.8143	458	7	lasso	0.33	4.6e-11	0.97617	0.32898
Brain_Hypothalamus	./WEIGHTS//Brain_Hypothalamus/Brain_Hypothalamus.ENSG00000189350.8.wgt.RDat	FAM179A	2	29179477	29284239	0.229	rs6547892	3.46	rs10197378	0.101858	4.62	-2.665	596	3	lasso	0.13	0.00011	-2.76898	0.005623
Brain_Hypothalamus	./WEIGHTS//Brain_Hypothalamus/Brain_Hypothalamus.ENSG00000196151.6.wgt.RDat	WDSUB1	2	160092304	160143310	0.393	rs1522696	2.54	rs7588862	0.199782	-5.48	-0.643	427	7	lasso	0.29	1.9e-09	-0.57214	0.567224
Brain_Hypothalamus	./WEIGHTS//Brain_Hypothalamus/Brain_Hypothalamus.ENSG00000197927.8.wgt.RDat	C2orf27A	2	132479948	132524973	0.357	rs11695582	-1.93	rs4063754	0.045343	-3.86	0.126	124	5	lasso	0.11	0.00028	-0.64583	0.518389
Brain_Hypothalamus	./WEIGHTS//Brain_Hypothalamus/Brain_Hypothalamus.ENSG00000198075.5.wgt.RDat	SULT1C4	2	108994468	109004513	0.28	rs1464404	4.07	rs1879495	0.026753	-3.64	-0.755	327	327	blup	0.11	0.00038	0.09822	0.921757
Brain_Hypothalamus	./WEIGHTS//Brain_Hypothalamus/Brain_Hypothalamus.ENSG00000198130.10.wgt.RDat	HIBCH	2	191054461	191184771	0.6	rs11894667	-2.18	rs2664253	0.20519	-5.44	-1.787	341	13	lasso	0.27	5.2e-09	1.46956	0.141681
Brain_Hypothalamus	./WEIGHTS//Brain_Hypothalamus/Brain_Hypothalamus.ENSG00000198203.5.wgt.RDat	SULT1C2	2	108905095	108926371	0.564	rs1464404	4.07	rs2305485	0.144925	5.55	1.372	324	5	lasso	0.25	3.3e-08	1.31117	0.189799
Brain_Hypothalamus	./WEIGHTS//Brain_Hypothalamus/Brain_Hypothalamus.ENSG00000204792.2.wgt.RDat	AC104135.3	2	75145275	75165545	0.688	rs17010519	2.83	rs12713820	0.572	7.89	0.468	455	9	lasso	0.58	1.7e-21	0.36242	0.717041
Brain_Hypothalamus	./WEIGHTS//Brain_Hypothalamus/Brain_Hypothalamus.ENSG00000212283.1.wgt.RDat	SNORD89	2	101889399	101889511	0.341	rs1369481	2.7	rs750783	0.327459	5.99	0.266	408	1	top1	0.33	7.2e-11	0.266	0.790239
Brain_Hypothalamus	./WEIGHTS//Brain_Hypothalamus/Brain_Hypothalamus.ENSG00000213225.6.wgt.RDat	AC018804.7	2	130986949	130989679	0.102	rs10803609	-2.24	rs7419565	0.213275	-4.87	-1.126	148	1	top1	0.21	3.3e-07	1.126	0.260166
Brain_Hypothalamus	./WEIGHTS//Brain_Hypothalamus/Brain_Hypothalamus.ENSG00000214100.4.wgt.RDat	AC079776.2	2	130680435	130691890	0.319	rs10189546	2.68	rs7585458	0.044284	-4.17	1.6873	289	5	lasso	0.073	0.0029	-1.34801	0.177656
Brain_Hypothalamus	./WEIGHTS//Brain_Hypothalamus/Brain_Hypothalamus.ENSG00000217702.1.wgt.RDat	MGC10955	2	74361599	74362521	0.688	rs828867	-3.36	rs2122290	0.370213	6.34	-0.824	358	1	top1	0.37	2.2e-12	-0.824	0.40994
Brain_Hypothalamus	./WEIGHTS//Brain_Hypothalamus/Brain_Hypothalamus.ENSG00000218739.5.wgt.RDat	AC007390.5	2	37423631	37443282	0.235	rs10199137	-3.16	rs10209937	0.089467	-4.48	-2.308	513	4	lasso	0.1	0.00045	2.15645	0.031049
Brain_Hypothalamus	./WEIGHTS//Brain_Hypothalamus/Brain_Hypothalamus.ENSG00000219626.4.wgt.RDat	FAM228B	2	24299396	24392509	0.426	rs6715626	3.62	rs1134516	0.20747	-5.43	-0.1483	318	2	lasso	0.23	1.2e-07	0.24037	0.810042
Brain_Hypothalamus	./WEIGHTS//Brain_Hypothalamus/Brain_Hypothalamus.ENSG00000222014.4.wgt.RDat	RAB6C	2	130737235	130740311	0.328	rs10189546	2.68	rs6760544	0.098565	-4.46	0.628	257	257	blup	0.13	7e-05	-1.99905	0.045603
Brain_Hypothalamus	./WEIGHTS//Brain_Hypothalamus/Brain_Hypothalamus.ENSG00000223564.1.wgt.RDat	CYP4F32P	2	95425004	95426024	0.288	rs1852300	-2.16	rs11164111	0.272122	5.68	-0.426	64	1	top1	0.27	5e-09	-0.426	0.670108
Brain_Hypothalamus	./WEIGHTS//Brain_Hypothalamus/Brain_Hypothalamus.ENSG00000224272.2.wgt.RDat	AC114730.3	2	242749407	242753111	0.628	NA	NA	NA	NA	NA	NA	192	0	enet	0.46	4.6e-16	NA	NA
Brain_Hypothalamus	./WEIGHTS//Brain_Hypothalamus/Brain_Hypothalamus.ENSG00000224425.2.wgt.RDat	AC073869.2	2	132109787	132110592	0.278	rs4314035	-1.93	rs13425822	0.158197	-4.57	1.476	197	2	lasso	0.18	3.7e-06	-1.52052	0.12838
Brain_Hypothalamus	./WEIGHTS//Brain_Hypothalamus/Brain_Hypothalamus.ENSG00000225234.1.wgt.RDat	TRAPPC12-AS1	2	3485013	3486180	0.306	rs10210870	-2.88	rs4641971	0.195157	-4.65	-0.935	566	1	top1	0.2	1.1e-06	0.935	0.349788
Brain_Hypothalamus	./WEIGHTS//Brain_Hypothalamus/Brain_Hypothalamus.ENSG00000225398.2.wgt.RDat	RP11-395L14.5	2	114299514	114320875	0.523	rs2100071	-3.02	rs4849261	0.225714	5.03	-0.974	407	1	top1	0.23	1.4e-07	-0.974	0.330057
Brain_Hypothalamus	./WEIGHTS//Brain_Hypothalamus/Brain_Hypothalamus.ENSG00000225449.2.wgt.RDat	AC079776.7	2	130724165	130736664	0.525	rs10189546	2.68	rs6760544	0.20166	-5.8	0.628	257	4	lasso	0.22	1.8e-07	-0.97512	0.329501
Brain_Hypothalamus	./WEIGHTS//Brain_Hypothalamus/Brain_Hypothalamus.ENSG00000226124.2.wgt.RDat	FTCDNL1	2	200625267	200715896	0.525	rs4673339	7.09	rs13008446	0.36029	6.31	-0.279	319	1	top1	0.36	5e-12	-0.279	0.780245
Brain_Hypothalamus	./WEIGHTS//Brain_Hypothalamus/Brain_Hypothalamus.ENSG00000226491.1.wgt.RDat	FTOP1	2	43024365	43025852	0.241	rs12613026	4.23	rs6544586	-0.006868	3.06	2.183	453	453	blup	0.042	0.019	2.43801	0.014768
Brain_Hypothalamus	./WEIGHTS//Brain_Hypothalamus/Brain_Hypothalamus.ENSG00000226747.2.wgt.RDat	AC007966.1	2	186584601	186605206	0.585	rs17712328	-2.58	rs2370400	0.560271	7.76	0.86	294	1	top1	0.56	1.2e-20	0.86	0.389789
Brain_Hypothalamus	./WEIGHTS//Brain_Hypothalamus/Brain_Hypothalamus.ENSG00000227252.1.wgt.RDat	AC105760.2	2	237968077	237993954	0.324	rs2600735	2.82	rs2043566	0.02814	4.05	0.372	521	15	enet	0.072	0.003	0.65683	0.511288
Brain_Hypothalamus	./WEIGHTS//Brain_Hypothalamus/Brain_Hypothalamus.ENSG00000228016.1.wgt.RDat	RAPGEF4-AS1	2	173541869	173600934	0.374	rs989531	-3.42	rs10193942	0.09918	5.18	1.036	494	494	blup	0.23	1.3e-07	0.84017	0.400814
Brain_Hypothalamus	./WEIGHTS//Brain_Hypothalamus/Brain_Hypothalamus.ENSG00000228389.1.wgt.RDat	AC068039.4	2	172629992	172632354	0.52	rs17581715	-3.56	rs6721680	0.329321	6.77	-1.126	406	8	lasso	0.38	6.6e-13	-1.00666	0.3141
Brain_Hypothalamus	./WEIGHTS//Brain_Hypothalamus/Brain_Hypothalamus.ENSG00000229150.1.wgt.RDat	CRYGEP	2	208972957	208977235	0.524	rs2663867	3.26	rs1020581	0.375136	6.9	-0.613	369	28	enet	0.41	6.3e-14	-0.66771	0.504316
Brain_Hypothalamus	./WEIGHTS//Brain_Hypothalamus/Brain_Hypothalamus.ENSG00000229727.2.wgt.RDat	AC013460.1	2	7561392	7590385	0.53	rs6431850	3.83	rs11694815	-0.009444	-3.55	1.254	541	541	blup	0.091	0.00093	0.3221	0.747374
Brain_Hypothalamus	./WEIGHTS//Brain_Hypothalamus/Brain_Hypothalamus.ENSG00000230286.1.wgt.RDat	AC013472.4	2	27173220	27232675	0.23	rs7583698	-3.06	rs41448746	0.101261	-3.85	0.111	349	349	blup	0.12	0.00014	-0.05013	0.96002
Brain_Hypothalamus	./WEIGHTS//Brain_Hypothalamus/Brain_Hypothalamus.ENSG00000230606.6.wgt.RDat	AC159540.1	2	98081083	98099107	0.412	rs11164114	-2.79	rs873886	0.440826	6.91	-1.751	133	6	lasso	0.48	6.1e-17	-1.97341	0.048449
Brain_Hypothalamus	./WEIGHTS//Brain_Hypothalamus/Brain_Hypothalamus.ENSG00000230702.1.wgt.RDat	RP11-681L4.1	2	62083830	62084190	0.305	rs3732171	3.95	rs11125898	0.07233	4.02	0.86	284	1	top1	0.072	0.003	0.86	0.389789
Brain_Hypothalamus	./WEIGHTS//Brain_Hypothalamus/Brain_Hypothalamus.ENSG00000231259.3.wgt.RDat	AC125232.1	2	87257800	87303536	0.48	rs10186663	2.33	rs17041053	0.388245	-6.53	1.1809	102	2	lasso	0.4	2e-13	-1.03657	0.299938
Brain_Hypothalamus	./WEIGHTS//Brain_Hypothalamus/Brain_Hypothalamus.ENSG00000231758.2.wgt.RDat	AC092652.1	2	144398325	144413748	0.38	rs11692404	-2.48	rs1035271	0.183714	4.72	-1.227	399	1	top1	0.18	2.5e-06	-1.227	0.219823
Brain_Hypothalamus	./WEIGHTS//Brain_Hypothalamus/Brain_Hypothalamus.ENSG00000231908.1.wgt.RDat	IDH1-AS1	2	209119971	209120905	0.33	rs10497891	-3	rs12478635	0.196721	4.75	1.227	371	1	top1	0.2	1e-06	1.227	0.219823
Brain_Hypothalamus	./WEIGHTS//Brain_Hypothalamus/Brain_Hypothalamus.ENSG00000233266.1.wgt.RDat	HMGB1P31	2	54278471	54278897	0.261	rs2111623	-3.13	rs1862122	0.20284	4.75	2.366	453	1	top1	0.2	6.8e-07	2.366	0.017981
Brain_Hypothalamus	./WEIGHTS//Brain_Hypothalamus/Brain_Hypothalamus.ENSG00000233296.1.wgt.RDat	AC092159.2	2	677186	697371	0.539	rs2947411	6.79	rs17729501	0.080799	5.09	-2.886	494	8	lasso	0.22	2.4e-07	-1.92313	0.054464
Brain_Hypothalamus	./WEIGHTS//Brain_Hypothalamus/Brain_Hypothalamus.ENSG00000234171.1.wgt.RDat	AC108488.3	2	3606207	3609324	0.757	rs6738313	2.64	rs4583476	0.573426	-7.83	1.44	562	1	top1	0.57	2.3e-21	-1.44	0.149867
Brain_Hypothalamus	./WEIGHTS//Brain_Hypothalamus/Brain_Hypothalamus.ENSG00000234177.1.wgt.RDat	AC068057.2	2	105363096	105374177	0.3	rs6758290	-6.33	rs17629548	0.101192	-4.43	-1.977	378	1	top1	0.1	0.00049	1.977	0.048042
Brain_Hypothalamus	./WEIGHTS//Brain_Hypothalamus/Brain_Hypothalamus.ENSG00000234389.1.wgt.RDat	AC007278.3	2	103055173	103056935	0.416	rs13009482	-2.67	rs10515921	-0.009516	3.55	1.405	562	562	blup	0.009	0.16	2.22108	0.026346
Brain_Hypothalamus	./WEIGHTS//Brain_Hypothalamus/Brain_Hypothalamus.ENSG00000236209.1.wgt.RDat	AC104135.2	2	75146682	75151973	0.612	rs17010519	2.83	rs12713820	0.495629	7.37	0.468	455	1	top1	0.5	1.6e-17	0.468	0.639785
Brain_Hypothalamus	./WEIGHTS//Brain_Hypothalamus/Brain_Hypothalamus.ENSG00000236397.2.wgt.RDat	DDX11L2	2	114356656	114359144	0.429	rs315948	-2.78	rs4849261	0.281161	5.58	-0.974	351	1	top1	0.28	2.6e-09	-0.974	0.330057
Brain_Hypothalamus	./WEIGHTS//Brain_Hypothalamus/Brain_Hypothalamus.ENSG00000236595.1.wgt.RDat	MED15P5	2	131009141	131010132	0.146	rs10803609	-2.24	rs6431145	0.192264	4.83	-0.878	144	1	top1	0.19	1.4e-06	-0.878	0.379944
Brain_Hypothalamus	./WEIGHTS//Brain_Hypothalamus/Brain_Hypothalamus.ENSG00000236682.1.wgt.RDat	AC068282.3	2	128146706	128158156	0.732	rs7590030	2.6	rs2134794	0.587387	8.32	-0.468	440	36	enet	0.62	4e-24	-0.61882	0.536037
Brain_Hypothalamus	./WEIGHTS//Brain_Hypothalamus/Brain_Hypothalamus.ENSG00000237166.1.wgt.RDat	AC007163.3	2	201577028	201599900	0.487	rs10931890	2.39	rs11686992	0.005655	-3.61	-0.372	473	473	blup	0.16	1.2e-05	-0.02731	0.978214
Brain_Hypothalamus	./WEIGHTS//Brain_Hypothalamus/Brain_Hypothalamus.ENSG00000237753.1.wgt.RDat	AC079922.3	2	113399409	113403267	0.457	rs6705046	3.12	rs11123144	0.250392	5.87	-0.7552	479	5	lasso	0.32	1.6e-10	-0.55954	0.575794
Brain_Hypothalamus	./WEIGHTS//Brain_Hypothalamus/Brain_Hypothalamus.ENSG00000237877.2.wgt.RDat	AC097500.2	2	186897618	186947960	0.175	rs2112034	1.74	rs13009116	0.017618	3.27	-0.974	284	284	blup	0.056	0.0079	-1.05167	0.292949
Brain_Hypothalamus	./WEIGHTS//Brain_Hypothalamus/Brain_Hypothalamus.ENSG00000237940.3.wgt.RDat	AC093642.3	2	242912834	242919427	0.249	NA	NA	NA	NA	NA	NA	134	0	top1	0.16	1.4e-05	NA	NA
Brain_Hypothalamus	./WEIGHTS//Brain_Hypothalamus/Brain_Hypothalamus.ENSG00000240344.4.wgt.RDat	PPIL3	2	201735630	201754026	0.634	rs10168564	-2.39	rs2136600	0.333377	-6.19	0.553	449	25	enet	0.33	4e-11	-0.75838	0.448226
Brain_Hypothalamus	./WEIGHTS//Brain_Hypothalamus/Brain_Hypothalamus.ENSG00000240356.2.wgt.RDat	RPL23AP7	2	114368079	114384667	0.481	rs315948	-2.78	rs4849261	0.21124	5.65	-0.974	333	14	enet	0.28	2e-09	-1.82284	0.068327
Brain_Hypothalamus	./WEIGHTS//Brain_Hypothalamus/Brain_Hypothalamus.ENSG00000243244.1.wgt.RDat	STON1	2	48757310	48826025	0.303	rs4258850	-4.68	rs3749142	0.102541	5.36	0.372	477	9	enet	0.2	6.2e-07	0.75821	0.448328
Brain_Hypothalamus	./WEIGHTS//Brain_Hypothalamus/Brain_Hypothalamus.ENSG00000243389.1.wgt.RDat	AC012442.5	2	113371790	113372008	0.288	rs12328678	3.22	rs17586834	0.139437	4.49	-0.878	450	1	top1	0.14	4.4e-05	-0.878	0.379944
Brain_Hypothalamus	./WEIGHTS//Brain_Hypothalamus/Brain_Hypothalamus.ENSG00000243667.2.wgt.RDat	WDR92	2	68350068	68384692	0.448	rs4671898	2.94	rs12713628	-0.009295	-3.39	-0.083	529	529	blup	0.062	0.0057	-1.395	0.163015
Brain_Hypothalamus	./WEIGHTS//Brain_Hypothalamus/Brain_Hypothalamus.ENSG00000253559.1.wgt.RDat	OSGEPL1-AS1	2	190629581	190630282	0.257	rs744556	-3.22	rs12466395	0.023635	-4.53	-1.036	317	315	blup	0.15	2e-05	2.41583	0.015699
Brain_Hypothalamus	./WEIGHTS//Brain_Hypothalamus/Brain_Hypothalamus.ENSG00000257800.1.wgt.RDat	FNBP1P1	2	74347807	74350345	0.491	rs828867	-3.36	rs828844	0.340043	6.1	0.474	359	1	top1	0.34	2.6e-11	0.47405	0.635466
Brain_Hypothalamus	./WEIGHTS//Brain_Hypothalamus/Brain_Hypothalamus.ENSG00000259863.1.wgt.RDat	SH3RF3-AS1	2	109743783	109745386	0.24	rs826692	3.77	rs7562362	0.024289	4.04	0.126	331	331	blup	0.11	0.00032	-1.26745	0.204996
Brain_Hypothalamus	./WEIGHTS//Brain_Hypothalamus/Brain_Hypothalamus.ENSG00000259915.1.wgt.RDat	RP11-410E4.1	2	187219299	187221500	0.181	rs13006483	2.58	rs10804005	0.027511	4.69	1.175	293	293	blup	0.12	0.00015	1.10564	0.268884
Brain_Hypothalamus	./WEIGHTS//Brain_Hypothalamus/Brain_Hypothalamus.ENSG00000261186.1.wgt.RDat	RP11-341N2.1	2	243029505	243030608	0.417	NA	NA	NA	NA	NA	NA	90	0	top1	0.35	1.3e-11	NA	NA
Brain_Hypothalamus	./WEIGHTS//Brain_Hypothalamus/Brain_Hypothalamus.ENSG00000261338.1.wgt.RDat	RP11-378A13.1	2	219120042	219122087	0.54	rs3791962	-3.83	rs10932766	0.434284	-7.65	-1.4521	449	16	enet	0.53	2.3e-19	1.24979	0.211376
Brain_Hypothalamus	./WEIGHTS//Brain_Hypothalamus/Brain_Hypothalamus.ENSG00000261428.1.wgt.RDat	RP11-16P6.1	2	223431624	223434438	0.448	rs16864356	3.06	rs1447108	0.215434	-5.11	-0.539	465	1	top1	0.22	2.9e-07	0.539	0.589887
Brain_Hypothalamus	./WEIGHTS//Brain_Hypothalamus/Brain_Hypothalamus.ENSG00000268603.1.wgt.RDat	RP11-316O14.1	2	220362333	220362968	0.286	rs2059693	-2.78	rs4674402	0.132921	4.85	1.036	476	1	top1	0.13	6.7e-05	1.036	0.300202
Brain_Hypothalamus	./WEIGHTS//Brain_Hypothalamus/Brain_Hypothalamus.ENSG00000270081.1.wgt.RDat	RP5-935K16.1	2	128601127	128603261	0.278	rs2069904	2.58	rs13018398	0.190081	-5.2	0.013	370	5	lasso	0.24	6.3e-08	0.05542	0.955801
Brain_Hypothalamus	./WEIGHTS//Brain_Hypothalamus/Brain_Hypothalamus.ENSG00000271868.1.wgt.RDat	RP11-1293J14.1	2	3500727	3501131	0.477	rs10210870	-2.88	rs17444576	-0.004147	3.94	0.674	571	571	blup	0.038	0.026	0.88319	0.377135
Brain_Hypothalamus	./WEIGHTS//Brain_Hypothalamus/Brain_Hypothalamus.ENSG00000271952.1.wgt.RDat	RP11-245G13.2	2	11018395	11025244	0.389	rs11681348	-3.17	rs1734392	0.162993	-4.52	0.454	560	1	top1	0.16	9.6e-06	-0.454	0.649829
Brain_Hypothalamus	./WEIGHTS//Brain_Hypothalamus/Brain_Hypothalamus.ENSG00000272156.1.wgt.RDat	RP11-477N3.1	2	54309691	54312203	0.308	rs2111623	-3.15	rs1363061	0.005432	-3.7	0.385	452	452	blup	0.068	0.0038	1.36889	0.171035
Brain_Hypothalamus	./WEIGHTS//Brain_Hypothalamus/Brain_Hypothalamus.ENSG00000272342.1.wgt.RDat	RP13-539J13.1	2	739588	740164	0.588	rs2947411	6.79	rs11127508	0.435585	7.18	0.228	475	1	top1	0.44	6.4e-15	0.228	0.819646
Brain_Hypothalamus	./WEIGHTS//Brain_Hypothalamus/Brain_Hypothalamus.ENSG00000272564.1.wgt.RDat	RP11-548P2.2	2	86131402	86131850	0.258	rs1465822	-2.72	rs6547636	0.096195	4.5	-2.648	462	9	enet	0.1	0.00042	-2.50777	0.01215
Brain_Hypothalamus	./WEIGHTS//Brain_Hypothalamus/Brain_Hypothalamus.ENSG00000273073.1.wgt.RDat	RP11-109E12.1	2	132219394	132221188	0.485	rs4314035	-1.93	rs10171879	0.037045	-4.13	-1.2393	171	171	blup	0.21	5.3e-07	0.15209	0.879115
Brain_Hypothalamus	./WEIGHTS//Brain_Hypothalamus/Brain_Hypothalamus.ENSG00000273080.1.wgt.RDat	RP11-301O19.1	2	86422894	86423172	0.528	rs1465822	-2.72	rs9309633	0.476056	7.21	-0.9631	453	1	top1	0.48	1.2e-16	-0.96307	0.335512
Brain_Hypothalamus	./WEIGHTS//Brain_Hypothalamus/Brain_Hypothalamus.ENSG00000273240.1.wgt.RDat	RP11-455J20.3	2	190628585	190629182	0.376	rs744556	-3.22	rs1233288	0.17991	-5.49	-0.954	317	315	blup	0.24	6.4e-08	1.1391	0.254662
Brain_Hypothalamus	./WEIGHTS//Brain_Hypothalamus/Brain_Hypothalamus.ENSG00000273302.1.wgt.RDat	RP11-493E12.2	2	61427114	61427904	0.119	rs3732171	3.95	rs4671408	-0.00514	-3.37	2.737	304	304	blup	0.02	0.079	-0.36646	0.714021
Brain_Hypothalamus	./WEIGHTS//Brain_Hypothalamus/Brain_Hypothalamus.ENSG00000004534.10.wgt.RDat	RBM6	3	49977440	50114683	0.194	rs3905330	6.53	rs13060128	0.126274	4.75	-3.55354	340	18	enet	0.14	3.3e-05	-2.99892	0.00271
Brain_Hypothalamus	./WEIGHTS//Brain_Hypothalamus/Brain_Hypothalamus.ENSG00000010282.10.wgt.RDat	HHATL	3	42734569	42744319	0.381	rs594254	2.91	rs339683	0.082262	4.59	0.598	466	8	lasso	0.21	5e-07	-0.10326	0.918
Brain_Hypothalamus	./WEIGHTS//Brain_Hypothalamus/Brain_Hypothalamus.ENSG00000011376.5.wgt.RDat	LARS2	3	45429998	45590913	0.536	rs4431152	2.56	rs12638088	0.301808	-5.89	0.86	512	512	blup	0.37	1.5e-12	-1.38201	0.167
Brain_Hypothalamus	./WEIGHTS//Brain_Hypothalamus/Brain_Hypothalamus.ENSG00000012223.8.wgt.RDat	LTF	3	46477136	46526724	0.29	rs4383561	2.91	rs883739	0.216873	5.26	-0.878	395	1	top1	0.22	2.6e-07	-0.878	0.38
Brain_Hypothalamus	./WEIGHTS//Brain_Hypothalamus/Brain_Hypothalamus.ENSG00000041802.6.wgt.RDat	LSG1	3	194361517	194393206	0.543	rs9858096	3.54	rs3821402	0.169629	4.58	-1.757	536	1	top1	0.17	6.2e-06	-1.757	0.0789
Brain_Hypothalamus	./WEIGHTS//Brain_Hypothalamus/Brain_Hypothalamus.ENSG00000055955.11.wgt.RDat	ITIH4	3	52846991	52864755	0.502	rs10865971	3.72	rs9876403	0.295636	5.97	0.1	389	1	top1	0.3	8.6e-10	0.1	0.92
Brain_Hypothalamus	./WEIGHTS//Brain_Hypothalamus/Brain_Hypothalamus.ENSG00000068745.10.wgt.RDat	IP6K2	3	48725436	48777786	0.459	rs9834003	6.55	rs12496747	0.088141	3.75	-1.98658	276	15	enet	0.19	1.7e-06	0.5534	0.58
Brain_Hypothalamus	./WEIGHTS//Brain_Hypothalamus/Brain_Hypothalamus.ENSG00000068885.10.wgt.RDat	IFT80	3	159974774	160117061	0.228	rs12053922	-2.93	rs6809313	0.067883	-4.27	0.189	373	3	lasso	0.098	0.00061	-0.1464	0.884
Brain_Hypothalamus	./WEIGHTS//Brain_Hypothalamus/Brain_Hypothalamus.ENSG00000070476.10.wgt.RDat	ZXDC	3	126156444	126194762	0.496	rs6776903	-2.64	rs813556	0.300779	-6.33	-0.86	534	533	blup	0.33	5.1e-11	-0.52009	0.603
Brain_Hypothalamus	./WEIGHTS//Brain_Hypothalamus/Brain_Hypothalamus.ENSG00000072756.12.wgt.RDat	TRNT1	3	3168600	3190917	0.401	rs17885517	3.37	rs3804783	0.022471	-3.58	0.138	817	817	blup	0.063	0.0052	-0.44245	0.658
Brain_Hypothalamus	./WEIGHTS//Brain_Hypothalamus/Brain_Hypothalamus.ENSG00000072858.6.wgt.RDat	SIDT1	3	113251143	113348425	0.32	rs1499896	-3.24	rs3995908	-0.003333	3.38	0.468	436	436	blup	0.12	0.00015	1.65502	0.0979
Brain_Hypothalamus	./WEIGHTS//Brain_Hypothalamus/Brain_Hypothalamus.ENSG00000082781.7.wgt.RDat	ITGB5	3	124480795	124620265	0.328	rs6764841	3.96	rs848792	0.127784	-4.4	-0.583	596	1	top1	0.13	9.3e-05	0.583	0.56
Brain_Hypothalamus	./WEIGHTS//Brain_Hypothalamus/Brain_Hypothalamus.ENSG00000093167.13.wgt.RDat	LRRFIP2	3	37094117	37218023	0.117	rs749072	3.16	rs11926768	0.005498	3.73	-1.598	423	423	blup	0.051	0.011	-0.94922	0.343
Brain_Hypothalamus	./WEIGHTS//Brain_Hypothalamus/Brain_Hypothalamus.ENSG00000093183.9.wgt.RDat	SEC22C	3	42589461	42642572	0.23	rs594254	2.91	rs3774407	0.009831	3.82	1.05024	473	3	lasso	0.025	0.055	1.04349	0.297
Brain_Hypothalamus	./WEIGHTS//Brain_Hypothalamus/Brain_Hypothalamus.ENSG00000113812.9.wgt.RDat	ACTR8	3	53901093	53916212	0.408	rs9863001	-3.85	rs3733079	0.214226	-5.82	-1.645	507	8	lasso	0.26	1.2e-08	1.55297	0.12
Brain_Hypothalamus	./WEIGHTS//Brain_Hypothalamus/Brain_Hypothalamus.ENSG00000113971.14.wgt.RDat	NPHP3	3	132297901	132441303	0.774	rs2600959	6.19	rs2369832	0.409799	-6.97	0.292	401	13	lasso	0.41	6.4e-14	-0.90852	0.364
Brain_Hypothalamus	./WEIGHTS//Brain_Hypothalamus/Brain_Hypothalamus.ENSG00000114021.7.wgt.RDat	NIT2	3	100053545	100075710	0.362	rs9968163	2.77	rs2289506	0.131634	-5.04	0.151	369	3	lasso	0.24	6.7e-08	0.26932	0.788
Brain_Hypothalamus	./WEIGHTS//Brain_Hypothalamus/Brain_Hypothalamus.ENSG00000114124.2.wgt.RDat	GRK7	3	141496990	141537332	0.369	rs9870749	3.01	rs16851717	0.03856	4.22	1.311	389	57	enet	0.23	1.1e-07	0.09252	0.926
Brain_Hypothalamus	./WEIGHTS//Brain_Hypothalamus/Brain_Hypothalamus.ENSG00000114204.10.wgt.RDat	SERPINI2	3	167159577	167196792	0.271	rs7644755	2.29	rs13060964	0.069328	3.78	-1.341	347	7	lasso	0.089	0.0011	-1.76315	0.0779
Brain_Hypothalamus	./WEIGHTS//Brain_Hypothalamus/Brain_Hypothalamus.ENSG00000114331.8.wgt.RDat	ACAP2	3	194995465	195163807	0.359	rs2676925	-2.63	rs13072883	0.140736	5.31	0.674	361	3	lasso	0.24	4.8e-08	0.92001	0.358
Brain_Hypothalamus	./WEIGHTS//Brain_Hypothalamus/Brain_Hypothalamus.ENSG00000114439.14.wgt.RDat	BBX	3	107241783	107530171	0.383	rs697954	4.1	rs709550	0.01188	3.39	-0.44	396	1	top1	0.012	0.13	-0.44	0.66
Brain_Hypothalamus	./WEIGHTS//Brain_Hypothalamus/Brain_Hypothalamus.ENSG00000114450.5.wgt.RDat	GNB4	3	179116990	179169378	0.2	rs7428403	3.66	rs2459693	0.075153	4.2	0.11179	370	15	enet	0.13	6.5e-05	0.36895	0.712
Brain_Hypothalamus	./WEIGHTS//Brain_Hypothalamus/Brain_Hypothalamus.ENSG00000114547.5.wgt.RDat	ROPN1B	3	125687987	125702297	0.435	rs6798759	2.48	rs883207	0.128916	-5.34	1.645	439	9	lasso	0.23	1e-07	-1.89422	0.0582
Brain_Hypothalamus	./WEIGHTS//Brain_Hypothalamus/Brain_Hypothalamus.ENSG00000114670.9.wgt.RDat	NEK11	3	130745699	131069309	0.167	rs4974476	2.37	rs2760258	0.014289	3.5	0.772	339	339	blup	0.065	0.0047	0.57298	0.567
Brain_Hypothalamus	./WEIGHTS//Brain_Hypothalamus/Brain_Hypothalamus.ENSG00000114735.5.wgt.RDat	HEMK1	3	50606583	50622366	0.129	rs2236950	4.95	rs6787890	0.060163	-3.68	4.54207	317	2	lasso	0.064	0.0048	-4.59522	4.32e-06
Brain_Hypothalamus	./WEIGHTS//Brain_Hypothalamus/Brain_Hypothalamus.ENSG00000114796.11.wgt.RDat	KLHL24	3	183353356	183402265	0.19	rs10470524	3.43	rs10513794	0.06428	-4.01	-0.44	474	1	top1	0.064	0.0049	0.44	0.66
Brain_Hypothalamus	./WEIGHTS//Brain_Hypothalamus/Brain_Hypothalamus.ENSG00000114805.12.wgt.RDat	PLCH1	3	155093369	155462856	0.203	rs6440982	2.27	rs9850228	0.052306	4.23	-0.07788	353	353	blup	0.06	0.0062	0.31758	0.751
Brain_Hypothalamus	./WEIGHTS//Brain_Hypothalamus/Brain_Hypothalamus.ENSG00000114867.15.wgt.RDat	EIF4G1	3	184032283	184053146	0.46	rs939317	-6.3	rs6767237	0.042499	-3.6	1.405	522	8	lasso	0.12	0.0002	-0.56945	0.569
Brain_Hypothalamus	./WEIGHTS//Brain_Hypothalamus/Brain_Hypothalamus.ENSG00000118017.3.wgt.RDat	A4GNT	3	137842560	137851229	0.403	rs1871516	-4.21	rs9864090	-0.002338	-3.63	0.2694	363	363	blup	0.041	0.021	1.88481	0.0595
Brain_Hypothalamus	./WEIGHTS//Brain_Hypothalamus/Brain_Hypothalamus.ENSG00000121853.3.wgt.RDat	GHSR	3	172162923	172166246	0.387	rs16845548	-3.43	rs9863121	0.091698	4.14	0.454	471	471	blup	0.11	0.00029	1.12558	0.26
Brain_Hypothalamus	./WEIGHTS//Brain_Hypothalamus/Brain_Hypothalamus.ENSG00000121864.5.wgt.RDat	ZNF639	3	179040779	179053323	0.181	rs7428403	3.66	rs2699887	0.138106	-4.2	0.454	365	1	top1	0.14	4.8e-05	-0.454	0.65
Brain_Hypothalamus	./WEIGHTS//Brain_Hypothalamus/Brain_Hypothalamus.ENSG00000129055.8.wgt.RDat	ANAPC13	3	134196548	134205558	0.216	rs1350350	-2.67	rs9835204	0.012592	-4.67	-0.228	469	4	lasso	0.07	0.0034	0.53691	0.591
Brain_Hypothalamus	./WEIGHTS//Brain_Hypothalamus/Brain_Hypothalamus.ENSG00000131381.8.wgt.RDat	ZFYVE20	3	15111580	15140670	0.238	rs2276754	-3.04	rs6798961	0.060315	-3.72	-0.215	487	1	top1	0.06	0.0062	0.215	0.83
Brain_Hypothalamus	./WEIGHTS//Brain_Hypothalamus/Brain_Hypothalamus.ENSG00000132394.6.wgt.RDat	EEFSEC	3	127965679	128127485	0.199	rs2687729	6.69	rs7641133	0.021859	-4.27	6.673	377	1	top1	0.022	0.069	-6.673	2.51e-11
Brain_Hypothalamus	./WEIGHTS//Brain_Hypothalamus/Brain_Hypothalamus.ENSG00000136059.10.wgt.RDat	VILL	3	38029550	38048679	0.353	rs4955393	2.57	rs11715770	0.187954	-5.35	-0.279	418	1	top1	0.19	1.8e-06	0.279	0.78
Brain_Hypothalamus	./WEIGHTS//Brain_Hypothalamus/Brain_Hypothalamus.ENSG00000144455.9.wgt.RDat	SUMF1	3	3742498	4508965	0.466	rs167463	3.61	rs2819562	0.054212	4.03	-2.911	646	646	blup	0.15	2.5e-05	-2.57397	0.0101
Brain_Hypothalamus	./WEIGHTS//Brain_Hypothalamus/Brain_Hypothalamus.ENSG00000144559.6.wgt.RDat	TAMM41	3	11831916	11888393	0.288	rs7646184	3.35	rs1846206	0.109418	-4.38	-1.888	490	15	enet	0.16	1.1e-05	1.80533	0.071
Brain_Hypothalamus	./WEIGHTS//Brain_Hypothalamus/Brain_Hypothalamus.ENSG00000144648.10.wgt.RDat	ACKR2	3	42846244	42929466	0.347	rs594254	2.91	rs9836162	-0.003185	-3.4	-0.824	442	442	blup	0.02	0.08	1.16785	0.243
Brain_Hypothalamus	./WEIGHTS//Brain_Hypothalamus/Brain_Hypothalamus.ENSG00000144649.4.wgt.RDat	FAM198A	3	43020759	43101703	0.294	rs1427801	-2.48	rs531888	0.102552	4.19	0.824	392	1	top1	0.1	0.00045	0.824	0.41
Brain_Hypothalamus	./WEIGHTS//Brain_Hypothalamus/Brain_Hypothalamus.ENSG00000144741.13.wgt.RDat	SLC25A26	3	66119285	66438540	0.371	rs9311951	-2.37	rs782739	0.212382	-5.12	-1.126	384	3	lasso	0.21	3.1e-07	0.83485	0.404
Brain_Hypothalamus	./WEIGHTS//Brain_Hypothalamus/Brain_Hypothalamus.ENSG00000144791.5.wgt.RDat	LIMD1	3	45596886	45727830	0.306	rs1488374	3.48	rs1318992	-0.002554	4.22	1.372	521	11	enet	0.049	0.012	0.48903	0.625
Brain_Hypothalamus	./WEIGHTS//Brain_Hypothalamus/Brain_Hypothalamus.ENSG00000144792.5.wgt.RDat	ZNF660	3	44619715	44641186	0.347	rs10212298	-3.42	rs939649	0.124176	4.47	1.015	316	1	top1	0.12	0.00012	1.015	0.31
Brain_Hypothalamus	./WEIGHTS//Brain_Hypothalamus/Brain_Hypothalamus.ENSG00000144852.12.wgt.RDat	NR1I2	3	119499331	119537332	0.154	rs729411	-2.73	rs4261913	0.015306	-3.89	0.482	497	497	blup	0.053	0.0095	0.2913	0.771
Brain_Hypothalamus	./WEIGHTS//Brain_Hypothalamus/Brain_Hypothalamus.ENSG00000144895.7.wgt.RDat	EIF2A	3	150270141	150302029	0.522	rs12489083	-3.22	rs7631671	0.417607	-6.9	0.842	435	4	lasso	0.42	3.2e-14	-0.81295	0.416
Brain_Hypothalamus	./WEIGHTS//Brain_Hypothalamus/Brain_Hypothalamus.ENSG00000145020.10.wgt.RDat	AMT	3	49454211	49460186	0.24	rs9834003	6.55	rs3448	0.065456	-4.1	6.258	288	288	blup	0.15	2.1e-05	-6.06591	1.31e-09
Brain_Hypothalamus	./WEIGHTS//Brain_Hypothalamus/Brain_Hypothalamus.ENSG00000145113.17.wgt.RDat	MUC4	3	195473636	195539148	0.342	rs11929092	3.4	rs9818146	-0.004554	3.34	-0.755	302	302	blup	0.02	0.078	-0.04926	0.961
Brain_Hypothalamus	./WEIGHTS//Brain_Hypothalamus/Brain_Hypothalamus.ENSG00000145198.10.wgt.RDat	VWA5B2	3	183948217	183960088	0.515	rs939317	-6.3	rs706584	0.240348	-5.57	2.576	497	1	top1	0.24	5e-08	-2.576	0.01
Brain_Hypothalamus	./WEIGHTS//Brain_Hypothalamus/Brain_Hypothalamus.ENSG00000154781.11.wgt.RDat	CCDC174	3	14693271	14714166	0.484	rs2276754	-3.04	rs1901	0.315528	5.94	-0.524	633	1	top1	0.32	1.9e-10	-0.524	0.6
Brain_Hypothalamus	./WEIGHTS//Brain_Hypothalamus/Brain_Hypothalamus.ENSG00000155893.7.wgt.RDat	ACPL2	3	140947568	141013748	0.367	rs9870749	3.01	rs2871615	0.001183	3.28	0.643	402	402	blup	0.08	0.0018	-1.27259	0.203
Brain_Hypothalamus	./WEIGHTS//Brain_Hypothalamus/Brain_Hypothalamus.ENSG00000157150.4.wgt.RDat	TIMP4	3	12194551	12200851	0.436	rs11715990	2.84	rs308952	0.173259	5.05	0.613	508	1	top1	0.17	4.9e-06	0.613	0.54
Brain_Hypothalamus	./WEIGHTS//Brain_Hypothalamus/Brain_Hypothalamus.ENSG00000158092.2.wgt.RDat	NCK1	3	136581050	136668665	0.25	rs13096023	4.43	rs1052618	0.127585	-3.99	1.282	331	1	top1	0.13	9.4e-05	-1.282	0.2
Brain_Hypothalamus	./WEIGHTS//Brain_Hypothalamus/Brain_Hypothalamus.ENSG00000158163.10.wgt.RDat	DZIP1L	3	137780832	137834660	0.354	rs1871516	-4.21	rs7622521	0.007651	-3.98	0.4481	354	17	lasso	0.068	0.0038	0.08388	0.933
Brain_Hypothalamus	./WEIGHTS//Brain_Hypothalamus/Brain_Hypothalamus.ENSG00000160796.12.wgt.RDat	NBEAL2	3	47021173	47051193	0.158	rs17784714	2.37	rs749511	0.048694	4.04	2.086	290	5	lasso	0.12	0.00017	1.43517	0.151
Brain_Hypothalamus	./WEIGHTS//Brain_Hypothalamus/Brain_Hypothalamus.ENSG00000163377.10.wgt.RDat	FAM19A4	3	68780917	68981761	0.499	rs17184043	3.26	rs17005675	0.002024	3.62	0.789	467	8	lasso	0.0044	0.23	-0.38958	0.697
Brain_Hypothalamus	./WEIGHTS//Brain_Hypothalamus/Brain_Hypothalamus.ENSG00000163528.8.wgt.RDat	CHCHD4	3	14153580	14166370	0.501	rs12634112	-2.26	rs13062655	0.015592	-3.79	-0.399	572	11	lasso	0.056	0.0079	0.74451	0.457
Brain_Hypothalamus	./WEIGHTS//Brain_Hypothalamus/Brain_Hypothalamus.ENSG00000163576.13.wgt.RDat	EFHB	3	19920964	19988517	0.703	rs17006054	-3.12	rs1133328	0.40276	6.57	-0.89136	381	1	top1	0.4	1.3e-13	-0.89136	0.373
Brain_Hypothalamus	./WEIGHTS//Brain_Hypothalamus/Brain_Hypothalamus.ENSG00000163611.7.wgt.RDat	SPICE1	3	113161565	113234034	0.262	rs1499896	-3.24	rs1499899	0.006698	-3.25	0.806	435	435	blup	0.066	0.0043	-0.77449	0.439
Brain_Hypothalamus	./WEIGHTS//Brain_Hypothalamus/Brain_Hypothalamus.ENSG00000163635.13.wgt.RDat	ATXN7	3	63850233	63989138	0.439	rs6785323	3.24	rs10510901	-0.001816	-3.65	0.806	604	604	blup	0.047	0.014	-0.21681	0.828
Brain_Hypothalamus	./WEIGHTS//Brain_Hypothalamus/Brain_Hypothalamus.ENSG00000163817.11.wgt.RDat	SLC6A20	3	45796942	45838027	0.332	rs1488374	3.48	rs11710291	0.029911	-3.62	-0.974	455	1	top1	0.03	0.041	0.974	0.33
Brain_Hypothalamus	./WEIGHTS//Brain_Hypothalamus/Brain_Hypothalamus.ENSG00000163913.7.wgt.RDat	IFT122	3	129158968	129239198	0.149	rs6439170	2.83	rs6764765	0.026071	-3.57	0.50046	281	1	top1	0.026	0.053	-0.50046	0.617
Brain_Hypothalamus	./WEIGHTS//Brain_Hypothalamus/Brain_Hypothalamus.ENSG00000163930.5.wgt.RDat	BAP1	3	52435029	52444366	0.144	rs17052054	3.85	rs13086936	0.087489	-3.89	1.555	364	1	top1	0.087	0.0012	-1.555	0.12
Brain_Hypothalamus	./WEIGHTS//Brain_Hypothalamus/Brain_Hypothalamus.ENSG00000163933.5.wgt.RDat	RFT1	3	53122499	53164478	0.261	rs2710322	-2.39	rs2564921	0.189497	4.61	0.842	370	1	top1	0.19	1.7e-06	0.842	0.4
Brain_Hypothalamus	./WEIGHTS//Brain_Hypothalamus/Brain_Hypothalamus.ENSG00000163964.9.wgt.RDat	PIGX	3	196439229	196462878	0.407	rs4491876	3.08	rs4916543	0.267119	5.5	-1.0332	403	1	top1	0.27	7.2e-09	-1.0332	0.302
Brain_Hypothalamus	./WEIGHTS//Brain_Hypothalamus/Brain_Hypothalamus.ENSG00000164048.9.wgt.RDat	ZNF589	3	48282590	48340743	0.539	rs11715835	-3.87	rs7619865	0.321979	6.16	-1.058	249	1	top1	0.32	1.1e-10	-1.058	0.29
Brain_Hypothalamus	./WEIGHTS//Brain_Hypothalamus/Brain_Hypothalamus.ENSG00000164068.11.wgt.RDat	RNF123	3	49726935	49753910	0.248	rs3905330	6.53	rs6785549	0.137005	4.62	3.53187	316	316	blup	0.16	1.3e-05	1.33485	0.182
Brain_Hypothalamus	./WEIGHTS//Brain_Hypothalamus/Brain_Hypothalamus.ENSG00000164078.8.wgt.RDat	MST1R	3	49924435	49941277	0.104	rs3905330	6.53	rs6785549	0.018733	3.3	3.53208	338	338	blup	0.037	0.026	2.49693	0.0125
Brain_Hypothalamus	./WEIGHTS//Brain_Hypothalamus/Brain_Hypothalamus.ENSG00000164088.13.wgt.RDat	PPM1M	3	52279841	52284613	0.241	rs17052054	3.85	rs353547	0.175324	-4.79	-0.164	328	1	top1	0.18	4.3e-06	0.164	0.87
Brain_Hypothalamus	./WEIGHTS//Brain_Hypothalamus/Brain_Hypothalamus.ENSG00000168016.9.wgt.RDat	TRANK1	3	36868311	36986548	0.228	rs749072	3.16	rs10490810	-0.009168	3.35	0.292	392	392	blup	0.0027	0.26	-0.14571	0.884
Brain_Hypothalamus	./WEIGHTS//Brain_Hypothalamus/Brain_Hypothalamus.ENSG00000168038.6.wgt.RDat	ULK4	3	41288090	42003922	0.416	rs594254	2.91	rs7629767	0.160824	6.01	1.645	383	383	blup	0.26	1.1e-08	1.18127	0.237
Brain_Hypothalamus	./WEIGHTS//Brain_Hypothalamus/Brain_Hypothalamus.ENSG00000168356.7.wgt.RDat	SCN11A	3	38887260	38992052	0.411	rs11129795	2.79	rs28362641	0.034853	4.26	0.11806	468	8	lasso	0.09	0.001	-0.6332	0.527
Brain_Hypothalamus	./WEIGHTS//Brain_Hypothalamus/Brain_Hypothalamus.ENSG00000168827.10.wgt.RDat	GFM1	3	158362067	158410364	0.28	rs6800887	3.45	rs17642107	0.11622	-4.1	0.954	389	1	top1	0.12	0.00019	-0.954	0.34
Brain_Hypothalamus	./WEIGHTS//Brain_Hypothalamus/Brain_Hypothalamus.ENSG00000169064.8.wgt.RDat	ZBBX	3	166958075	167098089	0.245	rs1589269	2.95	rs13068321	0.014056	-3.58	-1.08	318	318	blup	0.076	0.0024	1.26429	0.206
Brain_Hypothalamus	./WEIGHTS//Brain_Hypothalamus/Brain_Hypothalamus.ENSG00000170044.4.wgt.RDat	ZPLD1	3	101818088	102198685	0.51	rs35598292	3.29	rs7626999	0.123919	-4.6	-3.011	320	1	top1	0.12	0.00012	3.011	0.0026
Brain_Hypothalamus	./WEIGHTS//Brain_Hypothalamus/Brain_Hypothalamus.ENSG00000171084.11.wgt.RDat	FAM86JP	3	125635463	125648867	0.371	rs6798759	2.48	rs9821905	0.343818	6.12	0.202	408	1	top1	0.34	1.9e-11	0.202	0.84
Brain_Hypothalamus	./WEIGHTS//Brain_Hypothalamus/Brain_Hypothalamus.ENSG00000172113.4.wgt.RDat	NME6	3	48334754	48343175	0.213	rs11713694	-4.03	rs17290714	0.028214	-3.23	-0.93363	258	258	blup	0.052	0.01	2.60583	0.00917
Brain_Hypothalamus	./WEIGHTS//Brain_Hypothalamus/Brain_Hypothalamus.ENSG00000172780.12.wgt.RDat	RAB43	3	128806412	128841644	0.241	rs2712402	-3.12	rs9826969	0.061053	3.82	0.553	317	1	top1	0.061	0.0059	0.553	0.58
Brain_Hypothalamus	./WEIGHTS//Brain_Hypothalamus/Brain_Hypothalamus.ENSG00000172986.8.wgt.RDat	GXYLT2	3	72937224	73026077	0.469	rs7617496	2.64	rs6793043	0.109312	-3.96	0.426	445	1	top1	0.11	0.0003	-0.426	0.67
Brain_Hypothalamus	./WEIGHTS//Brain_Hypothalamus/Brain_Hypothalamus.ENSG00000173226.12.wgt.RDat	IQCB1	3	121488610	121553926	0.369	rs6438705	-2.92	rs6767409	0.241133	5.31	0.025	421	14	lasso	0.29	1.2e-09	-0.60446	0.546
Brain_Hypothalamus	./WEIGHTS//Brain_Hypothalamus/Brain_Hypothalamus.ENSG00000173421.12.wgt.RDat	CCDC36	3	49235861	49295537	0.201	rs9834003	6.55	rs7616815	0.059145	-3.46	0.36968	260	260	blup	0.11	0.00034	-0.18063	0.857
Brain_Hypothalamus	./WEIGHTS//Brain_Hypothalamus/Brain_Hypothalamus.ENSG00000173531.11.wgt.RDat	MST1	3	49721397	49726931	0.305	rs3905330	6.53	rs6803222	0.189108	4.78	-4.537	316	1	top1	0.19	1.7e-06	-4.537	5.71e-06
Brain_Hypothalamus	./WEIGHTS//Brain_Hypothalamus/Brain_Hypothalamus.ENSG00000173950.11.wgt.RDat	XXYLT1	3	194789008	194991896	0.354	rs4677617	-2.67	rs7639502	-0.00488	3.62	0.468	376	376	blup	0.12	0.00013	0.00886	0.993
Brain_Hypothalamus	./WEIGHTS//Brain_Hypothalamus/Brain_Hypothalamus.ENSG00000175161.9.wgt.RDat	CADM2	3	85008132	86123579	0.18	rs1385656	4.05	rs1694933	0.094697	-4	0.91501	309	1	top1	0.095	0.00074	-0.91501	0.36
Brain_Hypothalamus	./WEIGHTS//Brain_Hypothalamus/Brain_Hypothalamus.ENSG00000176095.7.wgt.RDat	IP6K1	3	49761727	49823975	0.143	rs3905330	6.53	rs6809879	0.000881	-3.66	5.48608	323	323	blup	0.068	0.0039	-5.81791	5.96e-09
Brain_Hypothalamus	./WEIGHTS//Brain_Hypothalamus/Brain_Hypothalamus.ENSG00000176945.12.wgt.RDat	MUC20	3	195447753	195467994	0.852	rs11929092	3.4	rs11926771	0.228271	5.03	-2.273	299	36	enet	0.47	1.9e-16	1.01333	0.311
Brain_Hypothalamus	./WEIGHTS//Brain_Hypothalamus/Brain_Hypothalamus.ENSG00000178467.13.wgt.RDat	P4HTM	3	49027422	49044494	0.142	rs9834003	6.55	rs6772452	0.028538	-3.62	3.436	264	264	blup	0.089	0.001	-3.03581	0.0024
Brain_Hypothalamus	./WEIGHTS//Brain_Hypothalamus/Brain_Hypothalamus.ENSG00000180353.6.wgt.RDat	HCLS1	3	121350246	121379774	0.187	rs6438700	-2.61	rs3817599	0.103089	4.23	0.659	338	1	top1	0.1	0.00044	0.659	0.51
Brain_Hypothalamus	./WEIGHTS//Brain_Hypothalamus/Brain_Hypothalamus.ENSG00000180376.12.wgt.RDat	CCDC66	3	56591189	56653929	0.418	rs13065124	2.63	rs6791987	0.129988	-5.17	0.228	436	436	blup	0.17	5.6e-06	0.8281	0.408
Brain_Hypothalamus	./WEIGHTS//Brain_Hypothalamus/Brain_Hypothalamus.ENSG00000180914.6.wgt.RDat	OXTR	3	8792094	8811314	0.58	rs615967	-3.48	rs2287580	0.236558	5.2	0.722	737	7	lasso	0.25	1.9e-08	0.14667	0.883
Brain_Hypothalamus	./WEIGHTS//Brain_Hypothalamus/Brain_Hypothalamus.ENSG00000181061.9.wgt.RDat	HIGD1A	3	42825790	42846023	0.282	rs594254	2.91	rs6865	0.253154	-5.43	1.44	442	1	top1	0.25	2e-08	-1.44	0.15
Brain_Hypothalamus	./WEIGHTS//Brain_Hypothalamus/Brain_Hypothalamus.ENSG00000185112.4.wgt.RDat	FAM43A	3	194406622	194409762	0.481	rs4578973	-3.59	rs6437390	0.010617	3.34	-0.126	538	538	blup	0.071	0.0033	0.44733	0.655
Brain_Hypothalamus	./WEIGHTS//Brain_Hypothalamus/Brain_Hypothalamus.ENSG00000186792.11.wgt.RDat	HYAL3	3	50330476	50333204	0.327	rs1996664	5.44	rs2236947	0.318253	-5.97	-0.935	329	1	top1	0.32	1.5e-10	0.935	0.35
Brain_Hypothalamus	./WEIGHTS//Brain_Hypothalamus/Brain_Hypothalamus.ENSG00000188086.8.wgt.RDat	PRSS45	3	46783582	46853206	0.474	rs1982510	2.25	rs4075012	0.092671	4.88	0.613	317	4	lasso	0.24	3.9e-08	-0.48141	0.63
Brain_Hypothalamus	./WEIGHTS//Brain_Hypothalamus/Brain_Hypothalamus.ENSG00000188846.9.wgt.RDat	RPL14	3	40498783	40503861	0.217	rs2371129	-2.93	rs7611057	0.021387	3.65	-1.254	344	1	top1	0.021	0.071	-1.254	0.21
Brain_Hypothalamus	./WEIGHTS//Brain_Hypothalamus/Brain_Hypothalamus.ENSG00000189366.5.wgt.RDat	ALG1L	3	125649400	125655882	0.403	rs6798759	2.48	rs3804587	0.280715	-6.1	1.598	425	6	lasso	0.3	4.2e-10	-1.6296	0.103
Brain_Hypothalamus	./WEIGHTS//Brain_Hypothalamus/Brain_Hypothalamus.ENSG00000196542.4.wgt.RDat	SPTSSB	3	161062580	161090668	0.42	rs12636658	-3.67	rs935497	0.002564	3.77	-0.305	379	22	enet	0.072	0.003	-3.40814	0.000654
Brain_Hypothalamus	./WEIGHTS//Brain_Hypothalamus/Brain_Hypothalamus.ENSG00000205955.3.wgt.RDat	HSP90AA5P	3	183833140	183835686	0.411	rs939317	-6.3	rs2292997	0.05307	3.76	-1.341	490	32	enet	0.16	1.4e-05	-2.02997	0.0424
Brain_Hypothalamus	./WEIGHTS//Brain_Hypothalamus/Brain_Hypothalamus.ENSG00000206120.7.wgt.RDat	EGFEM1P	3	167967310	168548387	0.391	rs7642311	2.75	rs1522982	0.345215	-6.31	-0.075	333	1	top1	0.35	1.7e-11	0.075	0.94
Brain_Hypothalamus	./WEIGHTS//Brain_Hypothalamus/Brain_Hypothalamus.ENSG00000213123.6.wgt.RDat	TCTEX1D2	3	196018090	196045170	0.483	rs11929092	3.4	rs12634982	-0.008869	-3.57	-0.659	370	370	blup	0.079	0.002	0.1574	0.875
Brain_Hypothalamus	./WEIGHTS//Brain_Hypothalamus/Brain_Hypothalamus.ENSG00000213672.3.wgt.RDat	NCKIPSD	3	48701364	48723797	0.287	rs9834003	6.55	rs1352420	0.186849	-5.37	0.426	265	12	enet	0.22	2.7e-07	-1.55565	0.12
Brain_Hypothalamus	./WEIGHTS//Brain_Hypothalamus/Brain_Hypothalamus.ENSG00000213689.5.wgt.RDat	TREX1	3	48507116	48509044	0.435	rs11713694	-4.03	rs11797	0.139438	-4.83	-3.105	257	1	top1	0.14	4.4e-05	3.105	0.0019
Brain_Hypothalamus	./WEIGHTS//Brain_Hypothalamus/Brain_Hypothalamus.ENSG00000214135.4.wgt.RDat	AC024560.3	3	197305084	197354777	0.445	rs4491876	3.08	rs28703192	0.034583	3.82	0.00622	369	369	blup	0.08	0.0019	0.12384	0.901
Brain_Hypothalamus	./WEIGHTS//Brain_Hypothalamus/Brain_Hypothalamus.ENSG00000214820.3.wgt.RDat	MPRIPP1	3	44621430	44622518	0.292	rs10212298	-3.42	rs954282	0.162937	-5.14	-1.935	317	1	top1	0.16	9.7e-06	1.935	0.053
Brain_Hypothalamus	./WEIGHTS//Brain_Hypothalamus/Brain_Hypothalamus.ENSG00000224769.1.wgt.RDat	AC069213.1	3	195341818	195347104	0.478	NA	NA	NA	NA	NA	NA	298	0	top1	0.27	6.2e-09	NA	NA
Brain_Hypothalamus	./WEIGHTS//Brain_Hypothalamus/Brain_Hypothalamus.ENSG00000225764.1.wgt.RDat	LEPREL1-AS1	3	189838753	189862635	0.464	rs3106807	3.53	rs692909	0.249706	5.42	0	568	7	lasso	0.29	1e-09	-0.41917	0.675
Brain_Hypothalamus	./WEIGHTS//Brain_Hypothalamus/Brain_Hypothalamus.ENSG00000227124.4.wgt.RDat	ZNF717	3	75758794	75834734	0.759	rs6767960	2.67	rs7624584	0.424327	6.78	-0.13014	166	1	top1	0.42	1.8e-14	-0.13014	0.896
Brain_Hypothalamus	./WEIGHTS//Brain_Hypothalamus/Brain_Hypothalamus.ENSG00000227398.3.wgt.RDat	KIF9-AS1	3	47205987	47288091	0.214	rs3192	-3.3	rs7652849	0.032531	4.49	1.103	212	2	lasso	0.088	0.0011	1.1983	0.231
Brain_Hypothalamus	./WEIGHTS//Brain_Hypothalamus/Brain_Hypothalamus.ENSG00000228252.4.wgt.RDat	COL6A4P2	3	129931666	129992649	0.344	rs4688793	-2.98	rs9757129	0.334612	-6.08	-0.215	333	2	lasso	0.38	8.1e-13	0.43155	0.666
Brain_Hypothalamus	./WEIGHTS//Brain_Hypothalamus/Brain_Hypothalamus.ENSG00000229178.1.wgt.RDat	AC069513.4	3	195382436	195384798	0.464	rs2641772	2.33	rs6773702	0.399346	-6.59	2.07656	284	1	top1	0.4	1.7e-13	-2.07656	0.0378
Brain_Hypothalamus	./WEIGHTS//Brain_Hypothalamus/Brain_Hypothalamus.ENSG00000230084.1.wgt.RDat	RP4-613B23.1	3	42643455	42695880	0.54	rs594254	2.91	rs1062051	0.267411	5.73	1.598	465	1	top1	0.27	7.1e-09	1.598	0.11
Brain_Hypothalamus	./WEIGHTS//Brain_Hypothalamus/Brain_Hypothalamus.ENSG00000230102.3.wgt.RDat	RP11-407B7.1	3	193723226	193788759	0.371	rs9858096	3.54	rs4687494	0.043884	-4.19	-0.88927	493	6	lasso	0.11	0.00024	0.74143	0.458
Brain_Hypothalamus	./WEIGHTS//Brain_Hypothalamus/Brain_Hypothalamus.ENSG00000230732.3.wgt.RDat	AC127904.2	3	196639821	196641450	0.435	rs4491876	3.08	rs555582	0.066984	4.11	-0.994	445	445	blup	0.16	8.8e-06	0.33003	0.741
Brain_Hypothalamus	./WEIGHTS//Brain_Hypothalamus/Brain_Hypothalamus.ENSG00000231464.1.wgt.RDat	AC024937.4	3	195723609	195725104	0.358	rs11929092	3.4	rs4927848	0.195371	-4.77	-1.372	294	1	top1	0.2	1.1e-06	1.372	0.17
Brain_Hypothalamus	./WEIGHTS//Brain_Hypothalamus/Brain_Hypothalamus.ENSG00000232112.3.wgt.RDat	TMA7	3	48485256	48485616	0.186	rs11713694	-4.03	rs6776700	0.009857	-3.97	-2.92	258	258	blup	0.019	0.084	1.89797	0.0577
Brain_Hypothalamus	./WEIGHTS//Brain_Hypothalamus/Brain_Hypothalamus.ENSG00000233121.1.wgt.RDat	VN1R20P	3	13968310	13969275	0.281	rs17038609	-3.26	rs13077668	0.071258	4.65	-0.24	528	1	top1	0.071	0.0032	-0.24	0.81
Brain_Hypothalamus	./WEIGHTS//Brain_Hypothalamus/Brain_Hypothalamus.ENSG00000233276.2.wgt.RDat	GPX1	3	49394609	49396033	0.165	rs9834003	6.55	rs6803222	0.093181	-3.84	-4.537	277	1	top1	0.093	0.00081	4.537	5.71e-06
Brain_Hypothalamus	./WEIGHTS//Brain_Hypothalamus/Brain_Hypothalamus.ENSG00000233885.3.wgt.RDat	YEATS2-AS1	3	183524245	183528262	0.362	rs843371	-6.28	rs263025	0.350464	6.17	-0.266	474	1	top1	0.35	1.1e-11	-0.266	0.79
Brain_Hypothalamus	./WEIGHTS//Brain_Hypothalamus/Brain_Hypothalamus.ENSG00000236297.1.wgt.RDat	RP11-175P19.2	3	193296601	193297254	0.266	rs11917777	3.31	rs9838374	0.024572	3.6	0.59918	465	465	blup	0.074	0.0027	0.05442	0.957
Brain_Hypothalamus	./WEIGHTS//Brain_Hypothalamus/Brain_Hypothalamus.ENSG00000236508.1.wgt.RDat	ATP13A5-AS1	3	193025033	193032151	0.269	rs7614503	3.04	rs3905277	0.036282	-3.55	-0.063	414	1	top1	0.036	0.028	0.063	0.95
Brain_Hypothalamus	./WEIGHTS//Brain_Hypothalamus/Brain_Hypothalamus.ENSG00000239219.2.wgt.RDat	RP11-379K17.4	3	169657141	169684422	0.282	rs7638400	4.22	rs9836316	0.210599	5.02	0.824	393	1	top1	0.21	4e-07	0.824	0.41
Brain_Hypothalamus	./WEIGHTS//Brain_Hypothalamus/Brain_Hypothalamus.ENSG00000239445.1.wgt.RDat	ST3GAL6-AS1	3	98433174	98451495	0.51	rs3796133	3.3	rs4857414	0.3234	-5.91	-0.628	396	1	top1	0.32	1e-10	0.628	0.53
Brain_Hypothalamus	./WEIGHTS//Brain_Hypothalamus/Brain_Hypothalamus.ENSG00000240024.1.wgt.RDat	LINC00888	3	183165396	183173801	0.309	rs4912515	2.74	rs9811189	0.025729	-4.06	0.659	424	22	enet	0.12	0.00014	-1.55981	0.119
Brain_Hypothalamus	./WEIGHTS//Brain_Hypothalamus/Brain_Hypothalamus.ENSG00000240057.1.wgt.RDat	RP11-572M11.4	3	112738379	112902148	0.558	rs1499896	-3.24	rs7617193	0.238765	6.01	0.113	468	15	lasso	0.29	1.5e-09	0.03607	0.971
Brain_Hypothalamus	./WEIGHTS//Brain_Hypothalamus/Brain_Hypothalamus.ENSG00000240207.2.wgt.RDat	RP11-379F4.4	3	158452350	158501859	0.448	rs6800887	3.45	rs12489730	0.135499	4.46	1.08	400	11	lasso	0.23	7.7e-08	-0.05022	0.96
Brain_Hypothalamus	./WEIGHTS//Brain_Hypothalamus/Brain_Hypothalamus.ENSG00000241186.3.wgt.RDat	TDGF1	3	46616045	46668033	0.646	rs4383561	2.91	rs3806702	0.499066	7.31	-0.332	374	7	lasso	0.5	6.2e-18	-0.47927	0.632
Brain_Hypothalamus	./WEIGHTS//Brain_Hypothalamus/Brain_Hypothalamus.ENSG00000241231.1.wgt.RDat	RP11-275H4.1	3	181138846	181160274	0.257	rs9823068	-3.09	rs9860472	0.247484	-5.74	0.253	268	1	top1	0.25	3e-08	-0.253	0.8
Brain_Hypothalamus	./WEIGHTS//Brain_Hypothalamus/Brain_Hypothalamus.ENSG00000241288.3.wgt.RDat	RP11-379B18.5	3	125546081	125607918	0.339	rs2280158	2.1	rs4646756	-0.002633	3.48	-0.426	401	401	blup	0.088	0.0011	0.51414	0.607
Brain_Hypothalamus	./WEIGHTS//Brain_Hypothalamus/Brain_Hypothalamus.ENSG00000241313.2.wgt.RDat	WWTR1-AS1	3	149375889	149379151	0.193	rs772903	3.57	rs1602827	0.058483	-3.73	0.673	486	3	lasso	0.068	0.0038	-2.11633	0.0343
Brain_Hypothalamus	./WEIGHTS//Brain_Hypothalamus/Brain_Hypothalamus.ENSG00000241439.1.wgt.RDat	RP11-666A20.3	3	125677399	125677660	0.327	rs6798759	2.48	rs4546107	0.156992	-4.95	1.08	430	429	blup	0.17	6.4e-06	-0.53342	0.594
Brain_Hypothalamus	./WEIGHTS//Brain_Hypothalamus/Brain_Hypothalamus.ENSG00000242086.4.wgt.RDat	LINC00969	3	195384933	195456422	0.648	rs2641772	2.33	rs4677617	0.051435	4.76	-1.60797	284	41	enet	0.36	4.4e-12	-1.63344	0.102
Brain_Hypothalamus	./WEIGHTS//Brain_Hypothalamus/Brain_Hypothalamus.ENSG00000242142.1.wgt.RDat	SERBP1P3	3	53098299	53099107	0.69	rs2710322	-2.39	rs2336725	0.42622	-6.86	1.175	357	1	top1	0.43	1.5e-14	-1.175	0.24
Brain_Hypothalamus	./WEIGHTS//Brain_Hypothalamus/Brain_Hypothalamus.ENSG00000242337.1.wgt.RDat	TFP1	3	133380842	133431646	0.321	rs938238	2.37	rs6790868	0.029921	-3.57	0.228	500	16	enet	0.13	6.8e-05	0.58116	0.561
Brain_Hypothalamus	./WEIGHTS//Brain_Hypothalamus/Brain_Hypothalamus.ENSG00000242551.2.wgt.RDat	POU5F1P6	3	128393578	128395848	0.194	rs6770140	6.66	rs2712404	0.098641	4.48	-0.806	355	1	top1	0.099	0.00058	-0.806	0.42
Brain_Hypothalamus	./WEIGHTS//Brain_Hypothalamus/Brain_Hypothalamus.ENSG00000243069.3.wgt.RDat	ARHGEF26-AS1	3	153742190	153839121	0.191	rs3172332	3.08	rs16846891	0.129776	4.15	-2.034	393	1	top1	0.13	8.2e-05	-2.034	0.042
Brain_Hypothalamus	./WEIGHTS//Brain_Hypothalamus/Brain_Hypothalamus.ENSG00000243176.1.wgt.RDat	RP11-550I24.2	3	156893058	157098944	0.381	rs10049090	-6.15	rs1367311	0.000586	3.52	-0.722	420	420	blup	0.12	0.00017	-2.21351	0.0269
Brain_Hypothalamus	./WEIGHTS//Brain_Hypothalamus/Brain_Hypothalamus.ENSG00000243429.1.wgt.RDat	OR7E29P	3	125430983	125431889	0.309	rs12630001	2.03	rs2922200	0.000225	3.39	-1.728	346	346	blup	0.049	0.012	-1.43782	0.15
Brain_Hypothalamus	./WEIGHTS//Brain_Hypothalamus/Brain_Hypothalamus.ENSG00000243795.1.wgt.RDat	RP11-572M11.3	3	112861197	112886666	0.326	rs1499896	-3.24	rs2700201	0.162466	4.78	-0.202	467	1	top1	0.16	1e-05	-0.202	0.84
Brain_Hypothalamus	./WEIGHTS//Brain_Hypothalamus/Brain_Hypothalamus.ENSG00000243926.1.wgt.RDat	TIPARP-AS1	3	156389651	156392130	0.263	rs10049090	-6.15	rs1367311	0.170268	-4.47	-0.722	435	1	top1	0.17	6e-06	0.722	0.47
Brain_Hypothalamus	./WEIGHTS//Brain_Hypothalamus/Brain_Hypothalamus.ENSG00000244119.1.wgt.RDat	PDCL3P4	3	101431316	101432035	0.503	rs35598292	2.71	rs17345786	0.236566	6.09	-0.345	331	331	blup	0.27	6.8e-09	-0.76127	0.446
Brain_Hypothalamus	./WEIGHTS//Brain_Hypothalamus/Brain_Hypothalamus.ENSG00000244380.1.wgt.RDat	RP11-24C3.2	3	48481869	48488060	0.209	rs11713694	-4.03	rs12491849	0.048215	3.81	-2.903	256	8	enet	0.068	0.004	-2.71114	0.00671
Brain_Hypothalamus	./WEIGHTS//Brain_Hypothalamus/Brain_Hypothalamus.ENSG00000244515.1.wgt.RDat	KRT18P34	3	156880452	156881721	0.25	rs10049090	-6.15	rs8925	0.205279	-5.01	-3.29484	423	1	top1	0.21	5.7e-07	3.29484	0.000985
Brain_Hypothalamus	./WEIGHTS//Brain_Hypothalamus/Brain_Hypothalamus.ENSG00000244692.2.wgt.RDat	RN7SL724P	3	139328513	139328781	0.277	rs16849696	3.66	rs9821204	0.040318	-4.06	-1.341	515	515	blup	0.098	0.00061	1.84709	0.0647
Brain_Hypothalamus	./WEIGHTS//Brain_Hypothalamus/Brain_Hypothalamus.ENSG00000251474.2.wgt.RDat	RPL32P3	3	129101765	129118498	0.289	rs6439170	2.83	rs6764765	0.139225	4.34	0.51977	285	3	lasso	0.15	2.3e-05	-0.11683	0.907
Brain_Hypothalamus	./WEIGHTS//Brain_Hypothalamus/Brain_Hypothalamus.ENSG00000256628.2.wgt.RDat	ZBTB11-AS1	3	101395274	101398061	0.352	rs35598292	3	rs3094296	0.004618	4.09	-0.358	342	342	blup	0.12	0.00014	-0.73594	0.462
Brain_Hypothalamus	./WEIGHTS//Brain_Hypothalamus/Brain_Hypothalamus.ENSG00000260633.1.wgt.RDat	RP11-375I20.6	3	134066130	134068075	0.549	rs16842042	-2.29	rs4974494	0.269652	5.85	0.94175	442	1	top1	0.27	6e-09	0.94175	0.346
Brain_Hypothalamus	./WEIGHTS//Brain_Hypothalamus/Brain_Hypothalamus.ENSG00000261758.1.wgt.RDat	RP11-102M11.2	3	136471472	136474622	0.147	rs1381251	3.9	rs7618871	0.073285	3.9	-1.86891	336	3	lasso	0.096	0.00069	-1.98543	0.0471
Brain_Hypothalamus	./WEIGHTS//Brain_Hypothalamus/Brain_Hypothalamus.ENSG00000271324.1.wgt.RDat	RP11-10C24.2	3	33835136	33835637	0.24	rs11714011	3.83	rs9843488	0.118105	4.23	2.409	356	1	top1	0.12	0.00017	2.409	0.016
Brain_Hypothalamus	./WEIGHTS//Brain_Hypothalamus/Brain_Hypothalamus.ENSG00000271662.1.wgt.RDat	RP11-141C7.3	3	195377017	195378343	0.349	rs2641772	2.33	rs6773702	0.258996	-5.4	2.07656	284	1	top1	0.26	1.3e-08	-2.07656	0.0378
Brain_Hypothalamus	./WEIGHTS//Brain_Hypothalamus/Brain_Hypothalamus.ENSG00000271964.1.wgt.RDat	RP11-415F23.2	3	16355946	16356494	0.27	rs12490991	-2.89	rs11711890	0.011668	-3.77	-0.674	553	553	blup	0.072	0.0031	0.48624	0.627
Brain_Hypothalamus	./WEIGHTS//Brain_Hypothalamus/Brain_Hypothalamus.ENSG00000271976.1.wgt.RDat	RP11-884K10.7	3	53893021	53895603	0.212	rs9863001	-3.85	rs3017	0.080097	-4.41	-1.311	507	1	top1	0.08	0.0018	1.311	0.19
Brain_Hypothalamus	./WEIGHTS//Brain_Hypothalamus/Brain_Hypothalamus.ENSG00000272529.1.wgt.RDat	RP11-415F23.4	3	16386633	16387947	0.28	rs12490991	-2.89	rs690522	0.034476	4.25	-0.253	558	1	top1	0.034	0.031	-0.253	0.8
Brain_Hypothalamus	./WEIGHTS//Brain_Hypothalamus/Brain_Hypothalamus.ENSG00000272792.1.wgt.RDat	RP11-141C7.4	3	195366861	195367331	0.271	rs2641772	2.33	rs6773702	0.187624	-5.16	2.06875	284	6	lasso	0.26	1.6e-08	-2.26022	0.0238
Brain_Hypothalamus	./WEIGHTS//Brain_Hypothalamus/Brain_Hypothalamus.ENSG00000272947.1.wgt.RDat	RP11-71H17.9	3	124467422	124468120	0.29	rs6764841	3.96	rs10049380	0.213061	5.06	-0.496	629	1	top1	0.21	3.4e-07	-0.496	0.62
Brain_Hypothalamus	./WEIGHTS//Brain_Hypothalamus/Brain_Hypothalamus.ENSG00000273486.1.wgt.RDat	RP11-731C17.2	3	136556180	136557863	0.382	rs13096023	4.43	rs9682783	0.199731	-5.17	1.555	333	26	enet	0.25	3.4e-08	-0.57393	0.566
Brain_Hypothalamus	./WEIGHTS//Brain_Hypothalamus/Brain_Hypothalamus.ENSG00000013810.14.wgt.RDat	TACC3	4	1723227	1746898	0.3	rs11247980	-2.86	rs2854915	0.05541	-4.01	-0.063	269	7	lasso	0.077	0.0022	0.2305	0.81774
Brain_Hypothalamus	./WEIGHTS//Brain_Hypothalamus/Brain_Hypothalamus.ENSG00000014824.9.wgt.RDat	SLC30A9	4	41992489	42092474	0.276	rs4861122	-3.16	rs4861163	0.1131	4.68	-1.372	424	424	blup	0.15	2.9e-05	-1.0595	0.28939
Brain_Hypothalamus	./WEIGHTS//Brain_Hypothalamus/Brain_Hypothalamus.ENSG00000038002.4.wgt.RDat	AGA	4	178351924	178363657	0.49	rs4690376	-2.66	rs4690522	0.28594	-5.63	0.412	444	1	top1	0.29	1.8e-09	-0.412	0.68034
Brain_Hypothalamus	./WEIGHTS//Brain_Hypothalamus/Brain_Hypothalamus.ENSG00000109163.6.wgt.RDat	GNRHR	4	68605046	68620078	0.253	rs2711136	2.35	rs13151552	0.0228	-3.58	-0.44	390	12	enet	0.14	5.6e-05	0.1255	0.90014
Brain_Hypothalamus	./WEIGHTS//Brain_Hypothalamus/Brain_Hypothalamus.ENSG00000109270.8.wgt.RDat	LAMTOR3	4	100799493	100815647	0.249	rs6849369	-2.94	rs11939538	0.19039	-5.67	0.755	425	4	lasso	0.23	1.2e-07	-0.9396	0.34742
Brain_Hypothalamus	./WEIGHTS//Brain_Hypothalamus/Brain_Hypothalamus.ENSG00000109519.8.wgt.RDat	GRPEL1	4	7060633	7069924	0.79	rs11731274	-3.58	rs4689568	0.02313	3.71	-0.722	643	643	blup	0.2	6.5e-07	-0.2544	0.79918
Brain_Hypothalamus	./WEIGHTS//Brain_Hypothalamus/Brain_Hypothalamus.ENSG00000109534.12.wgt.RDat	GAR1	4	110736666	110745893	0.398	rs197202	2.41	rs3188897	0.28333	-5.59	1.126	403	1	top1	0.28	2.2e-09	-1.126	0.26017
Brain_Hypothalamus	./WEIGHTS//Brain_Hypothalamus/Brain_Hypothalamus.ENSG00000109771.11.wgt.RDat	LRP2BP	4	186285126	186317053	0.402	rs7660552	-3.22	rs4862523	0.02439	-4.03	1.645	546	1	top1	0.024	0.059	-1.645	0.09997
Brain_Hypothalamus	./WEIGHTS//Brain_Hypothalamus/Brain_Hypothalamus.ENSG00000109775.6.wgt.RDat	UFSP2	4	186320694	186347139	0.525	rs7660552	-3.22	rs11934546	0.44781	-7.13	0.8599	549	1	top1	0.45	2e-15	-0.8599	0.38986
Brain_Hypothalamus	./WEIGHTS//Brain_Hypothalamus/Brain_Hypothalamus.ENSG00000134962.6.wgt.RDat	KLB	4	39408473	39453156	0.309	rs2566134	3.42	rs17510142	0.21558	-5.09	-0.51	411	1	top1	0.22	2.8e-07	0.51	0.61005
Brain_Hypothalamus	./WEIGHTS//Brain_Hypothalamus/Brain_Hypothalamus.ENSG00000137628.12.wgt.RDat	DDX60	4	169137444	169239958	0.235	rs1017556	3.94	rs9685229	0.05123	4.04	-2.938	501	1	top1	0.051	0.011	-2.938	0.0033
Brain_Hypothalamus	./WEIGHTS//Brain_Hypothalamus/Brain_Hypothalamus.ENSG00000138658.11.wgt.RDat	C4orf21	4	113460492	113558119	0.289	rs2882659	3.85	rs9991830	0.07189	4.31	0.755	473	4	lasso	0.096	0.00068	1.3043	0.19214
Brain_Hypothalamus	./WEIGHTS//Brain_Hypothalamus/Brain_Hypothalamus.ENSG00000138688.11.wgt.RDat	KIAA1109	4	123073488	123283913	0.3	rs2069777	2.12	rs4288027	-0.00439	3.27	2.097	318	318	blup	0.03	0.041	0.3159	0.75207
Brain_Hypothalamus	./WEIGHTS//Brain_Hypothalamus/Brain_Hypothalamus.ENSG00000138722.5.wgt.RDat	MMRN1	4	90800683	90875780	0.166	rs10516854	2.58	rs1442138	0.04987	4.18	-1.68	387	1	top1	0.05	0.012	-1.68	0.09296
Brain_Hypothalamus	./WEIGHTS//Brain_Hypothalamus/Brain_Hypothalamus.ENSG00000138750.10.wgt.RDat	NUP54	4	77035812	77069668	0.333	rs7655536	3.5	rs1465920	0.06179	4.7	-0.1411	487	8	lasso	0.081	0.0018	-0.2958	0.7674
Brain_Hypothalamus	./WEIGHTS//Brain_Hypothalamus/Brain_Hypothalamus.ENSG00000138767.8.wgt.RDat	CNOT6L	4	78634541	78740769	0.201	rs12505887	-3.3	rs13118459	0.02871	-3.56	1.227	432	432	blup	0.043	0.018	-1.8253	0.06796
Brain_Hypothalamus	./WEIGHTS//Brain_Hypothalamus/Brain_Hypothalamus.ENSG00000138772.8.wgt.RDat	ANXA3	4	79472673	79531575	0.265	rs12505887	-3.3	rs7656476	0.00466	3.51	-1.08	465	465	blup	0.052	0.01	0.035	0.97206
Brain_Hypothalamus	./WEIGHTS//Brain_Hypothalamus/Brain_Hypothalamus.ENSG00000138796.11.wgt.RDat	HADH	4	108910870	108956331	0.254	rs1499823	-3.04	rs6846789	0.0361	2.75	-2.366	379	1	top1	0.036	0.028	-2.366	0.01798
Brain_Hypothalamus	./WEIGHTS//Brain_Hypothalamus/Brain_Hypothalamus.ENSG00000145217.9.wgt.RDat	SLC26A1	4	972861	987228	0.501	rs17165034	-2.91	rs3796622	0.14163	4.98	-0.454	399	8	lasso	0.15	1.7e-05	-0.9461	0.34412
Brain_Hypothalamus	./WEIGHTS//Brain_Hypothalamus/Brain_Hypothalamus.ENSG00000145287.6.wgt.RDat	PLAC8	4	84011201	84058228	0.368	rs10032581	-3.89	rs4515150	0.10535	-4.48	1.372	448	7	lasso	0.12	0.00014	-0.6286	0.52959
Brain_Hypothalamus	./WEIGHTS//Brain_Hypothalamus/Brain_Hypothalamus.ENSG00000145348.12.wgt.RDat	TBCK	4	106962756	107242652	0.193	rs4698956	-3.19	rs6853554	0.00677	3.57	-0.266	315	315	blup	0.025	0.058	-1.3748	0.1692
Brain_Hypothalamus	./WEIGHTS//Brain_Hypothalamus/Brain_Hypothalamus.ENSG00000145476.11.wgt.RDat	CYP4V2	4	187112674	187134610	0.658	rs2375775	-3.41	rs3736455	0.07116	4.64	-0.279	580	14	lasso	0.15	2.1e-05	0.1828	0.85496
Brain_Hypothalamus	./WEIGHTS//Brain_Hypothalamus/Brain_Hypothalamus.ENSG00000151470.8.wgt.RDat	C4orf33	4	130014765	130037795	0.351	rs6845594	-2.9	rs498435	0.03471	-3.99	-1.7166	373	373	blup	0.13	6.1e-05	1.1195	0.26293
Brain_Hypothalamus	./WEIGHTS//Brain_Hypothalamus/Brain_Hypothalamus.ENSG00000151806.9.wgt.RDat	GUF1	4	44680574	44702943	0.59	rs12641981	-6.4	rs1491313	0.20537	5.78	0.772	372	4	lasso	0.48	5.6e-17	0.7974	0.42521
Brain_Hypothalamus	./WEIGHTS//Brain_Hypothalamus/Brain_Hypothalamus.ENSG00000152583.8.wgt.RDat	SPARCL1	4	88394487	88452213	0.255	rs17013285	2.73	rs6855564	0.03225	-4.07	0.189	493	1	top1	0.032	0.036	-0.189	0.85009
Brain_Hypothalamus	./WEIGHTS//Brain_Hypothalamus/Brain_Hypothalamus.ENSG00000155275.14.wgt.RDat	TRMT44	4	8440596	8495258	0.447	rs10938688	3.32	rs3103067	0.22451	5.36	1.058	494	1	top1	0.22	1.5e-07	1.058	0.29006
Brain_Hypothalamus	./WEIGHTS//Brain_Hypothalamus/Brain_Hypothalamus.ENSG00000163138.14.wgt.RDat	PACRGL	4	20697905	20754530	0.426	rs7682014	2.16	rs10805218	0.09011	-4.59	1.951	481	19	enet	0.14	4.2e-05	-0.7947	0.42677
Brain_Hypothalamus	./WEIGHTS//Brain_Hypothalamus/Brain_Hypothalamus.ENSG00000163629.8.wgt.RDat	PTPN13	4	87515468	87736324	0.156	rs12507758	2.89	rs7688019	0.09193	-4.08	-0.412	327	12	lasso	0.1	0.00052	0.3235	0.74635
Brain_Hypothalamus	./WEIGHTS//Brain_Hypothalamus/Brain_Hypothalamus.ENSG00000163682.11.wgt.RDat	RPL9	4	39455744	39460568	0.733	rs2566134	3.42	rs2249563	0.52505	7.48	-0.842	375	1	top1	0.53	6.8e-19	-0.842	0.39979
Brain_Hypothalamus	./WEIGHTS//Brain_Hypothalamus/Brain_Hypothalamus.ENSG00000163749.13.wgt.RDat	CCDC158	4	77234155	77343021	0.22	rs7655536	3.5	rs17236661	0.13895	4.6	0.113	520	11	enet	0.15	2e-05	0.0259	0.97935
Brain_Hypothalamus	./WEIGHTS//Brain_Hypothalamus/Brain_Hypothalamus.ENSG00000163945.11.wgt.RDat	UVSSA	4	1341054	1381837	0.252	rs11247980	-2.86	rs6599308	0.0604	3.78	-0.138	375	375	blup	0.084	0.0015	-0.3346	0.73792
Brain_Hypothalamus	./WEIGHTS//Brain_Hypothalamus/Brain_Hypothalamus.ENSG00000163956.6.wgt.RDat	LRPAP1	4	3508103	3534286	0.332	rs2798224	-4.31	rs13115832	0.10889	-4.64	0.176	326	4	lasso	0.17	6.6e-06	-0.0882	0.92974
Brain_Hypothalamus	./WEIGHTS//Brain_Hypothalamus/Brain_Hypothalamus.ENSG00000164035.5.wgt.RDat	EMCN	4	101316498	101801283	0.291	rs1358312	-4.3	rs1157181	0.00609	-3.71	0.1	401	401	blup	0.067	0.0042	0.5703	0.56849
Brain_Hypothalamus	./WEIGHTS//Brain_Hypothalamus/Brain_Hypothalamus.ENSG00000164039.10.wgt.RDat	BDH2	4	104000592	104021040	0.422	rs17219677	3.87	rs17215694	0.13224	4.56	-0.412	332	6	lasso	0.14	5.4e-05	0.2639	0.79183
Brain_Hypothalamus	./WEIGHTS//Brain_Hypothalamus/Brain_Hypothalamus.ENSG00000164040.12.wgt.RDat	PGRMC2	4	129190397	129209984	0.319	rs2036237	-2.59	rs3733262	0.08517	-3.85	0.088	290	1	top1	0.085	0.0013	-0.088	0.92988
Brain_Hypothalamus	./WEIGHTS//Brain_Hypothalamus/Brain_Hypothalamus.ENSG00000164106.3.wgt.RDat	SCRG1	4	174305852	174327531	0.283	rs6815654	3.81	rs1992466	0.18071	5.37	1.476	332	6	lasso	0.18	2.8e-06	1.4476	0.14773
Brain_Hypothalamus	./WEIGHTS//Brain_Hypothalamus/Brain_Hypothalamus.ENSG00000164122.4.wgt.RDat	ASB5	4	177134824	177198722	0.379	rs17062314	-3.33	rs2046262	0.23416	5.18	0.598	494	5	lasso	0.25	3.4e-08	0.6052	0.54502
Brain_Hypothalamus	./WEIGHTS//Brain_Hypothalamus/Brain_Hypothalamus.ENSG00000164144.10.wgt.RDat	ARFIP1	4	153701089	153839615	0.238	rs2628570	4.57	rs6817172	0.15398	4.38	-0.305	387	1	top1	0.15	1.7e-05	-0.305	0.76037
Brain_Hypothalamus	./WEIGHTS//Brain_Hypothalamus/Brain_Hypothalamus.ENSG00000164323.8.wgt.RDat	KIAA1430	4	186080819	186130658	0.481	rs7660552	-3.22	rs3108244	0.06386	-4.3	-1.476	520	520	blup	0.21	3.6e-07	1.6271	0.10371
Brain_Hypothalamus	./WEIGHTS//Brain_Hypothalamus/Brain_Hypothalamus.ENSG00000168936.6.wgt.RDat	TMEM129	4	1717679	1723085	0.278	rs11247980	-2.86	rs2854915	0.01881	-3.49	-0.063	269	269	blup	0.049	0.012	0.2919	0.77034
Brain_Hypothalamus	./WEIGHTS//Brain_Hypothalamus/Brain_Hypothalamus.ENSG00000170509.7.wgt.RDat	HSD17B13	4	88224941	88244058	0.261	rs4693788	-2.51	rs13102451	0.31352	6	-1.341	415	1	top1	0.31	2.2e-10	-1.341	0.17992
Brain_Hypothalamus	./WEIGHTS//Brain_Hypothalamus/Brain_Hypothalamus.ENSG00000170917.9.wgt.RDat	NUDT6	4	123809852	123844123	0.198	rs2069777	2.12	rs11946896	0.10269	4.11	-1.645	337	1	top1	0.1	0.00045	-1.645	0.09997
Brain_Hypothalamus	./WEIGHTS//Brain_Hypothalamus/Brain_Hypothalamus.ENSG00000171503.7.wgt.RDat	ETFDH	4	159593408	159630285	0.248	rs12502731	4.66	rs11559290	0.17017	-4.89	-1.103	272	5	lasso	0.2	8e-07	2.2044	0.0275
Brain_Hypothalamus	./WEIGHTS//Brain_Hypothalamus/Brain_Hypothalamus.ENSG00000174125.3.wgt.RDat	TLR1	4	38792298	38807199	0.276	rs2566134	3.42	rs12646137	0.00718	-3.44	2.3271	524	524	blup	0.013	0.12	-2.4693	0.01354
Brain_Hypothalamus	./WEIGHTS//Brain_Hypothalamus/Brain_Hypothalamus.ENSG00000177752.10.wgt.RDat	YIPF7	4	44624086	44680443	0.163	rs12641981	-6.4	rs6822653	0.02897	3.79	0.215	372	372	blup	0.054	0.0089	-0.619	0.5359
Brain_Hypothalamus	./WEIGHTS//Brain_Hypothalamus/Brain_Hypothalamus.ENSG00000178222.8.wgt.RDat	RNF212	4	1050042	1107350	0.214	rs17165034	-2.91	rs6826705	0.06648	-3.93	0.674	381	381	blup	0.09	0.001	-2.456	0.01405
Brain_Hypothalamus	./WEIGHTS//Brain_Hypothalamus/Brain_Hypothalamus.ENSG00000178343.4.wgt.RDat	SHISA3	4	42399856	42404504	0.237	rs3103218	-2.76	rs7666279	0.07856	-4.5	1.311	484	7	enet	0.11	0.00037	-1.5951	0.1107
Brain_Hypothalamus	./WEIGHTS//Brain_Hypothalamus/Brain_Hypothalamus.ENSG00000179979.7.wgt.RDat	CRIPAK	4	1385340	1389780	0.268	rs11247980	-2.86	rs10024529	0.16626	4.29	1.227	348	1	top1	0.17	7.8e-06	1.227	0.21982
Brain_Hypothalamus	./WEIGHTS//Brain_Hypothalamus/Brain_Hypothalamus.ENSG00000180245.4.wgt.RDat	RRH	4	110749150	110765760	0.314	rs197202	2.41	rs6533470	0.25469	-5.32	0.038	402	1	top1	0.25	1.8e-08	-0.038	0.96969
Brain_Hypothalamus	./WEIGHTS//Brain_Hypothalamus/Brain_Hypothalamus.ENSG00000180769.4.wgt.RDat	WDFY3-AS2	4	85887545	85932430	0.144	rs340181	-3.31	rs12502559	0.05261	4.14	-1.2202	345	345	blup	0.083	0.0015	-1.3882	0.16507
Brain_Hypothalamus	./WEIGHTS//Brain_Hypothalamus/Brain_Hypothalamus.ENSG00000184985.12.wgt.RDat	SORCS2	4	7194265	7744554	0.442	rs11731274	-3.58	rs885310	0.05829	-4.47	-0.643	660	9	lasso	0.12	0.00011	0.0873	0.93044
Brain_Hypothalamus	./WEIGHTS//Brain_Hypothalamus/Brain_Hypothalamus.ENSG00000186352.4.wgt.RDat	ANKRD37	4	186317175	186320182	0.47	rs7660552	-3.22	rs3108237	-0.00952	3.13	0.847	546	546	blup	0.079	0.002	1.2682	0.20473
Brain_Hypothalamus	./WEIGHTS//Brain_Hypothalamus/Brain_Hypothalamus.ENSG00000189157.9.wgt.RDat	FAM47E	4	77135193	77204933	0.625	rs7655536	3.5	rs6849069	0.46585	7.05	-0.628	484	7	lasso	0.48	1e-16	0.119	0.90527
Brain_Hypothalamus	./WEIGHTS//Brain_Hypothalamus/Brain_Hypothalamus.ENSG00000198515.9.wgt.RDat	CNGA1	4	47937994	48018689	0.446	rs2457414	2.43	rs1507922	0.40313	6.67	-0.038	407	1	top1	0.4	1.2e-13	-0.038	0.96969
Brain_Hypothalamus	./WEIGHTS//Brain_Hypothalamus/Brain_Hypothalamus.ENSG00000205959.3.wgt.RDat	RP11-689P11.2	4	8483997	8514337	0.565	rs10938688	3.32	rs940136	0.28068	6.35	1.227	472	6	lasso	0.32	1.2e-10	1.362	0.1732
Brain_Hypothalamus	./WEIGHTS//Brain_Hypothalamus/Brain_Hypothalamus.ENSG00000215612.5.wgt.RDat	HMX1	4	8847802	8873543	0.404	rs2631738	-2.54	rs9994747	-0.00949	2.88	-0.674	210	210	blup	0.017	0.093	-1.6054	0.1084
Brain_Hypothalamus	./WEIGHTS//Brain_Hypothalamus/Brain_Hypothalamus.ENSG00000224786.1.wgt.RDat	CETN4P	4	123651703	123653348	0.345	rs2069777	2.12	rs6811183	0.08559	4.63	0.372	294	20	enet	0.11	0.00035	0.5107	0.60953
Brain_Hypothalamus	./WEIGHTS//Brain_Hypothalamus/Brain_Hypothalamus.ENSG00000225892.3.wgt.RDat	RP11-384K6.2	4	119554885	119555914	0.418	rs4001461	-3.22	rs6811780	0.08634	-4.77	-0.0512	349	349	blup	0.12	0.00015	0.0676	0.94612
Brain_Hypothalamus	./WEIGHTS//Brain_Hypothalamus/Brain_Hypothalamus.ENSG00000230069.3.wgt.RDat	LRRC37A15P	4	103648431	103651878	0.154	rs223366	-3.85	rs10516496	0.02171	-3.59	1.888	345	345	blup	0.051	0.011	-0.9274	0.35371
Brain_Hypothalamus	./WEIGHTS//Brain_Hypothalamus/Brain_Hypothalamus.ENSG00000237765.2.wgt.RDat	FAM200B	4	15683303	15692070	0.59	rs6821914	2.6	rs4423870	0.12425	-4.63	-0.482	558	558	blup	0.22	2.2e-07	0.1604	0.87253
Brain_Hypothalamus	./WEIGHTS//Brain_Hypothalamus/Brain_Hypothalamus.ENSG00000240005.1.wgt.RDat	RP11-293A21.1	4	26861428	26862221	0.621	rs7658174	2.81	rs9790789	0.41138	7.07	1.0886	371	1	top1	0.41	6e-14	1.0886	0.27634
Brain_Hypothalamus	./WEIGHTS//Brain_Hypothalamus/Brain_Hypothalamus.ENSG00000242686.2.wgt.RDat	RP11-1191J2.2	4	646639	649434	0.615	rs17165034	-2.91	rs7436737	0.28709	-6.31	-0.5614	379	10	lasso	0.3	6.8e-10	0.5649	0.57216
Brain_Hypothalamus	./WEIGHTS//Brain_Hypothalamus/Brain_Hypothalamus.ENSG00000245067.2.wgt.RDat	IGFBP7-AS1	4	57975928	58071676	0.334	rs1401189	-3.43	rs7694552	-0.009	3.23	-0.974	550	550	blup	0.044	0.017	-1.0186	0.30837
Brain_Hypothalamus	./WEIGHTS//Brain_Hypothalamus/Brain_Hypothalamus.ENSG00000245322.2.wgt.RDat	RP11-15B17.1	4	100871163	101116256	0.229	rs6849369	-2.94	rs2070738	0.09707	3.99	0.824	419	419	blup	0.098	0.0006	1.26	0.20766
Brain_Hypothalamus	./WEIGHTS//Brain_Hypothalamus/Brain_Hypothalamus.ENSG00000245958.2.wgt.RDat	RP11-33B1.1	4	120375946	120473180	0.248	rs968757	-3.31	rs2389803	0.32337	-6.2	-0.789	418	1	top1	0.32	1e-10	0.789	0.43011
Brain_Hypothalamus	./WEIGHTS//Brain_Hypothalamus/Brain_Hypothalamus.ENSG00000246375.2.wgt.RDat	RP11-10L7.1	4	89206094	89252573	0.866	rs2231142	2.86	rs7656367	0.5774	-7.86	2.457	464	18	lasso	0.6	6.9e-23	-2.2929	0.02186
Brain_Hypothalamus	./WEIGHTS//Brain_Hypothalamus/Brain_Hypothalamus.ENSG00000246560.2.wgt.RDat	RP11-10L12.4	4	103749317	103765232	0.232	rs17219677	3.87	rs1580278	0.01616	-3.4	-0.6365	319	319	blup	0.12	0.00017	0.2319	0.81663
Brain_Hypothalamus	./WEIGHTS//Brain_Hypothalamus/Brain_Hypothalamus.ENSG00000248049.2.wgt.RDat	UBA6-AS1	4	68566998	68946670	0.463	rs2711136	2.35	rs1843593	0.13628	-4.56	-0.345	402	1	top1	0.14	5.4e-05	0.345	0.73009
Brain_Hypothalamus	./WEIGHTS//Brain_Hypothalamus/Brain_Hypothalamus.ENSG00000248174.1.wgt.RDat	RP11-148L24.1	4	175015811	175141549	0.547	rs6815654	3.81	rs1992021	0.38001	6.4	0.772	437	1	top1	0.38	9.4e-13	0.772	0.44011
Brain_Hypothalamus	./WEIGHTS//Brain_Hypothalamus/Brain_Hypothalamus.ENSG00000248184.1.wgt.RDat	RP11-231C18.1	4	55199059	55222121	0.543	rs2237023	-2.64	rs11726309	0.22845	5.51	-0.266	418	9	lasso	0.28	1.9e-09	-0.1221	0.90283
Brain_Hypothalamus	./WEIGHTS//Brain_Hypothalamus/Brain_Hypothalamus.ENSG00000248429.1.wgt.RDat	RP11-597D13.9	4	159093404	159124029	0.366	rs7664129	3.33	rs2881373	0.27205	-5.71	2.432	309	5	lasso	0.28	3.1e-09	-2.5824	0.00981
Brain_Hypothalamus	./WEIGHTS//Brain_Hypothalamus/Brain_Hypothalamus.ENSG00000248518.1.wgt.RDat	RP11-231C18.2	4	55242169	55242919	0.364	rs2237023	-2.64	rs17084171	0.20769	5.07	-0.372	414	1	top1	0.21	4.9e-07	-0.372	0.70989
Brain_Hypothalamus	./WEIGHTS//Brain_Hypothalamus/Brain_Hypothalamus.ENSG00000248698.1.wgt.RDat	LINC01085	4	14113592	14141676	0.342	rs10939542	3.12	rs11723751	-0.00949	3.28	-0.772	590	590	blup	0.087	0.0012	0.2483	0.80389
Brain_Hypothalamus	./WEIGHTS//Brain_Hypothalamus/Brain_Hypothalamus.ENSG00000248719.1.wgt.RDat	RP11-377G16.2	4	81104434	81111323	0.329	rs1379707	2.26	rs6813693	0.03955	4.47	0.806	363	3	lasso	0.08	0.0018	0.9163	0.35949
Brain_Hypothalamus	./WEIGHTS//Brain_Hypothalamus/Brain_Hypothalamus.ENSG00000249244.1.wgt.RDat	RP11-548H18.2	4	120312986	120316490	0.153	rs968757	-3.31	rs1011054	0.08506	4.58	-1.311	444	5	lasso	0.095	0.00071	-1.5362	0.12448
Brain_Hypothalamus	./WEIGHTS//Brain_Hypothalamus/Brain_Hypothalamus.ENSG00000249378.1.wgt.RDat	LINC01060	4	189321890	189602205	0.683	rs11132521	2.79	rs390511	0.53613	7.6	1.44	492	1	top1	0.54	2e-19	1.44	0.14987
Brain_Hypothalamus	./WEIGHTS//Brain_Hypothalamus/Brain_Hypothalamus.ENSG00000249381.1.wgt.RDat	LINC00500	4	139346677	139358023	0.419	rs6815581	2.95	rs17301552	0.17611	5.2	-0.524	473	20	enet	0.2	1.1e-06	0.1068	0.91496
Brain_Hypothalamus	./WEIGHTS//Brain_Hypothalamus/Brain_Hypothalamus.ENSG00000249502.1.wgt.RDat	AC006160.5	4	17589090	17616194	0.208	rs16868330	3.04	rs555	0.02187	-3.7	-1.405	420	420	blup	0.071	0.0031	1.0445	0.29626
Brain_Hypothalamus	./WEIGHTS//Brain_Hypothalamus/Brain_Hypothalamus.ENSG00000249506.3.wgt.RDat	ZEB2P1	4	16362309	16398946	0.589	rs17488270	2.89	rs1501146	0.44265	7.07	-0.0281	581	1	top1	0.44	3.3e-15	-0.0281	0.97755
Brain_Hypothalamus	./WEIGHTS//Brain_Hypothalamus/Brain_Hypothalamus.ENSG00000249661.1.wgt.RDat	TNRC18P1	4	141562994	141566643	0.381	rs12506655	-2.54	rs4403123	-0.00951	3.02	0.583	433	433	blup	0.021	0.075	1.1458	0.25187
Brain_Hypothalamus	./WEIGHTS//Brain_Hypothalamus/Brain_Hypothalamus.ENSG00000249685.1.wgt.RDat	RP11-360F5.3	4	39135533	39137228	0.312	rs2566134	3.42	rs12499266	0.17694	-4.6	0.279	455	1	top1	0.18	3.8e-06	-0.279	0.78024
Brain_Hypothalamus	./WEIGHTS//Brain_Hypothalamus/Brain_Hypothalamus.ENSG00000250075.1.wgt.RDat	RP11-584P21.2	4	68283023	68333969	0.404	rs2711136	2.35	rs1946919	0.0013	3.9	-0.598	415	415	blup	0.042	0.019	0.0262	0.97907
Brain_Hypothalamus	./WEIGHTS//Brain_Hypothalamus/Brain_Hypothalamus.ENSG00000250312.2.wgt.RDat	ZNF718	4	124897	157779	0.486	rs13145153	-2.29	rs6842197	0.31616	6.18	0.292	152	24	enet	0.35	1.6e-11	0.2064	0.83645
Brain_Hypothalamus	./WEIGHTS//Brain_Hypothalamus/Brain_Hypothalamus.ENSG00000250325.1.wgt.RDat	IGBP1P4	4	83322731	83323609	0.399	rs7685043	-3.3	rs17006309	0.00511	2.79	-0.5627	455	455	blup	0.01	0.15	0.6076	0.54348
Brain_Hypothalamus	./WEIGHTS//Brain_Hypothalamus/Brain_Hypothalamus.ENSG00000250412.1.wgt.RDat	KLHL2P1	4	120255484	120299388	0.211	rs2253404	-3	rs4597811	0.08817	-4.08	-2.366	440	1	top1	0.088	0.0011	2.366	0.01798
Brain_Hypothalamus	./WEIGHTS//Brain_Hypothalamus/Brain_Hypothalamus.ENSG00000250486.2.wgt.RDat	FAM218A	4	165878100	165880273	0.401	rs13147680	-2.54	rs11942693	0.10777	-4.47	2.044	458	458	blup	0.26	1.3e-08	-0.8372	0.40249
Brain_Hypothalamus	./WEIGHTS//Brain_Hypothalamus/Brain_Hypothalamus.ENSG00000250892.1.wgt.RDat	RP11-1365D11.1	4	195198	198798	0.281	rs13145153	-2.29	rs7699689	0.08613	4.52	0.228	180	2	lasso	0.11	0.00027	0.0865	0.93108
Brain_Hypothalamus	./WEIGHTS//Brain_Hypothalamus/Brain_Hypothalamus.ENSG00000251022.2.wgt.RDat	THAP9-AS1	4	83814162	83822113	0.576	rs7685043	-3.3	rs11937821	0.33255	-6.29	1.2729	468	1	top1	0.33	4.8e-11	-1.2729	0.20304
Brain_Hypothalamus	./WEIGHTS//Brain_Hypothalamus/Brain_Hypothalamus.ENSG00000251129.1.wgt.RDat	RP11-734I18.1	4	31999019	32157028	0.653	rs3923313	-3.16	rs6553983	0.48746	7.33	-0.063	378	7	lasso	0.52	1.2e-18	-0.1925	0.84733
Brain_Hypothalamus	./WEIGHTS//Brain_Hypothalamus/Brain_Hypothalamus.ENSG00000251331.2.wgt.RDat	RP11-689K5.3	4	82523951	82815777	0.305	rs13132928	3.07	rs4693416	-0.00859	3.45	1.8997	429	429	blup	0.063	0.0052	1.8928	0.05839
Brain_Hypothalamus	./WEIGHTS//Brain_Hypothalamus/Brain_Hypothalamus.ENSG00000251350.1.wgt.RDat	RP11-328N19.1	4	44018878	44024080	0.444	rs6843779	3.61	rs4321670	0.16553	5.36	-0.063	291	5	lasso	0.19	2e-06	0.5199	0.60317
Brain_Hypothalamus	./WEIGHTS//Brain_Hypothalamus/Brain_Hypothalamus.ENSG00000251372.1.wgt.RDat	LINC00499	4	139230865	139345498	0.604	rs6815581	2.95	rs17301552	0.31213	5.9	-0.524	471	9	lasso	0.32	9.9e-11	-0.9933	0.32057
Brain_Hypothalamus	./WEIGHTS//Brain_Hypothalamus/Brain_Hypothalamus.ENSG00000251410.1.wgt.RDat	AC007106.1	4	27969345	27986685	0.435	rs17619415	-3.32	rs16880483	0.0592	-4.18	2.432	406	406	blup	0.14	4.7e-05	-0.0375	0.97005
Brain_Hypothalamus	./WEIGHTS//Brain_Hypothalamus/Brain_Hypothalamus.ENSG00000251504.1.wgt.RDat	RP11-162G9.1	4	178650792	178829090	0.461	rs6819354	2.96	rs8180172	0.07413	4.24	0.806	347	5	lasso	0.22	1.9e-07	0.7	0.48391
Brain_Hypothalamus	./WEIGHTS//Brain_Hypothalamus/Brain_Hypothalamus.ENSG00000251600.1.wgt.RDat	RP11-673E1.1	4	144833484	144903607	0.446	rs17709487	3.3	rs4585249	0.3621	-6.82	-0.598	260	260	blup	0.42	3.5e-14	0.9039	0.36606
Brain_Hypothalamus	./WEIGHTS//Brain_Hypothalamus/Brain_Hypothalamus.ENSG00000254531.1.wgt.RDat	AP001816.1	4	102268937	102270040	0.184	rs1358312	-4.3	rs2583398	0.04835	-4.32	1.476	359	359	blup	0.052	0.011	-0.4917	0.62291
Brain_Hypothalamus	./WEIGHTS//Brain_Hypothalamus/Brain_Hypothalamus.ENSG00000256043.2.wgt.RDat	CTSO	4	156845270	156875069	0.565	rs7680331	-3.46	rs10019975	-0.00702	-3.35	-0.426	469	51	enet	0.063	0.0051	-0.5372	0.59115
Brain_Hypothalamus	./WEIGHTS//Brain_Hypothalamus/Brain_Hypothalamus.ENSG00000260091.1.wgt.RDat	RP11-33B1.4	4	120330488	120331388	0.11	rs968757	-3.31	rs3736115	0.02888	-3.78	-0.896	439	2	lasso	0.083	0.0015	0.9209	0.35712
Brain_Hypothalamus	./WEIGHTS//Brain_Hypothalamus/Brain_Hypothalamus.ENSG00000260404.2.wgt.RDat	RP11-384K6.6	4	119512928	119553428	0.199	rs4001461	-3.22	rs11728902	0.10027	-4.27	0.013	339	1	top1	0.1	0.00052	-0.013	0.98963
Brain_Hypothalamus	./WEIGHTS//Brain_Hypothalamus/Brain_Hypothalamus.ENSG00000261643.1.wgt.RDat	RP11-529E10.6	4	3505324	3506184	0.48	rs2798224	-4.31	rs3183	0.10916	4.75	-1.903	334	334	blup	0.19	1.3e-06	-1.0036	0.31558
Brain_Hypothalamus	./WEIGHTS//Brain_Hypothalamus/Brain_Hypothalamus.ENSG00000270426.1.wgt.RDat	RP11-326I11.5	4	185393078	185393763	0.467	rs6851816	2.71	rs12506922	0.09451	-3.68	0.2055	566	9	lasso	0.12	0.0002	-0.1053	0.91615
Brain_Hypothalamus	./WEIGHTS//Brain_Hypothalamus/Brain_Hypothalamus.ENSG00000273133.1.wgt.RDat	RP11-799M12.2	4	15565321	15565876	0.48	rs12640192	2.58	rs16892143	-0.00284	3.74	-0.568	550	35	enet	0.068	0.0038	-1.1397	0.2544
Brain_Hypothalamus	./WEIGHTS//Brain_Hypothalamus/Brain_Hypothalamus.ENSG00000037474.10.wgt.RDat	NSUN2	5	6599352	6633404	0.619	rs274682	3.53	rs2303711	0.549675	7.79	0.468	627	1	top1	0.55	4.1e-20	0.468	0.639785
Brain_Hypothalamus	./WEIGHTS//Brain_Hypothalamus/Brain_Hypothalamus.ENSG00000064652.6.wgt.RDat	SNX24	5	122179134	122364999	0.312	rs1545696	-3.29	rs6872465	0.106227	-4.78	0.468	449	449	blup	0.14	4.3e-05	0.8105	0.417645
Brain_Hypothalamus	./WEIGHTS//Brain_Hypothalamus/Brain_Hypothalamus.ENSG00000072682.14.wgt.RDat	P4HA2	5	131527531	131631008	0.252	rs1355095	-2.91	rs82125	0.02742	-3.49	0.075	410	1	top1	0.027	0.048	-0.075	0.940215
Brain_Hypothalamus	./WEIGHTS//Brain_Hypothalamus/Brain_Hypothalamus.ENSG00000113205.2.wgt.RDat	PCDHB3	5	140480340	140483406	0.352	rs3088331	-2.61	rs998794	0.087887	3.67	0.399	431	1	top1	0.088	0.0011	0.399	0.689893
Brain_Hypothalamus	./WEIGHTS//Brain_Hypothalamus/Brain_Hypothalamus.ENSG00000113396.8.wgt.RDat	SLC27A6	5	128181273	128369335	0.381	rs4835948	2.92	rs1898544	0.047475	-4.77	0.345	449	47	enet	0.21	3.8e-07	1.5405	0.123427
Brain_Hypothalamus	./WEIGHTS//Brain_Hypothalamus/Brain_Hypothalamus.ENSG00000113593.7.wgt.RDat	PPWD1	5	64859066	64883376	0.384	rs10071190	-2.75	rs154955	0.317753	6.06	1.282	418	1	top1	0.32	1.6e-10	1.282	0.199843
Brain_Hypothalamus	./WEIGHTS//Brain_Hypothalamus/Brain_Hypothalamus.ENSG00000113621.10.wgt.RDat	TXNDC15	5	134209493	134237215	0.208	rs2569340	7.56	rs7718958	0.091671	-3.88	-1.598	354	5	lasso	0.094	0.00076	1.9355	0.052928
Brain_Hypothalamus	./WEIGHTS//Brain_Hypothalamus/Brain_Hypothalamus.ENSG00000113716.8.wgt.RDat	HMGXB3	5	149380731	149432386	0.478	rs13184396	-3.35	rs7719910	-0.009226	3.54	0.806	571	571	blup	0.074	0.0026	-1.9153	0.055454
Brain_Hypothalamus	./WEIGHTS//Brain_Hypothalamus/Brain_Hypothalamus.ENSG00000113742.8.wgt.RDat	CPEB4	5	173315283	173388979	0.43	rs791621	-2.39	rs7724743	-0.000622	2.98	-0.228	634	634	blup	0.081	0.0017	-0.4857	0.627145
Brain_Hypothalamus	./WEIGHTS//Brain_Hypothalamus/Brain_Hypothalamus.ENSG00000120322.2.wgt.RDat	PCDHB8	5	140557371	140560081	0.344	rs3088331	-2.61	rs2740584	0.203554	5.25	-2.273	444	5	lasso	0.22	2.5e-07	-2.2229	0.026221
Brain_Hypothalamus	./WEIGHTS//Brain_Hypothalamus/Brain_Hypothalamus.ENSG00000120725.8.wgt.RDat	SIL1	5	138282409	138629141	0.138	rs6878910	4.19	rs10515505	0.040399	3.92	3.76	247	247	blup	0.078	0.0021	3.444	0.000573
Brain_Hypothalamus	./WEIGHTS//Brain_Hypothalamus/Brain_Hypothalamus.ENSG00000123643.8.wgt.RDat	SLC36A1	5	150816607	150871942	0.454	rs28917210	3.9	rs28705982	0.021091	3.51	0.74591	634	634	blup	0.067	0.0042	1.3192	0.187112
Brain_Hypothalamus	./WEIGHTS//Brain_Hypothalamus/Brain_Hypothalamus.ENSG00000124275.10.wgt.RDat	MTRR	5	7851604	7906138	0.458	rs747243	-2.78	rs3733784	0.074041	4.19	0.643	608	608	blup	0.099	0.00058	0.7607	0.446865
Brain_Hypothalamus	./WEIGHTS//Brain_Hypothalamus/Brain_Hypothalamus.ENSG00000133706.13.wgt.RDat	LARS	5	145492601	145562223	0.333	rs2400219	-3.85	rs2895648	0.239304	5.76	0.164	432	432	blup	0.25	3e-08	-0.3184	0.750173
Brain_Hypothalamus	./WEIGHTS//Brain_Hypothalamus/Brain_Hypothalamus.ENSG00000138829.6.wgt.RDat	FBN2	5	127593601	127994878	0.259	rs4835948	2.92	rs4317372	0.034633	3.59	-0.253	452	1	top1	0.035	0.031	-0.253	0.800268
Brain_Hypothalamus	./WEIGHTS//Brain_Hypothalamus/Brain_Hypothalamus.ENSG00000145506.9.wgt.RDat	NKD2	5	1008944	1039058	0.476	rs4957080	2.33	rs4975577	0.2631	5.5	-1.103	372	1	top1	0.26	9.7e-09	-1.103	0.270027
Brain_Hypothalamus	./WEIGHTS//Brain_Hypothalamus/Brain_Hypothalamus.ENSG00000145692.10.wgt.RDat	BHMT	5	78407602	78428108	0.271	rs3733895	-2.93	rs1915706	0.011621	3.44	-1.762	416	416	blup	0.052	0.01	-2.5418	0.011029
Brain_Hypothalamus	./WEIGHTS//Brain_Hypothalamus/Brain_Hypothalamus.ENSG00000145736.10.wgt.RDat	GTF2H2	5	70330784	70363479	0.446	rs6452796	1.48	rs6453406	0.129517	4	-1.341	52	1	top1	0.13	8.3e-05	-1.341	0.17992
Brain_Hypothalamus	./WEIGHTS//Brain_Hypothalamus/Brain_Hypothalamus.ENSG00000145777.10.wgt.RDat	TSLP	5	110405760	110413722	0.29	rs251130	-5.37	rs3806932	0.258182	-5.43	2.241	375	1	top1	0.26	1.4e-08	-2.241	0.025026
Brain_Hypothalamus	./WEIGHTS//Brain_Hypothalamus/Brain_Hypothalamus.ENSG00000145781.4.wgt.RDat	COMMD10	5	115421171	115748459	0.174	rs17139693	2.87	rs12518094	0.002895	3.83	0.113	593	593	blup	0.012	0.14	0.2832	0.777033
Brain_Hypothalamus	./WEIGHTS//Brain_Hypothalamus/Brain_Hypothalamus.ENSG00000145868.12.wgt.RDat	FBXO38	5	147763498	147822399	0.217	rs9325095	2.68	rs1345741	0.100277	-3.92	2.409	458	1	top1	0.1	0.00052	-2.409	0.015996
Brain_Hypothalamus	./WEIGHTS//Brain_Hypothalamus/Brain_Hypothalamus.ENSG00000152348.11.wgt.RDat	ATG10	5	81267844	81572676	0.385	rs1501791	2.76	rs1543911	0.124903	4.88	1.227	392	12	lasso	0.3	6.2e-10	1.6666	0.095601
Brain_Hypothalamus	./WEIGHTS//Brain_Hypothalamus/Brain_Hypothalamus.ENSG00000153037.8.wgt.RDat	SRP19	5	112196919	112205485	0.199	rs6594665	3.34	rs153546	0.061359	-3.93	1.812	465	465	blup	0.089	0.0011	-1.7506	0.08001
Brain_Hypothalamus	./WEIGHTS//Brain_Hypothalamus/Brain_Hypothalamus.ENSG00000153113.19.wgt.RDat	CAST	5	95860971	96115299	0.397	rs261969	-4.84	rs6860934	0.218362	5.29	0.088	464	1	top1	0.22	2.3e-07	0.088	0.929877
Brain_Hypothalamus	./WEIGHTS//Brain_Hypothalamus/Brain_Hypothalamus.ENSG00000155542.7.wgt.RDat	SETD9	5	56205087	56221359	0.603	rs1292145	3.01	rs185220	0.402585	-6.95	-0.412	495	1	top1	0.4	1.3e-13	0.412	0.680339
Brain_Hypothalamus	./WEIGHTS//Brain_Hypothalamus/Brain_Hypothalamus.ENSG00000160867.10.wgt.RDat	FGFR4	5	176513887	176525145	0.256	rs748742	-2.83	rs2278493	0.026008	-3.67	2.409	387	1	top1	0.026	0.053	-2.409	0.015996
Brain_Hypothalamus	./WEIGHTS//Brain_Hypothalamus/Brain_Hypothalamus.ENSG00000161010.10.wgt.RDat	C5orf45	5	179261436	179285887	0.656	rs3099065	2.9	rs10277	0.352701	6.66	-0.878	440	1	top1	0.35	9.4e-12	-0.878	0.379944
Brain_Hypothalamus	./WEIGHTS//Brain_Hypothalamus/Brain_Hypothalamus.ENSG00000162685.5.wgt.RDat	LSP1P3	5	28925707	28927696	0.451	rs10472145	-3.58	rs399700	0.484628	7.2	1.96	299	1	top1	0.48	5.1e-17	1.96	0.049996
Brain_Hypothalamus	./WEIGHTS//Brain_Hypothalamus/Brain_Hypothalamus.ENSG00000164307.8.wgt.RDat	ERAP1	5	96096521	96143803	0.502	rs261969	-4.84	rs1057569	0.265748	-6.25	-0.33755	500	9	lasso	0.32	1.5e-10	0.4829	0.629192
Brain_Hypothalamus	./WEIGHTS//Brain_Hypothalamus/Brain_Hypothalamus.ENSG00000164308.12.wgt.RDat	ERAP2	5	96211643	96255420	0.71	rs261969	-4.84	rs2762	0.538324	7.95	0.399	506	18	lasso	0.56	1.3e-20	0.2087	0.834661
Brain_Hypothalamus	./WEIGHTS//Brain_Hypothalamus/Brain_Hypothalamus.ENSG00000164338.5.wgt.RDat	UTP15	5	72861512	72877794	0.331	rs2973571	2.72	rs168222	0.128441	-4.64	0.789	540	25	enet	0.19	2.2e-06	-0.0302	0.975888
Brain_Hypothalamus	./WEIGHTS//Brain_Hypothalamus/Brain_Hypothalamus.ENSG00000164346.5.wgt.RDat	NSA2	5	74064756	74072737	0.754	rs4703642	-3.48	rs1048167	0.471174	7.37	-2.308	476	10	lasso	0.49	4.1e-17	-2.3707	0.017753
Brain_Hypothalamus	./WEIGHTS//Brain_Hypothalamus/Brain_Hypothalamus.ENSG00000164347.13.wgt.RDat	GFM2	5	74017114	74063196	0.375	rs4703642	-3.48	rs2218517	0.017483	-3.84	0.44	476	8	lasso	0.036	0.028	0.1043	0.916896
Brain_Hypothalamus	./WEIGHTS//Brain_Hypothalamus/Brain_Hypothalamus.ENSG00000164574.11.wgt.RDat	GALNT10	5	153570290	153800544	0.185	rs7715256	-5.05	rs6863455	0.099015	-4.52	0.974	496	1	top1	0.099	0.00057	-0.974	0.330057
Brain_Hypothalamus	./WEIGHTS//Brain_Hypothalamus/Brain_Hypothalamus.ENSG00000168903.8.wgt.RDat	BTNL3	5	180415845	180433727	0.601	rs2259749	-4.47	rs4700772	0.270615	5.96	1.9399	300	7	lasso	0.33	4.9e-11	1.2923	0.196237
Brain_Hypothalamus	./WEIGHTS//Brain_Hypothalamus/Brain_Hypothalamus.ENSG00000170074.15.wgt.RDat	FAM153A	5	177134982	177210399	0.524	rs6885798	2.41	rs7703727	0.31507	-6.2	0.44	294	13	enet	0.46	7.2e-16	0.1725	0.863062
Brain_Hypothalamus	./WEIGHTS//Brain_Hypothalamus/Brain_Hypothalamus.ENSG00000172058.11.wgt.RDat	SERF1A	5	70196492	70214357	0.56	rs6453402	1.71	rs4976210	0.375066	6.3	-0.75599	6	2	lasso	0.39	4.5e-13	-0.4636	0.64294
Brain_Hypothalamus	./WEIGHTS//Brain_Hypothalamus/Brain_Hypothalamus.ENSG00000172244.4.wgt.RDat	C5orf34	5	43486803	43515247	0.119	rs1532331	3.83	rs754301	0.045192	-3.96	1.476	254	2	lasso	0.057	0.0078	-1.498	0.134122
Brain_Hypothalamus	./WEIGHTS//Brain_Hypothalamus/Brain_Hypothalamus.ENSG00000172795.11.wgt.RDat	DCP2	5	112312399	112356667	0.184	rs6594665	3.34	rs36613	-0.008868	-3.64	0.643	501	501	blup	0.012	0.13	-1.6159	0.106112
Brain_Hypothalamus	./WEIGHTS//Brain_Hypothalamus/Brain_Hypothalamus.ENSG00000172869.10.wgt.RDat	DMXL1	5	118373467	118584833	0.325	rs1978645	-3.24	rs17144507	0.082204	4.17	0.151	396	4	lasso	0.14	4.4e-05	-0.1918	0.847896
Brain_Hypothalamus	./WEIGHTS//Brain_Hypothalamus/Brain_Hypothalamus.ENSG00000175749.11.wgt.RDat	EIF3KP1	5	102368080	102368735	0.223	rs2202478	2.29	rs187580	0.058738	4.5	1.476	309	309	blup	0.11	0.00027	2.1311	0.033078
Brain_Hypothalamus	./WEIGHTS//Brain_Hypothalamus/Brain_Hypothalamus.ENSG00000178187.3.wgt.RDat	ZNF454	5	178368192	178393434	0.459	rs2071246	2.62	rs7725272	0.175758	5.1	-0.075	572	1	top1	0.18	4.2e-06	-0.075	0.940215
Brain_Hypothalamus	./WEIGHTS//Brain_Hypothalamus/Brain_Hypothalamus.ENSG00000178722.8.wgt.RDat	C5orf64	5	60933535	61047590	0.381	rs2280686	-3.41	rs436696	0.195927	-5.13	0.24	421	7	lasso	0.26	1.6e-08	0.5644	0.572466
Brain_Hypothalamus	./WEIGHTS//Brain_Hypothalamus/Brain_Hypothalamus.ENSG00000180104.11.wgt.RDat	EXOC3	5	443273	470102	0.577	rs2672762	-3.5	rs10072668	0.242492	-5.57	2.484	315	15	enet	0.25	2.7e-08	-2.6033	0.009234
Brain_Hypothalamus	./WEIGHTS//Brain_Hypothalamus/Brain_Hypothalamus.ENSG00000183666.12.wgt.RDat	GUSBP1	5	21341942	21589481	0.5	rs662720	2.64	rs6884724	0.214639	5.79	0.385	260	3	lasso	0.32	9.1e-11	0.8133	0.41606
Brain_Hypothalamus	./WEIGHTS//Brain_Hypothalamus/Brain_Hypothalamus.ENSG00000186468.8.wgt.RDat	RPS23	5	81569177	81574396	0.419	rs17211235	-3.2	rs3738	0.264487	-6.15	0.93562	437	3	lasso	0.29	1.6e-09	-1.0706	0.284361
Brain_Hypothalamus	./WEIGHTS//Brain_Hypothalamus/Brain_Hypothalamus.ENSG00000188002.6.wgt.RDat	RP11-43F13.1	5	1599035	1634120	0.915	rs2963271	-3.56	rs7734561	0.46535	-7.15	1.911	576	33	lasso	0.51	3.9e-18	-2.3082	0.02099
Brain_Hypothalamus	./WEIGHTS//Brain_Hypothalamus/Brain_Hypothalamus.ENSG00000188818.8.wgt.RDat	ZDHHC11	5	710471	851101	0.403	rs2672762	-3.5	rs7731963	0.054648	3.97	-1.96	363	25	enet	0.2	8.8e-07	-1.4907	0.136036
Brain_Hypothalamus	./WEIGHTS//Brain_Hypothalamus/Brain_Hypothalamus.ENSG00000197083.7.wgt.RDat	ZNF300P1	5	150310207	150325851	0.739	rs2054440	-2.46	rs11741861	0.270707	6.35	0.00224	536	11	lasso	0.45	1.2e-15	-0.1975	0.843429
Brain_Hypothalamus	./WEIGHTS//Brain_Hypothalamus/Brain_Hypothalamus.ENSG00000197226.8.wgt.RDat	TBC1D9B	5	179289066	179334859	0.399	rs3099065	2.9	rs1019443	0.002839	-3.43	0.51	440	440	blup	0.18	3.6e-06	0.3555	0.722203
Brain_Hypothalamus	./WEIGHTS//Brain_Hypothalamus/Brain_Hypothalamus.ENSG00000204909.3.wgt.RDat	SPINK9	5	147700766	147719412	0.359	rs9325095	2.68	rs10068891	0.078596	4.6	1.701	454	38	enet	0.19	1.3e-06	2.2327	0.025568
Brain_Hypothalamus	./WEIGHTS//Brain_Hypothalamus/Brain_Hypothalamus.ENSG00000205464.7.wgt.RDat	ATP6AP1L	5	81575281	81682796	0.441	rs17211235	-3.17	rs226202	0.299615	6.15	0.86	437	9	lasso	0.32	9e-11	0.9454	0.34447
Brain_Hypothalamus	./WEIGHTS//Brain_Hypothalamus/Brain_Hypothalamus.ENSG00000213347.6.wgt.RDat	MXD3	5	176732501	176739758	0.403	rs691057	-2.72	rs11949767	0.127341	4.98	1.706	311	24	enet	0.28	3.4e-09	0.7265	0.467528
Brain_Hypothalamus	./WEIGHTS//Brain_Hypothalamus/Brain_Hypothalamus.ENSG00000213433.5.wgt.RDat	RP11-54C4.1	5	151145420	151145939	0.571	rs7709656	2.95	rs2964584	0.396587	-6.71	-0.496	562	1	top1	0.4	2.2e-13	0.496	0.619894
Brain_Hypothalamus	./WEIGHTS//Brain_Hypothalamus/Brain_Hypothalamus.ENSG00000213523.5.wgt.RDat	SRA1	5	139917175	139937853	0.399	rs4150196	3.68	rs7715360	0.13497	5.1	-3.023	328	33	enet	0.19	1.6e-06	-2.987	0.002817
Brain_Hypothalamus	./WEIGHTS//Brain_Hypothalamus/Brain_Hypothalamus.ENSG00000215196.4.wgt.RDat	AC091878.1	5	17130137	17217156	0.497	rs17707735	-3.85	rs12653885	0.048229	-3.7	0.598	376	11	lasso	0.049	0.012	0.3828	0.701833
Brain_Hypothalamus	./WEIGHTS//Brain_Hypothalamus/Brain_Hypothalamus.ENSG00000215246.4.wgt.RDat	RP11-43F13.3	5	987295	997423	0.358	rs4957080	2.33	rs4078802	0.060755	-4.26	0.674	369	30	enet	0.11	0.00038	-0.61	0.54187
Brain_Hypothalamus	./WEIGHTS//Brain_Hypothalamus/Brain_Hypothalamus.ENSG00000225138.3.wgt.RDat	CTD-2228K2.7	5	473351	480780	0.766	rs2672762	-3.5	rs11134054	0.397216	-6.56	1.881	325	12	lasso	0.46	9.7e-16	-1.5863	0.112662
Brain_Hypothalamus	./WEIGHTS//Brain_Hypothalamus/Brain_Hypothalamus.ENSG00000228716.2.wgt.RDat	DHFR	5	79922047	79950802	0.585	rs2279772	2.94	rs1643659	0.345597	-6.23	1.036	480	1	top1	0.35	1.7e-11	-1.036	0.300202
Brain_Hypothalamus	./WEIGHTS//Brain_Hypothalamus/Brain_Hypothalamus.ENSG00000230847.4.wgt.RDat	RP11-195E2.1	5	70370052	70389020	0.678	rs6453402	1.6	rs6453406	0.175712	5.24	-1.341	62	5	lasso	0.24	5.9e-08	-0.6619	0.508051
Brain_Hypothalamus	./WEIGHTS//Brain_Hypothalamus/Brain_Hypothalamus.ENSG00000232615.4.wgt.RDat	CTD-2012J19.1	5	1614951	1616449	0.508	rs2963271	-3.56	rs7734561	0.193499	4.86	1.911	572	1	top1	0.19	1.3e-06	1.911	0.056005
Brain_Hypothalamus	./WEIGHTS//Brain_Hypothalamus/Brain_Hypothalamus.ENSG00000233006.2.wgt.RDat	AC034220.3	5	131646978	131705340	0.447	rs12523593	3.69	rs272842	0.326305	-6.34	-0.722	419	6	lasso	0.34	2.4e-11	1.2207	0.222205
Brain_Hypothalamus	./WEIGHTS//Brain_Hypothalamus/Brain_Hypothalamus.ENSG00000233937.2.wgt.RDat	CTC-338M12.4	5	180673523	180684587	0.204	rs2259749	-4.47	rs750788	-0.007103	3.02	-0.806	192	192	blup	0.058	0.0072	-1.3574	0.174653
Brain_Hypothalamus	./WEIGHTS//Brain_Hypothalamus/Brain_Hypothalamus.ENSG00000242110.3.wgt.RDat	AMACR	5	33986283	34008220	0.65	rs256645	-2.58	rs10941110	0.175957	-5.87	0.496	420	35	enet	0.22	2.2e-07	-0.7461	0.455593
Brain_Hypothalamus	./WEIGHTS//Brain_Hypothalamus/Brain_Hypothalamus.ENSG00000243806.1.wgt.RDat	CTC-484P3.1	5	94161666	94162399	0.287	rs32911	-3.16	rs153896	0.207092	5.4	-0.613	409	1	top1	0.21	5.1e-07	-0.613	0.539876
Brain_Hypothalamus	./WEIGHTS//Brain_Hypothalamus/Brain_Hypothalamus.ENSG00000245275.3.wgt.RDat	SAP30L-AS1	5	153708997	153825410	0.397	rs7715256	-5.05	rs10055906	0.064899	-3.95	-2.0153	463	463	blup	0.11	0.0003	0.6243	0.532442
Brain_Hypothalamus	./WEIGHTS//Brain_Hypothalamus/Brain_Hypothalamus.ENSG00000245526.4.wgt.RDat	LINC00461	5	87803363	87986858	0.266	rs4451795	3.55	rs12654053	0.092494	4.03	1.838	266	25	enet	0.11	0.00022	1.1034	0.269848
Brain_Hypothalamus	./WEIGHTS//Brain_Hypothalamus/Brain_Hypothalamus.ENSG00000245937.3.wgt.RDat	CTC-228N24.3	5	127276118	127418864	0.325	rs4835948	2.92	rs17764730	0.035153	-3.97	-2.12	379	4	lasso	0.039	0.023	2.0634	0.039079
Brain_Hypothalamus	./WEIGHTS//Brain_Hypothalamus/Brain_Hypothalamus.ENSG00000247572.3.wgt.RDat	CKMT2-AS1	5	80499903	80597379	0.731	rs7718438	-2.67	rs6893467	0.276341	6.44	0.202	464	10	lasso	0.56	8.5e-21	-0.4782	0.632519
Brain_Hypothalamus	./WEIGHTS//Brain_Hypothalamus/Brain_Hypothalamus.ENSG00000247679.2.wgt.RDat	RP11-1277A3.1	5	177038254	177046755	0.244	rs6885798	2.41	rs6600989	0.086615	-4.1	-0.038	236	4	lasso	0.14	4.8e-05	0.3982	0.690451
Brain_Hypothalamus	./WEIGHTS//Brain_Hypothalamus/Brain_Hypothalamus.ENSG00000247796.2.wgt.RDat	CTD-2366F13.1	5	52405672	52410956	0.527	rs7729080	-4.62	rs10940291	0.262884	5.4	-0.935	557	1	top1	0.26	9.9e-09	-0.935	0.349788
Brain_Hypothalamus	./WEIGHTS//Brain_Hypothalamus/Brain_Hypothalamus.ENSG00000247828.3.wgt.RDat	TMEM161B-AS1	5	87564888	87732502	0.398	rs4451795	3.55	rs780404	0.336574	6.07	3.353	255	1	top1	0.34	3.5e-11	3.353	0.000799
Brain_Hypothalamus	./WEIGHTS//Brain_Hypothalamus/Brain_Hypothalamus.ENSG00000248275.1.wgt.RDat	TRIM52-AS1	5	180688213	180699308	0.68	rs2259749	-4.47	rs876154	0.521713	-7.81	-2.978	186	2	lasso	0.6	4.1e-23	3.2203	0.001281
Brain_Hypothalamus	./WEIGHTS//Brain_Hypothalamus/Brain_Hypothalamus.ENSG00000248544.2.wgt.RDat	CTB-47B11.3	5	156802749	156811958	0.254	rs11743919	3.46	rs11134778	0.170941	4.82	0.075	507	5	lasso	0.2	6.1e-07	0.6018	0.547315
Brain_Hypothalamus	./WEIGHTS//Brain_Hypothalamus/Brain_Hypothalamus.ENSG00000248734.2.wgt.RDat	CTD-2260A17.1	5	96120481	96121703	0.329	rs261969	-4.84	rs469758	0.139658	-4.19	0.399	501	1	top1	0.14	4.4e-05	-0.399	0.689893
Brain_Hypothalamus	./WEIGHTS//Brain_Hypothalamus/Brain_Hypothalamus.ENSG00000248794.1.wgt.RDat	CTD-2248H3.1	5	80538149	80538418	0.359	rs7718438	-2.67	rs11950033	0.25732	5.71	0.824	447	1	top1	0.26	1.5e-08	0.824	0.40994
Brain_Hypothalamus	./WEIGHTS//Brain_Hypothalamus/Brain_Hypothalamus.ENSG00000249109.1.wgt.RDat	RP11-1026M7.2	5	177209198	177221397	0.476	rs6885798	2.41	rs7703727	0.329603	-5.98	0.44	294	5	lasso	0.45	1.8e-15	-0.2851	0.775561
Brain_Hypothalamus	./WEIGHTS//Brain_Hypothalamus/Brain_Hypothalamus.ENSG00000249572.1.wgt.RDat	CTD-2203K17.1	5	33424131	33440725	0.628	rs256645	-2.58	rs3756663	0.373205	-6.75	1.555	480	1	top1	0.37	1.7e-12	-1.555	0.119946
Brain_Hypothalamus	./WEIGHTS//Brain_Hypothalamus/Brain_Hypothalamus.ENSG00000249664.1.wgt.RDat	CTD-2227C6.2	5	82308104	82308928	0.456	rs6897075	2.83	rs4266384	0.261061	5.47	1.706	405	1	top1	0.26	1.1e-08	1.706	0.088008
Brain_Hypothalamus	./WEIGHTS//Brain_Hypothalamus/Brain_Hypothalamus.ENSG00000250120.2.wgt.RDat	PCDHA10	5	140235595	140238021	0.279	rs7712617	-3.05	rs2530226	0.059189	4.14	1.81383	376	376	blup	0.14	3.9e-05	0.8708	0.383869
Brain_Hypothalamus	./WEIGHTS//Brain_Hypothalamus/Brain_Hypothalamus.ENSG00000250420.4.wgt.RDat	AACSP1	5	178191862	178245436	0.687	rs2071246	2.62	rs6871932	0.151726	-4.98	0.568	579	16	lasso	0.24	3.8e-08	-0.1571	0.875187
Brain_Hypothalamus	./WEIGHTS//Brain_Hypothalamus/Brain_Hypothalamus.ENSG00000250461.1.wgt.RDat	RP11-631M6.2	5	60670939	60671682	0.213	rs2280686	-3.41	rs391101	-0.009521	-3.32	1.372	394	394	blup	0.043	0.018	-0.3316	0.740228
Brain_Hypothalamus	./WEIGHTS//Brain_Hypothalamus/Brain_Hypothalamus.ENSG00000250490.1.wgt.RDat	CTD-2324F15.2	5	6310554	6339997	0.629	rs274682	3.53	rs4701724	0.154804	-5.22	-1.919	634	29	enet	0.26	1.1e-08	3.2911	0.000998
Brain_Hypothalamus	./WEIGHTS//Brain_Hypothalamus/Brain_Hypothalamus.ENSG00000251141.1.wgt.RDat	RP11-53O19.1	5	44745002	44808879	0.176	rs13159598	-2.26	rs6866555	0.02142	-3.61	-0.332	230	230	blup	0.097	0.00064	-0.336	0.736893
Brain_Hypothalamus	./WEIGHTS//Brain_Hypothalamus/Brain_Hypothalamus.ENSG00000251405.2.wgt.RDat	CTB-109A12.1	5	156789623	156887026	0.395	rs11743919	3.46	rs11466815	0.331662	6.23	-0.113	522	1	top1	0.33	5.2e-11	-0.113	0.910031
Brain_Hypothalamus	./WEIGHTS//Brain_Hypothalamus/Brain_Hypothalamus.ENSG00000251575.2.wgt.RDat	CTD-2170G1.2	5	61028601	61031496	0.273	rs2280686	-3.41	rs432733	0.06864	4.04	0.454	419	1	top1	0.069	0.0037	0.454	0.649829
Brain_Hypothalamus	./WEIGHTS//Brain_Hypothalamus/Brain_Hypothalamus.ENSG00000253203.2.wgt.RDat	GUSBP3	5	68790040	69006341	0.409	NA	NA	NA	NA	NA	NA	98	0	enet	0.18	4.2e-06	NA	NA
Brain_Hypothalamus	./WEIGHTS//Brain_Hypothalamus/Brain_Hypothalamus.ENSG00000253404.1.wgt.RDat	AC034243.1	5	138080123	138088998	0.478	rs740077	-6.53	rs1725335	0.290044	5.86	3.719	307	8	lasso	0.31	4.2e-10	3.8355	0.000125
Brain_Hypothalamus	./WEIGHTS//Brain_Hypothalamus/Brain_Hypothalamus.ENSG00000253910.1.wgt.RDat	PCDHGB2	5	140739703	140742123	0.203	rs10491313	-3.69	rs1422411	0.05845	-3.61	1.103	498	1	top1	0.058	0.007	-1.103	0.270027
Brain_Hypothalamus	./WEIGHTS//Brain_Hypothalamus/Brain_Hypothalamus.ENSG00000253955.1.wgt.RDat	CTB-33O18.3	5	173006646	173012071	0.488	rs1445790	-3.05	rs2339962	0.06837	4.05	-1.739	574	12	lasso	0.15	1.8e-05	-1.7079	0.087647
Brain_Hypothalamus	./WEIGHTS//Brain_Hypothalamus/Brain_Hypothalamus.ENSG00000254226.1.wgt.RDat	CTB-12O2.1	5	151329132	151650009	0.236	rs7709656	2.95	rs2913894	0.103665	4.4	0.583	530	1	top1	0.1	0.00042	0.583	0.559893
Brain_Hypothalamus	./WEIGHTS//Brain_Hypothalamus/Brain_Hypothalamus.ENSG00000254353.1.wgt.RDat	RP11-195E2.4	5	70328995	70330227	0.619	rs6452796	1.48	rs13168712	0.262729	5.38	-0.372	40	1	top1	0.26	1e-08	-0.372	0.709893
Brain_Hypothalamus	./WEIGHTS//Brain_Hypothalamus/Brain_Hypothalamus.ENSG00000260581.1.wgt.RDat	CTB-113P19.4	5	151031836	151035010	0.45	rs7709656	2.95	rs357629	0.296417	5.71	0.399	573	6	lasso	0.3	6.3e-10	-0.0459	0.963411
Brain_Hypothalamus	./WEIGHTS//Brain_Hypothalamus/Brain_Hypothalamus.ENSG00000270021.1.wgt.RDat	CTC-203F4.2	5	134735313	134736986	0.423	rs34139304	-3.32	rs779563	-0.005778	-3.64	-1.254	515	18	enet	0.011	0.15	2.0783	0.037677
Brain_Hypothalamus	./WEIGHTS//Brain_Hypothalamus/Brain_Hypothalamus.ENSG00000271892.1.wgt.RDat	CTD-2228A4.1	5	17107469	17107898	0.525	rs17707735	-3.85	rs167214	0.17947	5.58	0.228	433	22	enet	0.28	3.5e-09	0.5066	0.612418
Brain_Hypothalamus	./WEIGHTS//Brain_Hypothalamus/Brain_Hypothalamus.ENSG00000271904.1.wgt.RDat	CTC-498M16.4	5	87729709	87794514	0.219	rs4451795	3.55	rs7444298	0.12716	4.78	-2.005	255	13	enet	0.16	1.4e-05	-1.5193	0.128691
Brain_Hypothalamus	./WEIGHTS//Brain_Hypothalamus/Brain_Hypothalamus.ENSG00000272040.1.wgt.RDat	CTC-366B18.4	5	74904642	74905808	0.3	rs11745129	-2.85	rs34355	0.066975	-3.53	0.739	359	359	blup	0.096	0.00069	-0.6426	0.520493
Brain_Hypothalamus	./WEIGHTS//Brain_Hypothalamus/Brain_Hypothalamus.ENSG00000272130.1.wgt.RDat	RP11-360I2.1	5	21569864	21570154	0.472	rs662720	2.64	rs6884724	0.070611	4.08	0.385	284	7	lasso	0.15	2.4e-05	0.1508	0.880159
Brain_Hypothalamus	./WEIGHTS//Brain_Hypothalamus/Brain_Hypothalamus.ENSG00000272335.1.wgt.RDat	RP11-53O19.3	5	44826178	44828694	0.235	rs13159598	-2.26	rs9292913	0.153501	-4.47	-1.911	225	1	top1	0.15	1.8e-05	1.911	0.056005
Brain_Hypothalamus	./WEIGHTS//Brain_Hypothalamus/Brain_Hypothalamus.ENSG00000272459.1.wgt.RDat	RP11-1277A3.3	5	176981825	176982365	0.344	rs353482	-2.65	rs2630757	0.066334	4.46	-0.0202	241	29	enet	0.17	4.4e-06	-0.1688	0.865932
Brain_Hypothalamus	./WEIGHTS//Brain_Hypothalamus/Brain_Hypothalamus.ENSG00000030110.8.wgt.RDat	BAK1	6	33540329	33548019	0.189	rs6908185	3.03	rs210134	0.0664	4.45	-0.399	499	5	lasso	0.16	8.6e-06	-0.405591	0.685043
Brain_Hypothalamus	./WEIGHTS//Brain_Hypothalamus/Brain_Hypothalamus.ENSG00000031691.6.wgt.RDat	CENPQ	6	49431091	49460820	0.327	rs11752738	2.51	rs2501966	0.248129	5.35	0.4355	347	7	lasso	0.28	2.8e-09	0.364855	0.71522
Brain_Hypothalamus	./WEIGHTS//Brain_Hypothalamus/Brain_Hypothalamus.ENSG00000048545.9.wgt.RDat	GUCA1A	6	42123144	42147794	0.365	rs2254479	5.81	rs3749921	0.079889	-4.55	-0.075	425	5	lasso	0.12	0.00013	0.270707	0.786617
Brain_Hypothalamus	./WEIGHTS//Brain_Hypothalamus/Brain_Hypothalamus.ENSG00000055211.8.wgt.RDat	GINM1	6	149887430	149912884	0.267	rs9383940	-3.14	rs237025	0.043616	-4.27	-2.144	430	430	blup	0.18	3.5e-06	2.42375	0.015361
Brain_Hypothalamus	./WEIGHTS//Brain_Hypothalamus/Brain_Hypothalamus.ENSG00000065060.12.wgt.RDat	UHRF1BP1	6	34759857	34850915	0.233	rs9368813	2.72	rs6899938	0.099763	4.75	-0.1683	359	5	lasso	0.11	0.00032	0.03033	0.975804
Brain_Hypothalamus	./WEIGHTS//Brain_Hypothalamus/Brain_Hypothalamus.ENSG00000079819.12.wgt.RDat	EPB41L2	6	131160487	131384462	0.268	rs9492992	-2.37	rs3777440	0.033238	3.95	-0.806	443	443	blup	0.059	0.0068	-0.587001	0.557203
Brain_Hypothalamus	./WEIGHTS//Brain_Hypothalamus/Brain_Hypothalamus.ENSG00000080007.6.wgt.RDat	DDX43	6	74104857	74127292	0.439	rs13207257	3.41	rs311686	0.162994	-4.73	0.05	381	9	lasso	0.19	1.6e-06	0.146182	0.883778
Brain_Hypothalamus	./WEIGHTS//Brain_Hypothalamus/Brain_Hypothalamus.ENSG00000083099.6.wgt.RDat	LYRM2	6	90277863	90348472	0.35	rs393203	2.72	rs879718	0.255079	5.61	-0.228	492	4	lasso	0.32	1.9e-10	-0.642615	0.520474
Brain_Hypothalamus	./WEIGHTS//Brain_Hypothalamus/Brain_Hypothalamus.ENSG00000096063.10.wgt.RDat	SRPK1	6	35800743	35889119	0.177	rs2859129	-3.26	rs612262	0.148585	4.51	2.212	418	1	top1	0.15	2.5e-05	2.212	0.026967
Brain_Hypothalamus	./WEIGHTS//Brain_Hypothalamus/Brain_Hypothalamus.ENSG00000111961.12.wgt.RDat	SASH1	6	148593440	148873186	0.299	rs9322122	-3.08	rs4896990	0.076677	3.85	-0.674	633	1	top1	0.077	0.0023	-0.674	0.500311
Brain_Hypothalamus	./WEIGHTS//Brain_Hypothalamus/Brain_Hypothalamus.ENSG00000112031.11.wgt.RDat	MTRF1L	6	153308497	153323820	0.417	rs4348331	3.89	rs502415	0.269258	5.94	-0.075	547	1	top1	0.27	6.2e-09	-0.075	0.940215
Brain_Hypothalamus	./WEIGHTS//Brain_Hypothalamus/Brain_Hypothalamus.ENSG00000112041.8.wgt.RDat	TULP1	6	35465651	35480715	0.269	rs2817027	2.89	rs12528458	0.113694	5.3	1.514	428	12	enet	0.18	2.7e-06	1.69345	0.09037
Brain_Hypothalamus	./WEIGHTS//Brain_Hypothalamus/Brain_Hypothalamus.ENSG00000112053.9.wgt.RDat	SLC26A8	6	35911291	35992645	0.319	rs2859129	-3.26	rs602932	0.094069	-4.46	0.613	386	37	enet	0.1	0.00041	0.823234	0.410375
Brain_Hypothalamus	./WEIGHTS//Brain_Hypothalamus/Brain_Hypothalamus.ENSG00000112110.5.wgt.RDat	MRPL18	6	160210844	160219468	0.188	rs9457640	3.32	rs9365097	0.214608	4.86	0.345	560	3	lasso	0.22	1.8e-07	0.244151	0.807114
Brain_Hypothalamus	./WEIGHTS//Brain_Hypothalamus/Brain_Hypothalamus.ENSG00000112339.10.wgt.RDat	HBS1L	6	135281516	135424194	0.361	rs4895424	-2.67	rs9389248	0.293227	-5.94	-0.399	357	1	top1	0.29	1e-09	0.399	0.689893
Brain_Hypothalamus	./WEIGHTS//Brain_Hypothalamus/Brain_Hypothalamus.ENSG00000112367.6.wgt.RDat	FIG4	6	110012499	110146631	0.226	rs7744512	2.94	rs829811	0.037313	4.16	-0.279	440	440	blup	0.079	0.0019	1.09873	0.271887
Brain_Hypothalamus	./WEIGHTS//Brain_Hypothalamus/Brain_Hypothalamus.ENSG00000112425.9.wgt.RDat	EPM2A	6	145822719	146056705	0.183	rs4896789	2.96	rs10447450	0.129732	4	1.015	298	1	top1	0.13	8.2e-05	1.015	0.310106
Brain_Hypothalamus	./WEIGHTS//Brain_Hypothalamus/Brain_Hypothalamus.ENSG00000112530.7.wgt.RDat	PACRG	6	163148164	163736524	0.406	rs2764008	2.48	rs13191362	0.150198	4.82	1.927	530	1	top1	0.15	2.2e-05	1.927	0.05398
Brain_Hypothalamus	./WEIGHTS//Brain_Hypothalamus/Brain_Hypothalamus.ENSG00000112541.9.wgt.RDat	PDE10A	6	165740776	166400091	0.518	rs875590	-3.46	rs3817796	-0.006777	-3.09	0.126	671	671	blup	0.069	0.0037	-2.19538	0.028136
Brain_Hypothalamus	./WEIGHTS//Brain_Hypothalamus/Brain_Hypothalamus.ENSG00000112599.8.wgt.RDat	GUCA1B	6	42152139	42162654	0.617	rs2254479	5.81	rs9349222	0.325042	-6.37	-1.08	413	40	enet	0.41	9.9e-14	0.331155	0.740527
Brain_Hypothalamus	./WEIGHTS//Brain_Hypothalamus/Brain_Hypothalamus.ENSG00000112619.6.wgt.RDat	PRPH2	6	42664340	42690312	0.468	rs12204526	-3.73	rs835	0.315486	6.12	2.692	364	1	top1	0.32	1.9e-10	2.692	0.007102
Brain_Hypothalamus	./WEIGHTS//Brain_Hypothalamus/Brain_Hypothalamus.ENSG00000112640.10.wgt.RDat	PPP2R5D	6	42952237	42979831	0.293	rs12204526	-3.73	rs12193690	0.014722	-3.76	-2.097	368	7	lasso	0.025	0.057	2.76419	0.005706
Brain_Hypothalamus	./WEIGHTS//Brain_Hypothalamus/Brain_Hypothalamus.ENSG00000112685.9.wgt.RDat	EXOC2	6	485133	693117	0.273	rs13216590	2.84	rs11757606	0.029804	3.8	-1.2	629	629	blup	0.044	0.017	-0.649648	0.51592
Brain_Hypothalamus	./WEIGHTS//Brain_Hypothalamus/Brain_Hypothalamus.ENSG00000112796.5.wgt.RDat	ENPP5	6	46126924	46138708	0.35	rs11759657	2.95	rs9349348	0.075151	3.97	-1.555	518	16	enet	0.12	0.0002	-1.35077	0.176769
Brain_Hypothalamus	./WEIGHTS//Brain_Hypothalamus/Brain_Hypothalamus.ENSG00000118514.9.wgt.RDat	ALDH8A1	6	135238528	135271260	0.324	rs4895424	-2.67	rs4896125	0.316207	-6.23	-1.2	403	1	top1	0.32	1.8e-10	1.2	0.230139
Brain_Hypothalamus	./WEIGHTS//Brain_Hypothalamus/Brain_Hypothalamus.ENSG00000120438.7.wgt.RDat	TCP1	6	160199530	160210781	0.286	rs9457640	3.32	rs11757681	0.189189	4.97	1.103	560	1	top1	0.19	1.7e-06	1.103	0.270027
Brain_Hypothalamus	./WEIGHTS//Brain_Hypothalamus/Brain_Hypothalamus.ENSG00000124587.9.wgt.RDat	PEX6	6	42931619	42946958	0.292	rs12204526	-3.73	rs9986447	0.26244	5.53	-0.113	370	1	top1	0.26	1e-08	-0.113	0.910031
Brain_Hypothalamus	./WEIGHTS//Brain_Hypothalamus/Brain_Hypothalamus.ENSG00000124713.5.wgt.RDat	GNMT	6	42928496	42931607	0.634	rs12204526	-3.73	rs2274517	0.406014	6.8	0.772	369	9	enet	0.41	5e-14	0.798627	0.424507
Brain_Hypothalamus	./WEIGHTS//Brain_Hypothalamus/Brain_Hypothalamus.ENSG00000124784.4.wgt.RDat	RIOK1	6	7389977	7418270	0.217	rs7748575	-3.09	rs6597266	0.155638	-4.67	0.292	604	1	top1	0.16	1.6e-05	-0.292	0.770287
Brain_Hypothalamus	./WEIGHTS//Brain_Hypothalamus/Brain_Hypothalamus.ENSG00000125337.12.wgt.RDat	KIF25	6	168399772	168445769	0.881	rs6906979	-3.1	rs9455927	0.095315	4.23	-0.038	469	63	enet	0.13	5.9e-05	1.58647	0.112633
Brain_Hypothalamus	./WEIGHTS//Brain_Hypothalamus/Brain_Hypothalamus.ENSG00000130348.7.wgt.RDat	QRSL1	6	107077453	107116292	0.471	rs9373846	2.89	rs2054365	0.301943	-6.16	-0.013	559	13	lasso	0.36	4.1e-12	0.613554	0.53951
Brain_Hypothalamus	./WEIGHTS//Brain_Hypothalamus/Brain_Hypothalamus.ENSG00000130363.7.wgt.RDat	RSPH3	6	159393903	159421219	0.222	rs9457640	3.32	rs16889314	0.083436	4.16	0.266	542	12	lasso	0.1	0.00053	0.181778	0.855757
Brain_Hypothalamus	./WEIGHTS//Brain_Hypothalamus/Brain_Hypothalamus.ENSG00000131023.8.wgt.RDat	LATS1	6	149979289	150039392	0.197	rs9383940	-3.14	rs7450246	-0.000269	3.41	-1.9868	462	29	enet	0.074	0.0027	-0.828712	0.407268
Brain_Hypothalamus	./WEIGHTS//Brain_Hypothalamus/Brain_Hypothalamus.ENSG00000132429.5.wgt.RDat	POPDC3	6	105606155	105627870	0.321	rs7759938	14.99	rs221658	0.085948	4.35	0.1	389	9	lasso	0.098	0.0006	0.597459	0.550201
Brain_Hypothalamus	./WEIGHTS//Brain_Hypothalamus/Brain_Hypothalamus.ENSG00000135315.7.wgt.RDat	KIAA1009	6	84833960	84937353	0.221	rs493977	3.12	rs9444171	0.007694	-3.13	-1.227	385	385	blup	0.033	0.034	-0.370291	0.711166
Brain_Hypothalamus	./WEIGHTS//Brain_Hypothalamus/Brain_Hypothalamus.ENSG00000135334.8.wgt.RDat	AKIRIN2	6	88384790	88411927	0.263	rs2273131	4.45	rs16879411	0.048847	-3.67	0.126	471	1	top1	0.049	0.013	-0.126	0.899732
Brain_Hypothalamus	./WEIGHTS//Brain_Hypothalamus/Brain_Hypothalamus.ENSG00000137275.9.wgt.RDat	RIPK1	6	3064225	3115421	0.36	rs7739011	-3.26	rs12525682	0.037592	4.11	1.405	661	1	top1	0.038	0.025	1.405	0.160021
Brain_Hypothalamus	./WEIGHTS//Brain_Hypothalamus/Brain_Hypothalamus.ENSG00000137310.7.wgt.RDat	TCF19	6	31126319	31131992	0.375	rs2233981	4.33	rs2233976	0.08208	4	-1.514	176	6	lasso	0.096	0.00068	-1.15752	0.24706
Brain_Hypothalamus	./WEIGHTS//Brain_Hypothalamus/Brain_Hypothalamus.ENSG00000137411.12.wgt.RDat	VARS2	6	30881982	30894236	0.526	rs2233981	4.41	rs2844623	-0.002055	3.5	3.175	95	33	enet	0.12	0.0002	1.48247	0.138214
Brain_Hypothalamus	./WEIGHTS//Brain_Hypothalamus/Brain_Hypothalamus.ENSG00000137434.7.wgt.RDat	C6orf52	6	10671651	10694842	0.591	rs9393680	-2.33	rs2281591	-0.002144	3.4	0.935	467	11	lasso	0.11	0.0003	0.174846	0.861201
Brain_Hypothalamus	./WEIGHTS//Brain_Hypothalamus/Brain_Hypothalamus.ENSG00000145979.13.wgt.RDat	TBC1D7	6	13266774	13328815	0.3	rs1150595	-3.34	rs499818	0.064214	4.28	0.228	514	9	lasso	0.14	4.6e-05	-0.614504	0.538882
Brain_Hypothalamus	./WEIGHTS//Brain_Hypothalamus/Brain_Hypothalamus.ENSG00000146151.8.wgt.RDat	HMGCLL1	6	55299167	55444012	0.212	rs4715520	-5.71	rs1393325	0.150201	4.09	-0.1	448	1	top1	0.15	2.2e-05	-0.1	0.920344
Brain_Hypothalamus	./WEIGHTS//Brain_Hypothalamus/Brain_Hypothalamus.ENSG00000146243.9.wgt.RDat	IRAK1BP1	6	79577189	79656157	0.25	rs625051	2.96	rs9343863	0.237136	5.4	-1.405	376	1	top1	0.24	6.3e-08	-1.405	0.160021
Brain_Hypothalamus	./WEIGHTS//Brain_Hypothalamus/Brain_Hypothalamus.ENSG00000146250.5.wgt.RDat	PRSS35	6	84222194	84235423	0.155	rs493977	3.12	rs637974	0.097698	-4.11	0.524	308	1	top1	0.098	0.00061	-0.524	0.600279
Brain_Hypothalamus	./WEIGHTS//Brain_Hypothalamus/Brain_Hypothalamus.ENSG00000146453.8.wgt.RDat	PNLDC1	6	160221298	160241736	0.694	rs9457640	3.32	rs11757681	0.288214	5.67	1.103	560	1	top1	0.29	1.5e-09	1.103	0.270027
Brain_Hypothalamus	./WEIGHTS//Brain_Hypothalamus/Brain_Hypothalamus.ENSG00000146476.6.wgt.RDat	C6orf211	6	151773422	151791236	0.333	rs6933660	-5.69	rs4577812	0.094413	3.77	1.103	568	1	top1	0.094	0.00075	1.103	0.270027
Brain_Hypothalamus	./WEIGHTS//Brain_Hypothalamus/Brain_Hypothalamus.ENSG00000153291.11.wgt.RDat	SLC25A27	6	46620678	46645930	0.58	rs864708	2.74	rs2270450	0.411948	6.76	1.514	514	1	top1	0.41	5.7e-14	1.514	0.130026
Brain_Hypothalamus	./WEIGHTS//Brain_Hypothalamus/Brain_Hypothalamus.ENSG00000155085.11.wgt.RDat	AK9	6	109814059	110012420	0.227	rs7744512	2.94	rs7755941	0.167111	-5.01	-0.806	440	1	top1	0.17	7.3e-06	0.806	0.420243
Brain_Hypothalamus	./WEIGHTS//Brain_Hypothalamus/Brain_Hypothalamus.ENSG00000156711.12.wgt.RDat	MAPK13	6	36095586	36107842	0.414	rs2859129	-3.26	rs10447396	0.19617	4.87	0.9851	369	1	top1	0.2	1.1e-06	0.98506	0.324594
Brain_Hypothalamus	./WEIGHTS//Brain_Hypothalamus/Brain_Hypothalamus.ENSG00000161912.13.wgt.RDat	ADCY10P1	6	41068761	41108571	0.443	rs9369250	3.47	rs6939989	0.155841	5.01	-2.17	568	35	enet	0.23	8e-08	-1.45471	0.145749
Brain_Hypothalamus	./WEIGHTS//Brain_Hypothalamus/Brain_Hypothalamus.ENSG00000164627.13.wgt.RDat	KIF6	6	39297766	39693181	0.376	rs913574	-3.31	rs724101	0.012435	4.05	0.878	533	9	lasso	0.097	0.00064	-0.871562	0.383447
Brain_Hypothalamus	./WEIGHTS//Brain_Hypothalamus/Brain_Hypothalamus.ENSG00000168116.9.wgt.RDat	KIAA1586	6	56911347	56920023	0.231	rs1599281	-5.76	rs4715646	0.007523	-3.52	-1.372	249	249	blup	0.042	0.019	0.831414	0.40574
Brain_Hypothalamus	./WEIGHTS//Brain_Hypothalamus/Brain_Hypothalamus.ENSG00000175003.8.wgt.RDat	SLC22A1	6	160542821	160579750	0.265	rs533452	2.16	rs512077	0.012394	-3.73	-1.175	543	543	blup	0.043	0.018	0.836264	0.403006
Brain_Hypothalamus	./WEIGHTS//Brain_Hypothalamus/Brain_Hypothalamus.ENSG00000179344.12.wgt.RDat	HLA-DQB1	6	32627244	32636160	0.671	rs660895	4.4	rs1063355	0.483415	7.25	-2.1387	221	2	lasso	0.5	1.5e-17	-1.77851	0.07532
Brain_Hypothalamus	./WEIGHTS//Brain_Hypothalamus/Brain_Hypothalamus.ENSG00000180113.11.wgt.RDat	TDRD6	6	46655612	46671937	0.512	rs864708	2.65	rs2270450	0.453911	-7.06	1.514	522	1	top1	0.45	1.1e-15	-1.514	0.130026
Brain_Hypothalamus	./WEIGHTS//Brain_Hypothalamus/Brain_Hypothalamus.ENSG00000180822.7.wgt.RDat	PSMG4	6	3231637	3303607	0.307	rs7739011	-3.26	rs4337973	0.167677	-4.8	-0.598	615	1	top1	0.17	7.1e-06	0.598	0.54984
Brain_Hypothalamus	./WEIGHTS//Brain_Hypothalamus/Brain_Hypothalamus.ENSG00000180992.5.wgt.RDat	MRPL14	6	44081194	44095194	0.331	rs6931861	-4.23	rs4711767	0.14994	-4.15	-0.138	558	1	top1	0.15	2.2e-05	0.138	0.89024
Brain_Hypothalamus	./WEIGHTS//Brain_Hypothalamus/Brain_Hypothalamus.ENSG00000186340.10.wgt.RDat	THBS2	6	169615875	169654139	0.268	rs6605524	-2.41	rs1040	0.037684	-3.73	0.613	618	1	top1	0.038	0.025	-0.613	0.539876
Brain_Hypothalamus	./WEIGHTS//Brain_Hypothalamus/Brain_Hypothalamus.ENSG00000189007.11.wgt.RDat	ADAT2	6	143743969	143771810	0.276	rs13202317	-3.26	rs2496590	0.0692	-4.12	-0.113	515	1	top1	0.069	0.0036	0.113	0.910031
Brain_Hypothalamus	./WEIGHTS//Brain_Hypothalamus/Brain_Hypothalamus.ENSG00000196591.7.wgt.RDat	HDAC2	6	114254192	114332472	0.234	rs12193514	2.43	rs9387211	-0.009239	-3.43	0.05	369	369	blup	0.0082	0.17	0.60039	0.548247
Brain_Hypothalamus	./WEIGHTS//Brain_Hypothalamus/Brain_Hypothalamus.ENSG00000196821.5.wgt.RDat	C6orf106	6	34555065	34664636	0.184	rs9368813	2.72	rs2395607	0.126387	4.5	2.086	341	1	top1	0.13	0.0001	2.086	0.036979
Brain_Hypothalamus	./WEIGHTS//Brain_Hypothalamus/Brain_Hypothalamus.ENSG00000197251.3.wgt.RDat	LINC00336	6	33553883	33561115	0.333	rs6908185	3.03	rs375555	0.225928	5.56	0.305	506	3	lasso	0.23	1.2e-07	0.326445	0.744087
Brain_Hypothalamus	./WEIGHTS//Brain_Hypothalamus/Brain_Hypothalamus.ENSG00000198502.5.wgt.RDat	HLA-DRB5	6	32485120	32498064	0.746	rs28366298	4.4	rs9271055	0.461033	7.04	-1.1406	256	11	lasso	0.48	5.7e-17	-1.16079	0.245727
Brain_Hypothalamus	./WEIGHTS//Brain_Hypothalamus/Brain_Hypothalamus.ENSG00000198563.9.wgt.RDat	DDX39B	6	31498010	31510225	0.341	rs644774	-4.66	rs4151670	-0.003092	3.56	-0.164	279	279	blup	0.12	0.00018	-0.969891	0.332101
Brain_Hypothalamus	./WEIGHTS//Brain_Hypothalamus/Brain_Hypothalamus.ENSG00000198721.8.wgt.RDat	ECI2	6	4115923	4135831	0.372	rs2002520	-3.3	rs649725	0.235055	-5.22	0.772	641	1	top1	0.24	7.3e-08	-0.772	0.440114
Brain_Hypothalamus	./WEIGHTS//Brain_Hypothalamus/Brain_Hypothalamus.ENSG00000198937.8.wgt.RDat	CCDC167	6	37450696	37467698	0.493	rs1150791	-3.27	rs904251	0.118793	-5.26	-0.772	496	26	enet	0.18	2.4e-06	1.12688	0.259793
Brain_Hypothalamus	./WEIGHTS//Brain_Hypothalamus/Brain_Hypothalamus.ENSG00000203722.3.wgt.RDat	RAET1G	6	150238014	150244257	0.275	rs9383940	-3.14	rs9800614	-0.006497	3.29	-2.054	524	524	blup	0.061	0.0059	-2.20954	0.027137
Brain_Hypothalamus	./WEIGHTS//Brain_Hypothalamus/Brain_Hypothalamus.ENSG00000203727.3.wgt.RDat	SAMD5	6	147830063	147891157	0.186	rs765153	-2.99	rs6935781	0.137691	-4.39	-0.878	484	1	top1	0.14	4.9e-05	0.878	0.379944
Brain_Hypothalamus	./WEIGHTS//Brain_Hypothalamus/Brain_Hypothalamus.ENSG00000203734.7.wgt.RDat	ECT2L	6	139117063	139224629	0.345	rs4397246	3.19	rs11155001	0.034529	-3.74	0.8197	437	437	blup	0.037	0.026	0.385455	0.6999
Brain_Hypothalamus	./WEIGHTS//Brain_Hypothalamus/Brain_Hypothalamus.ENSG00000203797.5.wgt.RDat	DDO	6	110712974	110736765	0.271	rs17071361	3.1	rs4945862	0.2209	4.96	0.482	410	1	top1	0.22	2e-07	0.482	0.629806
Brain_Hypothalamus	./WEIGHTS//Brain_Hypothalamus/Brain_Hypothalamus.ENSG00000203872.6.wgt.RDat	C6orf163	6	88054567	88075181	0.417	rs2273131	4.45	rs2207144	0.124091	4.84	-1.78	408	408	blup	0.13	0.00011	-2.08666	0.036919
Brain_Hypothalamus	./WEIGHTS//Brain_Hypothalamus/Brain_Hypothalamus.ENSG00000203875.6.wgt.RDat	SNHG5	6	86370710	86388451	0.541	rs12190637	-2.89	rs1059307	0.424604	-6.93	0.292	335	1	top1	0.42	1.8e-14	-0.292	0.770287
Brain_Hypothalamus	./WEIGHTS//Brain_Hypothalamus/Brain_Hypothalamus.ENSG00000203908.3.wgt.RDat	KHDC3L	6	74072400	74073894	0.329	rs13207257	3.41	rs1992141	0.078164	-3.63	-0.722	390	1	top1	0.078	0.0021	0.722	0.470294
Brain_Hypothalamus	./WEIGHTS//Brain_Hypothalamus/Brain_Hypothalamus.ENSG00000204267.9.wgt.RDat	TAP2	6	32789610	32806557	0.318	rs660895	4.4	rs2071544	0.025215	4.38	0.739	266	266	blup	0.12	0.00016	-2.64571	0.008152
Brain_Hypothalamus	./WEIGHTS//Brain_Hypothalamus/Brain_Hypothalamus.ENSG00000204308.6.wgt.RDat	RNF5	6	32146131	32151657	0.377	rs644774	-4.66	rs204899	-0.004309	3.08	-1.977	163	32	enet	0.049	0.012	-0.683954	0.494004
Brain_Hypothalamus	./WEIGHTS//Brain_Hypothalamus/Brain_Hypothalamus.ENSG00000204338.4.wgt.RDat	CYP21A1P	6	31973466	31976176	0.406	rs644774	-4.66	rs497309	0.120722	-4.77	-0.722	197	197	blup	0.24	3.8e-08	0.547088	0.584319
Brain_Hypothalamus	./WEIGHTS//Brain_Hypothalamus/Brain_Hypothalamus.ENSG00000204351.7.wgt.RDat	SKIV2L	6	31926888	31937532	0.489	rs644774	-4.66	rs391165	0.135301	4.71	-0.0403	222	27	enet	0.19	1.8e-06	-0.720478	0.471231
Brain_Hypothalamus	./WEIGHTS//Brain_Hypothalamus/Brain_Hypothalamus.ENSG00000204356.7.wgt.RDat	NELFE	6	31919864	31926856	0.204	rs644774	-4.66	rs1042663	0.122954	-4.25	0.164	222	9	lasso	0.13	7.5e-05	-0.164059	0.869685
Brain_Hypothalamus	./WEIGHTS//Brain_Hypothalamus/Brain_Hypothalamus.ENSG00000204428.8.wgt.RDat	LY6G5C	6	31644461	31651817	0.49	rs644774	-4.66	rs1144709	0.141685	-4.58	-1.403	244	8	lasso	0.15	2e-05	2.14408	0.032026
Brain_Hypothalamus	./WEIGHTS//Brain_Hypothalamus/Brain_Hypothalamus.ENSG00000204463.8.wgt.RDat	BAG6	6	31606805	31620482	0.304	rs644774	-4.66	rs707939	0.268894	5.44	3.54	244	1	top1	0.27	6.4e-09	3.54	0.0004
Brain_Hypothalamus	./WEIGHTS//Brain_Hypothalamus/Brain_Hypothalamus.ENSG00000204516.5.wgt.RDat	MICB	6	31462658	31478901	0.299	rs644774	-4.66	rs2516412	0.097301	4.45	0.6793	279	8	lasso	0.12	0.00015	1.24575	0.212855
Brain_Hypothalamus	./WEIGHTS//Brain_Hypothalamus/Brain_Hypothalamus.ENSG00000204520.8.wgt.RDat	MICA	6	31371356	31383092	0.278	rs644774	-4.66	rs769178	0.047493	-3.88	0.075	242	4	lasso	0.074	0.0026	0.847481	0.396727
Brain_Hypothalamus	./WEIGHTS//Brain_Hypothalamus/Brain_Hypothalamus.ENSG00000204525.10.wgt.RDat	HLA-C	6	31236526	31239882	0.587	rs2233981	4.3	rs3130695	0.194987	5.36	0.228	207	26	enet	0.29	9.1e-10	-0.687894	0.49152
Brain_Hypothalamus	./WEIGHTS//Brain_Hypothalamus/Brain_Hypothalamus.ENSG00000204531.11.wgt.RDat	POU5F1	6	31132119	31148508	0.228	rs2233981	4.33	rs2233966	0.101096	-4.42	1.44	176	1	top1	0.1	0.0005	-1.44	0.149867
Brain_Hypothalamus	./WEIGHTS//Brain_Hypothalamus/Brain_Hypothalamus.ENSG00000204540.6.wgt.RDat	PSORS1C1	6	31082527	31107869	0.354	rs2233981	4.33	rs3094220	0.119932	-5.03	2.409	176	22	enet	0.18	2.3e-06	-3.1578	0.00159
Brain_Hypothalamus	./WEIGHTS//Brain_Hypothalamus/Brain_Hypothalamus.ENSG00000204623.4.wgt.RDat	ZNRD1-AS1	6	29968788	30029030	0.391	rs1362126	4.06	rs1362126	0.026931	3.4	4.06	42	24	enet	0.18	2.6e-06	2.27573	0.022862
Brain_Hypothalamus	./WEIGHTS//Brain_Hypothalamus/Brain_Hypothalamus.ENSG00000213676.6.wgt.RDat	ATF6B	6	32083112	32096030	0.15	rs28366298	4.75	rs4151657	0.012468	3.52	2.958	156	1	top1	0.012	0.13	2.958	0.003096
Brain_Hypothalamus	./WEIGHTS//Brain_Hypothalamus/Brain_Hypothalamus.ENSG00000213722.4.wgt.RDat	DDAH2	6	31694815	31698357	0.418	rs644774	-4.66	rs1144708	0.109635	-4.61	-2.8947	244	7	lasso	0.26	8.5e-09	2.73166	0.006302
Brain_Hypothalamus	./WEIGHTS//Brain_Hypothalamus/Brain_Hypothalamus.ENSG00000214113.6.wgt.RDat	LYRM4	6	5102827	5261172	0.398	rs2985678	-3.76	rs421473	0.003107	-3.75	0.189	629	629	blup	0.037	0.026	1.16597	0.243626
Brain_Hypothalamus	./WEIGHTS//Brain_Hypothalamus/Brain_Hypothalamus.ENSG00000215190.4.wgt.RDat	LINC00680	6	58272352	58287779	0.689	rs12203769	-1.51	rs12213747	0.24651	6.31	-0.126	150	4	lasso	0.47	2.5e-16	-0.888987	0.37401
Brain_Hypothalamus	./WEIGHTS//Brain_Hypothalamus/Brain_Hypothalamus.ENSG00000219755.1.wgt.RDat	RP1-199J3.5	6	100023588	100024332	0.361	rs9321659	6.61	rs330844	0.211878	-5.62	0.189	446	9	lasso	0.28	1.9e-09	0.186519	0.852038
Brain_Hypothalamus	./WEIGHTS//Brain_Hypothalamus/Brain_Hypothalamus.ENSG00000223537.2.wgt.RDat	RP5-919F19.5	6	109809109	109815771	0.355	rs7744512	2.94	rs910730	0.242455	-5.49	-0.954	400	1	top1	0.24	4.3e-08	0.954	0.340084
Brain_Hypothalamus	./WEIGHTS//Brain_Hypothalamus/Brain_Hypothalamus.ENSG00000226070.1.wgt.RDat	RP11-552E20.4	6	40326483	40337213	0.345	rs9312	-3.58	rs6458146	-0.001609	-3.65	0.935	633	6	enet	0.04	0.022	-1.06546	0.28667
Brain_Hypothalamus	./WEIGHTS//Brain_Hypothalamus/Brain_Hypothalamus.ENSG00000227954.2.wgt.RDat	RP3-323P13.2	6	133823390	134212850	0.29	rs4896036	3.24	rs7771096	0.057832	-3.96	-0.994	436	436	blup	0.063	0.0054	0.876689	0.380655
Brain_Hypothalamus	./WEIGHTS//Brain_Hypothalamus/Brain_Hypothalamus.ENSG00000228408.1.wgt.RDat	RP1-111D6.3	6	149539062	149565208	0.669	rs11155621	-2.7	rs17798399	0.333859	6.4	-0.6284	516	11	lasso	0.37	1.8e-12	-0.593773	0.552664
Brain_Hypothalamus	./WEIGHTS//Brain_Hypothalamus/Brain_Hypothalamus.ENSG00000228412.2.wgt.RDat	RP4-625H18.2	6	19802395	19804983	0.746	rs7761069	2.58	rs1155102	0.256976	-5.84	0.994	546	15	lasso	0.48	5.2e-17	-0.161922	0.871367
Brain_Hypothalamus	./WEIGHTS//Brain_Hypothalamus/Brain_Hypothalamus.ENSG00000228506.1.wgt.RDat	RP11-98I9.4	6	99872798	99879249	0.468	rs9321659	6.61	rs6570064	0.370447	6.72	-2.878	476	21	enet	0.41	5.6e-14	-2.45852	0.013951
Brain_Hypothalamus	./WEIGHTS//Brain_Hypothalamus/Brain_Hypothalamus.ENSG00000228793.1.wgt.RDat	RP1-223B1.1	6	3594481	3624981	0.741	rs2002520	-3.3	rs11242868	0.25858	-5.71	0.279	612	1	top1	0.26	1.3e-08	-0.279	0.780245
Brain_Hypothalamus	./WEIGHTS//Brain_Hypothalamus/Brain_Hypothalamus.ENSG00000228962.1.wgt.RDat	HCG23	6	32358287	32361463	0.297	rs532098	4.5	rs1135216	0.057572	-3.74	1.9177	227	1	top1	0.058	0.0073	-1.91774	0.055144
Brain_Hypothalamus	./WEIGHTS//Brain_Hypothalamus/Brain_Hypothalamus.ENSG00000229214.1.wgt.RDat	LINC00242	6	170188886	170198921	0.269	rs9460129	2.88	rs9383484	0.000882	3.51	-1.175	477	15	enet	0.04	0.022	-0.140451	0.888304
Brain_Hypothalamus	./WEIGHTS//Brain_Hypothalamus/Brain_Hypothalamus.ENSG00000229391.3.wgt.RDat	HLA-DRB6	6	32520490	32527799	0.645	rs660895	4.4	rs28366298	0.309304	6.51	4.371	249	27	enet	0.5	1e-17	3.06342	0.002188
Brain_Hypothalamus	./WEIGHTS//Brain_Hypothalamus/Brain_Hypothalamus.ENSG00000229921.2.wgt.RDat	KIF25-AS1	6	168393502	168397757	0.738	rs6906979	-3.1	rs9364384	0.138109	5.11	0.755	467	467	blup	0.24	4.1e-08	-0.08131	0.935196
Brain_Hypothalamus	./WEIGHTS//Brain_Hypothalamus/Brain_Hypothalamus.ENSG00000230313.1.wgt.RDat	HCG24	6	33112560	33115544	0.242	rs241438	-3.91	rs453779	-0.009034	-3.18	0.539	346	346	blup	0.0057	0.21	0.219233	0.826469
Brain_Hypothalamus	./WEIGHTS//Brain_Hypothalamus/Brain_Hypothalamus.ENSG00000230939.1.wgt.RDat	RP11-314C16.1	6	8784411	8785678	0.4	rs4449671	-3.04	rs7738877	0.05842	3.96	-1.341	400	400	blup	0.14	4e-05	0.476601	0.633646
Brain_Hypothalamus	./WEIGHTS//Brain_Hypothalamus/Brain_Hypothalamus.ENSG00000231720.1.wgt.RDat	RP11-568A7.3	6	167650996	167653968	0.728	rs7740833	2.85	rs206990	0.272231	5.61	-0.482	468	13	lasso	0.43	7.4e-15	-0.87198	0.383219
Brain_Hypothalamus	./WEIGHTS//Brain_Hypothalamus/Brain_Hypothalamus.ENSG00000231760.2.wgt.RDat	RP11-350J20.5	6	150117711	150119308	0.292	rs9383940	-3.14	rs9767555	0.145574	5.01	-2.014	466	1	top1	0.15	3e-05	-2.014	0.04401
Brain_Hypothalamus	./WEIGHTS//Brain_Hypothalamus/Brain_Hypothalamus.ENSG00000231769.2.wgt.RDat	RP1-8B1.4	6	46064830	46097443	0.528	rs11759657	2.95	rs6921636	0.24812	5.25	-1.68	506	9	lasso	0.27	5.4e-09	-1.22426	0.220856
Brain_Hypothalamus	./WEIGHTS//Brain_Hypothalamus/Brain_Hypothalamus.ENSG00000231852.2.wgt.RDat	CYP21A2	6	32006042	32009447	0.608	rs644774	-4.66	rs1048709	0.100723	-4.4	-2.17	189	47	enet	0.32	1.4e-10	2.27872	0.022684
Brain_Hypothalamus	./WEIGHTS//Brain_Hypothalamus/Brain_Hypothalamus.ENSG00000232629.4.wgt.RDat	HLA-DQB2	6	32723875	32731311	0.675	NA	NA	NA	NA	NA	NA	254	0	top1	0.5	1e-17	NA	NA
Brain_Hypothalamus	./WEIGHTS//Brain_Hypothalamus/Brain_Hypothalamus.ENSG00000232876.1.wgt.RDat	CTA-212D2.2	6	135376171	135381688	0.377	rs4895424	-2.67	rs9399129	0.282749	-5.94	-1.254	368	5	lasso	0.3	6.1e-10	0.977567	0.328289
Brain_Hypothalamus	./WEIGHTS//Brain_Hypothalamus/Brain_Hypothalamus.ENSG00000234147.1.wgt.RDat	RP3-460G2.2	6	141167095	141174061	0.207	rs11754251	-4.3	rs6917444	0.170864	5.22	-0.706	223	5	lasso	0.18	3.3e-06	-0.683423	0.49434
Brain_Hypothalamus	./WEIGHTS//Brain_Hypothalamus/Brain_Hypothalamus.ENSG00000234882.1.wgt.RDat	EIF3EP1	6	74001685	74003000	0.357	rs13207257	3.41	rs10943084	-0.002475	3.88	-2.512	386	1	top1	-0.0025	0.39	-2.512	0.012005
Brain_Hypothalamus	./WEIGHTS//Brain_Hypothalamus/Brain_Hypothalamus.ENSG00000235381.1.wgt.RDat	RP11-477D19.2	6	155574273	155577593	0.643	rs1923123	-3.04	rs3011895	0.454618	6.97	0.553	508	1	top1	0.45	1e-15	0.553	0.580263
Brain_Hypothalamus	./WEIGHTS//Brain_Hypothalamus/Brain_Hypothalamus.ENSG00000235994.4.wgt.RDat	RP3-470B24.5	6	168376604	168380456	0.697	rs6906979	-3.1	rs227235	0.031874	-4.45	-0.878	460	460	blup	0.21	5.7e-07	0.700143	0.483838
Brain_Hypothalamus	./WEIGHTS//Brain_Hypothalamus/Brain_Hypothalamus.ENSG00000236104.2.wgt.RDat	ZBTB22	6	33282183	33285719	0.225	rs241438	-3.91	rs2772376	0.005183	-3.48	-0.539	490	490	blup	0.12	0.00017	1.0151	0.310057
Brain_Hypothalamus	./WEIGHTS//Brain_Hypothalamus/Brain_Hypothalamus.ENSG00000237541.3.wgt.RDat	HLA-DQA2	6	32709119	32714992	0.763	rs660895	4.4	rs28366298	0.384274	6.44	4.0344	254	10	lasso	0.41	8.4e-14	3.87235	0.000108
Brain_Hypothalamus	./WEIGHTS//Brain_Hypothalamus/Brain_Hypothalamus.ENSG00000237686.2.wgt.RDat	RP5-1120P11.1	6	43963460	43967245	0.373	rs721640	-4.05	rs6907643	-0.001356	3.88	2.432	494	494	blup	0.1	0.0005	2.22147	0.026319
Brain_Hypothalamus	./WEIGHTS//Brain_Hypothalamus/Brain_Hypothalamus.ENSG00000237742.2.wgt.RDat	RP11-624M8.1	6	125899704	126070336	0.449	rs1353201	3.32	rs1777220	0.406666	6.64	0.86	334	1	top1	0.41	9.1e-14	0.86	0.389789
Brain_Hypothalamus	./WEIGHTS//Brain_Hypothalamus/Brain_Hypothalamus.ENSG00000239650.3.wgt.RDat	GUSBP4	6	58246051	58256569	0.135	rs12203769	-1.51	rs1891828	0.021984	-3.74	-0.3133	153	4	lasso	0.074	0.0027	0.367505	0.713242
Brain_Hypothalamus	./WEIGHTS//Brain_Hypothalamus/Brain_Hypothalamus.ENSG00000240053.8.wgt.RDat	LY6G5B	6	31637944	31641553	0.38	rs644774	-4.66	rs3117572	0.015244	3.22	-1.745	244	244	blup	0.091	0.00093	1.58533	0.112891
Brain_Hypothalamus	./WEIGHTS//Brain_Hypothalamus/Brain_Hypothalamus.ENSG00000241106.2.wgt.RDat	HLA-DOB	6	32780540	32784825	0.725	rs660895	4.4	rs4148876	0.233248	6.12	2.024	266	8	lasso	0.56	7.9e-21	1.89469	0.058134
Brain_Hypothalamus	./WEIGHTS//Brain_Hypothalamus/Brain_Hypothalamus.ENSG00000244731.3.wgt.RDat	C4A	6	31949801	31970458	0.228	rs644774	-4.66	rs497309	0.168951	-4.39	-0.722	222	1	top1	0.17	6.5e-06	0.722	0.470294
Brain_Hypothalamus	./WEIGHTS//Brain_Hypothalamus/Brain_Hypothalamus.ENSG00000246982.2.wgt.RDat	RP1-179N16.6	6	36114475	36164982	0.441	rs2859129	-3.26	rs6906612	0.025463	4.05	1.341	406	10	lasso	0.14	5.2e-05	1.98955	0.04664
Brain_Hypothalamus	./WEIGHTS//Brain_Hypothalamus/Brain_Hypothalamus.ENSG00000248290.1.wgt.RDat	TNXA	6	31976391	31980249	0.342	rs644774	-4.66	rs13199524	0.171905	4.4	0.24	191	1	top1	0.17	5.4e-06	0.24	0.81033
Brain_Hypothalamus	./WEIGHTS//Brain_Hypothalamus/Brain_Hypothalamus.ENSG00000250535.1.wgt.RDat	STK19P	6	31981047	31981564	0.444	rs644774	-4.66	rs17201431	0.14511	4.34	-0.6342	189	189	blup	0.25	2.2e-08	-1.09377	0.274057
Brain_Hypothalamus	./WEIGHTS//Brain_Hypothalamus/Brain_Hypothalamus.ENSG00000255389.1.wgt.RDat	C6orf3	6	111921078	111923498	0.669	rs174392	2.97	rs13210247	0.285755	-6.34	-1.341	437	8	lasso	0.39	5e-13	1.73968	0.081915
Brain_Hypothalamus	./WEIGHTS//Brain_Hypothalamus/Brain_Hypothalamus.ENSG00000260273.1.wgt.RDat	RP11-425D10.10	6	109703998	109704869	0.231	rs2806372	-2.96	rs6911700	0.031511	3.83	-0.954	384	12	enet	0.08	0.0018	-0.000498	0.999603
Brain_Hypothalamus	./WEIGHTS//Brain_Hypothalamus/Brain_Hypothalamus.ENSG00000261015.1.wgt.RDat	RP1-90J20.11	6	3025025	3027659	0.578	rs7739011	-3.26	rs6920375	0.344177	-6.17	0.789	675	1	top1	0.34	1.9e-11	-0.789	0.430112
Brain_Hypothalamus	./WEIGHTS//Brain_Hypothalamus/Brain_Hypothalamus.ENSG00000268592.2.wgt.RDat	RP11-244K5.8	6	150183733	150185518	0.199	rs9383940	-3.14	rs4458704	0.05384	3.92	-3.105	482	482	blup	0.089	0.0011	-3.01208	0.002595
Brain_Hypothalamus	./WEIGHTS//Brain_Hypothalamus/Brain_Hypothalamus.ENSG00000270346.1.wgt.RDat	RP1-90J20.12	6	3020388	3022984	0.695	rs7739011	-3.26	rs1040861	0.303412	-6.43	-0.9034	680	4	lasso	0.4	2.3e-13	0.32469	0.745416
Brain_Hypothalamus	./WEIGHTS//Brain_Hypothalamus/Brain_Hypothalamus.ENSG00000270638.1.wgt.RDat	RP3-466P17.1	6	146057161	146058354	0.175	rs4896789	2.96	rs399516	0.139829	4.22	1.08	298	1	top1	0.14	4.3e-05	1.08	0.280142
Brain_Hypothalamus	./WEIGHTS//Brain_Hypothalamus/Brain_Hypothalamus.ENSG00000271265.1.wgt.RDat	RP11-230C9.4	6	157095351	157095796	0.311	rs6420142	3.16	rs4870483	0.178275	5.08	-0.05	395	13	enet	0.28	3.8e-09	0.99405	0.320198
Brain_Hypothalamus	./WEIGHTS//Brain_Hypothalamus/Brain_Hypothalamus.ENSG00000271361.1.wgt.RDat	HTATSF1P2	6	3023376	3024006	0.475	rs7739011	-3.26	rs6920375	0.104837	-4.94	0.789	678	19	enet	0.27	6.6e-09	-0.233648	0.815258
Brain_Hypothalamus	./WEIGHTS//Brain_Hypothalamus/Brain_Hypothalamus.ENSG00000271931.1.wgt.RDat	RP11-63L7.5	6	89789883	89790386	0.34	rs393203	2.72	rs12524474	0.041614	-4.19	-1.282	401	401	blup	0.081	0.0018	1.37724	0.168438
Brain_Hypothalamus	./WEIGHTS//Brain_Hypothalamus/Brain_Hypothalamus.ENSG00000271945.1.wgt.RDat	RP11-354K4.2	6	77484700	77485577	0.419	rs6937055	-4.72	rs12204609	0.066479	-4.7	-0.86	372	7	lasso	0.13	6.2e-05	2.25003	0.024447
Brain_Hypothalamus	./WEIGHTS//Brain_Hypothalamus/Brain_Hypothalamus.ENSG00000272221.1.wgt.RDat	XXbac-BPG181B23.7	6	31362066	31363272	0.245	rs644774	-4.66	rs2263316	0.085542	3.93	-0.0447	242	15	enet	0.11	0.00028	0.277408	0.781467
Brain_Hypothalamus	./WEIGHTS//Brain_Hypothalamus/Brain_Hypothalamus.ENSG00000272277.1.wgt.RDat	RP1-40E16.12	6	3068279	3069128	0.397	rs7739011	-3.26	rs13219577	0.058837	3.8	-1.645	658	8	lasso	0.074	0.0026	-1.73571	0.082615
Brain_Hypothalamus	./WEIGHTS//Brain_Hypothalamus/Brain_Hypothalamus.ENSG00000272279.1.wgt.RDat	RP11-157J24.2	6	1528599	1529146	0.708	rs12192901	-4.06	rs13209741	0.398854	6.93	0.598	707	17	lasso	0.4	1.1e-13	0.761242	0.446513
Brain_Hypothalamus	./WEIGHTS//Brain_Hypothalamus/Brain_Hypothalamus.ENSG00000272316.1.wgt.RDat	XXbac-BPGBPG55C20.2	6	58234838	58240189	0.404	rs12203769	-1.51	rs12213747	0.288521	-5.7	-0.126	153	2	lasso	0.32	1.3e-10	0.51299	0.607958
Brain_Hypothalamus	./WEIGHTS//Brain_Hypothalamus/Brain_Hypothalamus.ENSG00000272320.1.wgt.RDat	RP11-506K6.4	6	3311896	3313884	0.416	rs2002520	-3.3	rs12530071	0.000145	3.64	-0.755	594	594	blup	0.011	0.14	-1.16839	0.242648
Brain_Hypothalamus	./WEIGHTS//Brain_Hypothalamus/Brain_Hypothalamus.ENSG00000272463.1.wgt.RDat	RP11-532F6.3	6	708592	711405	0.785	rs13216590	2.84	rs2244443	0.278676	-5.54	-0.86	626	18	lasso	0.33	8.1e-11	0.771238	0.440566
Brain_Hypothalamus	./WEIGHTS//Brain_Hypothalamus/Brain_Hypothalamus.ENSG00000272501.1.wgt.RDat	XXbac-BPG299F13.17	6	31162977	31165814	0.419	rs2233981	4.33	rs3130695	0.01608	3.74	0.228	176	176	blup	0.098	0.0006	-1.53442	0.124925
Brain_Hypothalamus	./WEIGHTS//Brain_Hypothalamus/Brain_Hypothalamus.ENSG00000272514.1.wgt.RDat	C6ORF165	6	88117701	88174183	0.335	rs2273131	4.45	rs16879411	0.024054	4.26	0.126	423	42	enet	0.078	0.002	-0.225244	0.821789
Brain_Hypothalamus	./WEIGHTS//Brain_Hypothalamus/Brain_Hypothalamus.ENSG00000272541.1.wgt.RDat	XXbac-BPGBPG55C20.1	6	58182169	58182746	0.533	rs4540267	1.55	rs6918757	0.29091	5.75	-0.1845	151	151	blup	0.33	7.5e-11	-0.480098	0.631158
Brain_Hypothalamus	./WEIGHTS//Brain_Hypothalamus/Brain_Hypothalamus.ENSG00000002933.3.wgt.RDat	TMEM176A	7	150497622	150502208	0.52	rs1122979	-3.12	rs1006581	0.04257	4.42	0.253	535	83	enet	0.17	6.2e-06	-0.55974	0.575657
Brain_Hypothalamus	./WEIGHTS//Brain_Hypothalamus/Brain_Hypothalamus.ENSG00000005421.4.wgt.RDat	PON1	7	94926988	94954019	0.227	rs3917481	3.05	rs10953143	0.083423	4.6	1.036	441	1	top1	0.083	0.0015	1.036	0.300202
Brain_Hypothalamus	./WEIGHTS//Brain_Hypothalamus/Brain_Hypothalamus.ENSG00000058404.15.wgt.RDat	CAMK2B	7	44256749	44374176	0.313	rs2922666	3.09	rs1990458	0.136874	4.84	-0.98802	356	3	lasso	0.24	5.7e-08	-0.25212	0.800949
Brain_Hypothalamus	./WEIGHTS//Brain_Hypothalamus/Brain_Hypothalamus.ENSG00000066923.13.wgt.RDat	STAG3	7	99775186	99818169	0.396	rs2950520	3.77	rs7789890	0.119142	-5.04	-2.38222	271	7	lasso	0.21	5e-07	3.49219	0.000479
Brain_Hypothalamus	./WEIGHTS//Brain_Hypothalamus/Brain_Hypothalamus.ENSG00000070669.12.wgt.RDat	ASNS	7	97481430	97501854	0.286	rs10246118	-2.67	rs13239311	0.0084	3.59	0.372	363	25	enet	0.1	0.00052	-0.08704	0.930636
Brain_Hypothalamus	./WEIGHTS//Brain_Hypothalamus/Brain_Hypothalamus.ENSG00000078487.13.wgt.RDat	ZCWPW1	7	99998476	100026415	0.351	rs2950520	3.77	rs6955367	0.340594	6.16	-2.075	311	1	top1	0.34	2.5e-11	-2.075	0.037987
Brain_Hypothalamus	./WEIGHTS//Brain_Hypothalamus/Brain_Hypothalamus.ENSG00000085514.11.wgt.RDat	PILRA	7	99971068	99997719	0.419	rs2950520	3.77	rs6946768	0.492174	7.41	-2.19915	301	30	enet	0.5	1.1e-17	-2.67709	0.007426
Brain_Hypothalamus	./WEIGHTS//Brain_Hypothalamus/Brain_Hypothalamus.ENSG00000086232.8.wgt.RDat	EIF2AK1	7	6061881	6098861	0.295	rs17135384	-2.65	rs1062372	0.099529	-4.43	-0.71798	330	1	top1	0.1	0.00055	0.71798	0.472771
Brain_Hypothalamus	./WEIGHTS//Brain_Hypothalamus/Brain_Hypothalamus.ENSG00000090263.11.wgt.RDat	MRPS33	7	140705854	140715028	0.238	rs1968140	3.53	rs557962	-0.006992	-3.56	2.308	400	400	blup	-0.0015	0.36	-1.46049	0.144154
Brain_Hypothalamus	./WEIGHTS//Brain_Hypothalamus/Brain_Hypothalamus.ENSG00000091140.8.wgt.RDat	DLD	7	107531415	107572175	0.288	rs12539530	-3.53	rs6947045	0.201583	-5.12	0.138	498	1	top1	0.2	7.4e-07	-0.138	0.89024
Brain_Hypothalamus	./WEIGHTS//Brain_Hypothalamus/Brain_Hypothalamus.ENSG00000105856.9.wgt.RDat	HBP1	7	106809406	106841999	0.24	rs1568941	-3.06	rs2253146	0.032268	-3.79	1.405	336	336	blup	0.057	0.0076	-2.64914	0.00807
Brain_Hypothalamus	./WEIGHTS//Brain_Hypothalamus/Brain_Hypothalamus.ENSG00000105928.9.wgt.RDat	DFNA5	7	24737972	24809244	0.479	rs6961642	2.72	rs2521757	0.091272	5.76	-0.643	630	15	lasso	0.28	2.8e-09	-0.70934	0.478115
Brain_Hypothalamus	./WEIGHTS//Brain_Hypothalamus/Brain_Hypothalamus.ENSG00000105976.10.wgt.RDat	MET	7	116312444	116438440	0.491	rs17138591	-3.08	rs38859	0.232185	-5.76	0.739	343	30	enet	0.27	8.1e-09	-1.14366	0.252766
Brain_Hypothalamus	./WEIGHTS//Brain_Hypothalamus/Brain_Hypothalamus.ENSG00000106086.14.wgt.RDat	PLEKHA8	7	30067020	30170096	0.253	rs1420116	-3.35	rs17158473	0.010004	-3.37	-0.113	416	416	blup	0.065	0.0047	1.03232	0.301923
Brain_Hypothalamus	./WEIGHTS//Brain_Hypothalamus/Brain_Hypothalamus.ENSG00000106133.13.wgt.RDat	NSUN5P2	7	72418839	72425329	0.548	rs13228725	-1.51	rs34014814	0.262956	5.49	1.12847	100	10	enet	0.27	6e-09	1.04394	0.296515
Brain_Hypothalamus	./WEIGHTS//Brain_Hypothalamus/Brain_Hypothalamus.ENSG00000106153.12.wgt.RDat	CHCHD2	7	56169262	56174269	0.164	rs7779394	2.74	rs816229	0.196891	4.79	-0.598	268	1	top1	0.2	1e-06	-0.598	0.54984
Brain_Hypothalamus	./WEIGHTS//Brain_Hypothalamus/Brain_Hypothalamus.ENSG00000106392.6.wgt.RDat	C1GALT1	7	7196565	7288282	0.378	rs7796385	-3.09	rs10251505	0.158224	5.33	-0.14445	471	4	lasso	0.16	1.1e-05	-0.14652	0.883513
Brain_Hypothalamus	./WEIGHTS//Brain_Hypothalamus/Brain_Hypothalamus.ENSG00000106404.9.wgt.RDat	CLDN15	7	100875373	100882101	0.244	rs3847067	2.6	rs12334190	0.108802	4	0.12787	377	1	top1	0.11	0.00031	0.12787	0.898248
Brain_Hypothalamus	./WEIGHTS//Brain_Hypothalamus/Brain_Hypothalamus.ENSG00000106477.14.wgt.RDat	CEP41	7	130033612	130082274	0.275	rs1990788	3.42	rs17164729	0.030126	-3.73	1.015	389	389	blup	0.051	0.011	-1.36097	0.173524
Brain_Hypothalamus	./WEIGHTS//Brain_Hypothalamus/Brain_Hypothalamus.ENSG00000106565.13.wgt.RDat	TMEM176B	7	150488373	150498448	0.39	rs1122979	-3.12	rs2072443	-0.009464	-3.54	1.555	536	18	enet	0.018	0.089	-1.60864	0.107695
Brain_Hypothalamus	./WEIGHTS//Brain_Hypothalamus/Brain_Hypothalamus.ENSG00000106603.13.wgt.RDat	COA1	7	43648055	43769316	0.192	rs2922666	3.09	rs3180524	0.03335	3.59	-0.994	411	411	blup	0.088	0.0011	-1.69462	0.090148
Brain_Hypothalamus	./WEIGHTS//Brain_Hypothalamus/Brain_Hypothalamus.ENSG00000106610.10.wgt.RDat	STAG3L4	7	66770974	66786513	0.464	rs11766656	2.43	rs6956666	0.215997	-5.18	0.075	367	1	top1	0.22	2.7e-07	-0.075	0.940215
Brain_Hypothalamus	./WEIGHTS//Brain_Hypothalamus/Brain_Hypothalamus.ENSG00000121716.14.wgt.RDat	PILRB	7	99949799	99965356	0.627	rs2950520	3.77	rs6946768	0.560944	8.04	-2.2041	293	10	lasso	0.59	3.9e-22	-2.18532	0.028866
Brain_Hypothalamus	./WEIGHTS//Brain_Hypothalamus/Brain_Hypothalamus.ENSG00000122512.10.wgt.RDat	PMS2	7	6012870	6048756	0.383	rs17135384	-2.65	rs1062372	0.286892	-5.7	-0.75213	343	3	lasso	0.31	3.2e-10	0.49245	0.622401
Brain_Hypothalamus	./WEIGHTS//Brain_Hypothalamus/Brain_Hypothalamus.ENSG00000122548.3.wgt.RDat	KIAA0087	7	26572740	26578407	0.26	rs10265394	-3.45	rs1013688	0.197803	-4.89	-2.257	456	1	top1	0.2	9.5e-07	2.257	0.024008
Brain_Hypothalamus	./WEIGHTS//Brain_Hypothalamus/Brain_Hypothalamus.ENSG00000123965.12.wgt.RDat	PMS2P5	7	74306894	74366314	0.667	NA	NA	NA	NA	NA	NA	100	0	lasso	0.28	3.6e-09	NA	NA
Brain_Hypothalamus	./WEIGHTS//Brain_Hypothalamus/Brain_Hypothalamus.ENSG00000126870.11.wgt.RDat	WDR60	7	158649269	158749438	0.367	rs6459913	2.58	rs2657381	0.257756	-5.47	1.372	401	1	top1	0.26	1.4e-08	-1.372	0.170063
Brain_Hypothalamus	./WEIGHTS//Brain_Hypothalamus/Brain_Hypothalamus.ENSG00000127364.2.wgt.RDat	TAS2R4	7	141478242	141479235	0.384	rs2190111	2.74	rs1859646	0.182803	5.16	-0.305	488	1	top1	0.18	2.6e-06	-0.305	0.760366
Brain_Hypothalamus	./WEIGHTS//Brain_Hypothalamus/Brain_Hypothalamus.ENSG00000127399.10.wgt.RDat	LRRC61	7	150019728	150035239	0.438	rs998927	2.82	rs17837498	0.299557	6.11	-0.482	348	1	top1	0.3	6.4e-10	-0.482	0.629806
Brain_Hypothalamus	./WEIGHTS//Brain_Hypothalamus/Brain_Hypothalamus.ENSG00000127952.12.wgt.RDat	STYXL1	7	75625656	75677322	0.311	rs794356	2.88	rs11553096	0.109427	4.44	-0.08536	320	1	top1	0.11	0.0003	-0.08536	0.931979
Brain_Hypothalamus	./WEIGHTS//Brain_Hypothalamus/Brain_Hypothalamus.ENSG00000127993.10.wgt.RDat	RBM48	7	92158087	92167319	0.335	rs6465368	3.39	rs4729043	0.205852	-4.85	0.994	312	1	top1	0.21	5.5e-07	-0.994	0.320223
Brain_Hypothalamus	./WEIGHTS//Brain_Hypothalamus/Brain_Hypothalamus.ENSG00000128563.9.wgt.RDat	PRKRIP1	7	102004319	102067123	0.317	rs424028	-3.24	rs17135196	0.059443	3.89	1.711	252	7	lasso	0.071	0.0031	1.40686	0.159469
Brain_Hypothalamus	./WEIGHTS//Brain_Hypothalamus/Brain_Hypothalamus.ENSG00000130226.12.wgt.RDat	DPP6	7	153584182	154685995	0.23	rs12703336	-3.08	rs6965893	0.046314	-3.71	0.215	438	438	blup	0.087	0.0012	0.58002	0.561901
Brain_Hypothalamus	./WEIGHTS//Brain_Hypothalamus/Brain_Hypothalamus.ENSG00000132436.7.wgt.RDat	FIGNL1	7	50511831	50518088	0.427	rs2237470	-3.42	rs6945253	0.214847	-5.79	-0.896	499	7	lasso	0.31	3.8e-10	1.52002	0.128506
Brain_Hypothalamus	./WEIGHTS//Brain_Hypothalamus/Brain_Hypothalamus.ENSG00000133574.5.wgt.RDat	GIMAP4	7	150264365	150271041	0.452	rs2968858	3.1	rs17173566	-0.005271	3.58	0.468	437	437	blup	0.047	0.014	0.08778	0.930052
Brain_Hypothalamus	./WEIGHTS//Brain_Hypothalamus/Brain_Hypothalamus.ENSG00000135248.11.wgt.RDat	FAM71F1	7	128349115	128371797	0.25	rs7794771	2.7	rs731770	0.093588	4.03	-0.412	366	1	top1	0.094	0.00079	-0.412	0.680339
Brain_Hypothalamus	./WEIGHTS//Brain_Hypothalamus/Brain_Hypothalamus.ENSG00000135272.5.wgt.RDat	MDFIC	7	114562209	114659256	0.26	rs651902	2.83	rs4730640	-0.006756	3.69	2.814	302	302	blup	0.0082	0.17	1.76937	0.076833
Brain_Hypothalamus	./WEIGHTS//Brain_Hypothalamus/Brain_Hypothalamus.ENSG00000136193.12.wgt.RDat	SCRN1	7	29959719	30029905	0.305	rs1420116	-3.35	rs174963	-0.003671	-3.57	1.22579	429	6	lasso	-0.0015	0.36	-1.1392	0.254618
Brain_Hypothalamus	./WEIGHTS//Brain_Hypothalamus/Brain_Hypothalamus.ENSG00000136235.11.wgt.RDat	GPNMB	7	23275586	23314727	0.448	rs4644138	-4.03	rs199348	0.235795	-5.91	-0.126	416	7	lasso	0.26	8.9e-09	-0.01133	0.990957
Brain_Hypothalamus	./WEIGHTS//Brain_Hypothalamus/Brain_Hypothalamus.ENSG00000136243.12.wgt.RDat	NUPL2	7	23221446	23240628	0.272	rs4644138	-4.03	rs6955115	0.217895	-5.24	-0.412	429	1	top1	0.22	2.4e-07	0.412	0.680339
Brain_Hypothalamus	./WEIGHTS//Brain_Hypothalamus/Brain_Hypothalamus.ENSG00000146530.7.wgt.RDat	VWDE	7	12370511	12443567	0.557	rs2356058	-2.77	rs4721084	0.233739	5.78	-0.50242	616	12	lasso	0.36	4.1e-12	-0.60875	0.542692
Brain_Hypothalamus	./WEIGHTS//Brain_Hypothalamus/Brain_Hypothalamus.ENSG00000146574.11.wgt.RDat	CCZ1B	7	6833765	6866401	0.569	rs2018625	-2.81	rs10242703	0.132419	-4.67	0.412	407	1	top1	0.13	6.9e-05	-0.412	0.680339
Brain_Hypothalamus	./WEIGHTS//Brain_Hypothalamus/Brain_Hypothalamus.ENSG00000146587.13.wgt.RDat	RBAK	7	5085452	5109119	0.383	rs2965040	3.3	rs9689983	0.185088	4.65	-1.514	366	1	top1	0.19	2.2e-06	-1.514	0.130026
Brain_Hypothalamus	./WEIGHTS//Brain_Hypothalamus/Brain_Hypothalamus.ENSG00000146707.10.wgt.RDat	POMZP3	7	76239303	76255000	0.688	rs2080164	2.33	rs11505688	0.425698	-6.92	-0.454	161	30	enet	0.54	9.9e-20	0.78454	0.432726
Brain_Hypothalamus	./WEIGHTS//Brain_Hypothalamus/Brain_Hypothalamus.ENSG00000146729.5.wgt.RDat	GBAS	7	56019486	56067874	0.275	rs7802222	3.37	rs6950149	-0.002096	3.24	0.36772	285	21	enet	0.083	0.0016	0.56173	0.5743
Brain_Hypothalamus	./WEIGHTS//Brain_Hypothalamus/Brain_Hypothalamus.ENSG00000146733.9.wgt.RDat	PSPH	7	56078744	56119297	0.449	rs7802222	3.37	rs1605029	0.148	4.58	1.72689	276	276	blup	0.18	4.3e-06	0.75072	0.452819
Brain_Hypothalamus	./WEIGHTS//Brain_Hypothalamus/Brain_Hypothalamus.ENSG00000146833.11.wgt.RDat	TRIM4	7	99488036	99517223	0.205	rs2950520	3.77	rs474229	0.064405	-4.05	-1.935	270	39	enet	0.15	2.3e-05	2.06474	0.038948
Brain_Hypothalamus	./WEIGHTS//Brain_Hypothalamus/Brain_Hypothalamus.ENSG00000152926.10.wgt.RDat	ZNF117	7	64432154	64451186	0.323	rs17710392	-2.76	rs6964405	0.062608	-4.71	1.555	257	257	blup	0.15	2.4e-05	-1.24797	0.212042
Brain_Hypothalamus	./WEIGHTS//Brain_Hypothalamus/Brain_Hypothalamus.ENSG00000154710.11.wgt.RDat	RABGEF1	7	66147151	66273051	0.273	rs2533285	-2.72	rs12532675	0.102475	4.51	1.44	235	5	lasso	0.14	4.7e-05	1.22265	0.221461
Brain_Hypothalamus	./WEIGHTS//Brain_Hypothalamus/Brain_Hypothalamus.ENSG00000155026.12.wgt.RDat	RSPH10B	7	5965181	6010314	0.262	rs17135384	-2.65	rs7809733	0.014572	-4.06	1.103	353	9	lasso	0.015	0.11	-1.17628	0.239483
Brain_Hypothalamus	./WEIGHTS//Brain_Hypothalamus/Brain_Hypothalamus.ENSG00000157214.9.wgt.RDat	STEAP2	7	89796904	89867451	0.19	rs13234217	-2.83	rs10225744	0.004467	-4.02	-0.305	494	494	blup	0.048	0.014	1.4396	0.149981
Brain_Hypothalamus	./WEIGHTS//Brain_Hypothalamus/Brain_Hypothalamus.ENSG00000157219.3.wgt.RDat	HTR5A	7	154862164	154877459	0.32	rs2058950	3.12	rs753116	0.023835	-3.77	1.762	656	656	blup	0.057	0.0078	-0.54518	0.58563
Brain_Hypothalamus	./WEIGHTS//Brain_Hypothalamus/Brain_Hypothalamus.ENSG00000159784.13.wgt.RDat	FAM131B	7	143050493	143059845	0.278	rs9640378	2.83	rs4252512	0.052626	-3.98	1.126	298	1	top1	0.053	0.01	-1.126	0.260166
Brain_Hypothalamus	./WEIGHTS//Brain_Hypothalamus/Brain_Hypothalamus.ENSG00000160828.13.wgt.RDat	STAG3L2	7	74112305	74306731	0.548	NA	NA	NA	NA	NA	NA	100	0	lasso	0.24	6.4e-08	NA	NA
Brain_Hypothalamus	./WEIGHTS//Brain_Hypothalamus/Brain_Hypothalamus.ENSG00000160963.9.wgt.RDat	COL26A1	7	101006101	101202304	0.426	rs10953326	2.54	rs11976450	0.167705	-5.18	1.15	347	19	enet	0.22	2.8e-07	-1.42867	0.153099
Brain_Hypothalamus	./WEIGHTS//Brain_Hypothalamus/Brain_Hypothalamus.ENSG00000161036.6.wgt.RDat	LRWD1	7	102105376	102113564	0.306	rs424028	-3.24	rs6465866	0.073326	4.03	-0.345	245	245	blup	0.083	0.0015	2.11893	0.034096
Brain_Hypothalamus	./WEIGHTS//Brain_Hypothalamus/Brain_Hypothalamus.ENSG00000164610.4.wgt.RDat	RP9	7	33134409	33149002	0.326	rs1362368	-2.58	rs17468799	0.216271	4.91	-0.772	352	352	blup	0.22	1.6e-07	-0.03089	0.975354
Brain_Hypothalamus	./WEIGHTS//Brain_Hypothalamus/Brain_Hypothalamus.ENSG00000164669.8.wgt.RDat	INTS4L1	7	64601603	64694600	0.174	rs17710392	-2.76	rs13234392	0.101649	-4.75	-1.254	214	214	blup	0.14	5.3e-05	1.04635	0.295401
Brain_Hypothalamus	./WEIGHTS//Brain_Hypothalamus/Brain_Hypothalamus.ENSG00000164880.11.wgt.RDat	INTS1	7	1509913	1545489	0.51	rs4721295	3.5	rs11972070	0.276195	-5.79	-2.014	371	1	top1	0.28	3.7e-09	2.014	0.04401
Brain_Hypothalamus	./WEIGHTS//Brain_Hypothalamus/Brain_Hypothalamus.ENSG00000164898.8.wgt.RDat	C7orf55	7	139024203	139031065	0.246	rs7811342	2.99	rs28571622	0.03063	3.96	1.14648	350	4	lasso	0.033	0.033	0.84179	0.399906
Brain_Hypothalamus	./WEIGHTS//Brain_Hypothalamus/Brain_Hypothalamus.ENSG00000165171.6.wgt.RDat	WBSCR27	7	73248920	73256865	0.578	rs17146094	-2.65	rs6949053	0.43189	6.88	0.176	297	1	top1	0.43	9e-15	0.176	0.860294
Brain_Hypothalamus	./WEIGHTS//Brain_Hypothalamus/Brain_Hypothalamus.ENSG00000166529.10.wgt.RDat	ZSCAN21	7	99647390	99662661	0.262	rs2950520	3.77	rs4729577	0.063629	3.96	-2.132	270	14	enet	0.075	0.0025	-1.34808	0.177632
Brain_Hypothalamus	./WEIGHTS//Brain_Hypothalamus/Brain_Hypothalamus.ENSG00000167011.4.wgt.RDat	NAT16	7	100813774	100823557	0.312	rs3847067	2.6	rs2158611	0.052515	3.99	-1.29522	380	1	top1	0.053	0.01	-1.29522	0.195245
Brain_Hypothalamus	./WEIGHTS//Brain_Hypothalamus/Brain_Hypothalamus.ENSG00000170356.8.wgt.RDat	OR2A20P	7	143947138	143950050	0.379	rs17170200	-2.54	rs6464577	0.209883	-4.96	-1.372	305	1	top1	0.21	4.2e-07	1.372	0.170063
Brain_Hypothalamus	./WEIGHTS//Brain_Hypothalamus/Brain_Hypothalamus.ENSG00000170632.9.wgt.RDat	ARMC10	7	102715328	102740205	0.233	rs4363136	-2.83	rs11487077	0.012158	-3.55	-0.399	239	21	enet	0.051	0.011	-0.60249	0.546847
Brain_Hypothalamus	./WEIGHTS//Brain_Hypothalamus/Brain_Hypothalamus.ENSG00000171130.13.wgt.RDat	ATP6V0E2	7	149570057	149577784	0.573	rs6965416	-2.11	rs3735334	0.20757	-5.39	-0.531	260	6	lasso	0.24	4.3e-08	0.75467	0.450447
Brain_Hypothalamus	./WEIGHTS//Brain_Hypothalamus/Brain_Hypothalamus.ENSG00000173041.7.wgt.RDat	ZNF680	7	63980262	64023484	0.348	rs1581570	2.6	rs6972236	0.128633	-4.84	0.113	313	35	enet	0.24	3.7e-08	-0.28627	0.774671
Brain_Hypothalamus	./WEIGHTS//Brain_Hypothalamus/Brain_Hypothalamus.ENSG00000175873.3.wgt.RDat	AC004840.9	7	2477398	2487485	0.228	rs3778969	4.33	rs3801077	-0.009492	-3.15	0.22856	445	445	blup	0.069	0.0035	-1.88625	0.059262
Brain_Hypothalamus	./WEIGHTS//Brain_Hypothalamus/Brain_Hypothalamus.ENSG00000176410.7.wgt.RDat	DNAJC30	7	73095299	73097783	0.286	rs799161	2.51	rs8891	0.118775	-4.85	-0.772	271	5	lasso	0.17	6.8e-06	0.71612	0.473917
Brain_Hypothalamus	./WEIGHTS//Brain_Hypothalamus/Brain_Hypothalamus.ENSG00000177683.9.wgt.RDat	THAP5	7	108194987	108209897	0.202	rs12539530	-3.53	rs6959354	-0.006555	3.83	1.78	456	20	enet	0.023	0.066	1.75663	0.078981
Brain_Hypothalamus	./WEIGHTS//Brain_Hypothalamus/Brain_Hypothalamus.ENSG00000178809.7.wgt.RDat	TRIM73	7	75024709	75039508	0.302	rs17207196	3.09	rs1167827	0.183623	4.68	2.938	170	1	top1	0.18	2.5e-06	2.938	0.003303
Brain_Hypothalamus	./WEIGHTS//Brain_Hypothalamus/Brain_Hypothalamus.ENSG00000180347.9.wgt.RDat	CCDC129	7	31553704	31698334	0.556	rs17160545	2.54	rs12701110	0.082533	-4.65	0.659	602	8	lasso	0.16	1e-05	-0.64609	0.51822
Brain_Hypothalamus	./WEIGHTS//Brain_Hypothalamus/Brain_Hypothalamus.ENSG00000180535.3.wgt.RDat	BHLHA15	7	97840739	97842291	0.275	rs1528549	2.63	rs10242903	0.219301	5.04	-0.24	356	1	top1	0.22	2.2e-07	-0.24	0.81033
Brain_Hypothalamus	./WEIGHTS//Brain_Hypothalamus/Brain_Hypothalamus.ENSG00000181444.8.wgt.RDat	ZNF467	7	149461271	149470568	0.42	rs6965416	-2.11	rs855676	-0.009499	-3.65	-0.279	289	17	enet	0.021	0.072	-0.57679	0.564079
Brain_Hypothalamus	./WEIGHTS//Brain_Hypothalamus/Brain_Hypothalamus.ENSG00000182165.13.wgt.RDat	TP53TG1	7	86954541	86974831	0.283	rs4148737	-2.24	rs11971310	-0.00902	2.95	-0.319	432	432	blup	0.06	0.0062	-0.94929	0.342471
Brain_Hypothalamus	./WEIGHTS//Brain_Hypothalamus/Brain_Hypothalamus.ENSG00000182648.7.wgt.RDat	LINC01006	7	156264890	156398458	0.341	rs3823617	3.05	rs2108794	0.115641	4.45	-1.103	474	474	blup	0.12	0.00013	0.25102	0.801799
Brain_Hypothalamus	./WEIGHTS//Brain_Hypothalamus/Brain_Hypothalamus.ENSG00000182722.5.wgt.RDat	SEPHS1P1	7	64312775	64313732	0.291	rs17710392	-2.76	rs10949938	0.147225	5.03	0.659	269	1	top1	0.15	2.7e-05	0.659	0.509896
Brain_Hypothalamus	./WEIGHTS//Brain_Hypothalamus/Brain_Hypothalamus.ENSG00000185290.3.wgt.RDat	NUPR1L	7	56182374	56184093	0.471	rs7779394	2.74	rs11982736	0.218331	4.99	1.15	275	1	top1	0.22	2.3e-07	1.15	0.250144
Brain_Hypothalamus	./WEIGHTS//Brain_Hypothalamus/Brain_Hypothalamus.ENSG00000187546.9.wgt.RDat	AGMO	7	15239943	15601640	0.245	rs13226348	-2.63	rs7783904	-0.009427	-3.48	0.202	525	525	blup	0.053	0.0095	0.48695	0.626295
Brain_Hypothalamus	./WEIGHTS//Brain_Hypothalamus/Brain_Hypothalamus.ENSG00000187953.6.wgt.RDat	PMS2CL	7	6749759	6793493	0.438	rs2030798	-2.54	rs9639027	0.084354	-4.48	1.675	321	19	enet	0.18	4e-06	-1.94332	0.051977
Brain_Hypothalamus	./WEIGHTS//Brain_Hypothalamus/Brain_Hypothalamus.ENSG00000188372.10.wgt.RDat	ZP3	7	76054224	76071388	0.824	rs239953	2.51	rs2527935	0.425447	6.83	-0.03041	223	13	lasso	0.54	1.7e-19	-1.32029	0.186737
Brain_Hypothalamus	./WEIGHTS//Brain_Hypothalamus/Brain_Hypothalamus.ENSG00000188693.7.wgt.RDat	CTB-161K23.1	7	91763918	91810039	0.514	rs803262	-1.85	rs3731348	0.001062	3.08	0.305	295	16	enet	0.1	0.00039	0.62363	0.532869
Brain_Hypothalamus	./WEIGHTS//Brain_Hypothalamus/Brain_Hypothalamus.ENSG00000188707.4.wgt.RDat	ZBED6CL	7	150026938	150029808	0.228	rs998927	2.82	rs17837498	0.156144	-4.82	-0.482	353	1	top1	0.16	1.5e-05	0.482	0.629806
Brain_Hypothalamus	./WEIGHTS//Brain_Hypothalamus/Brain_Hypothalamus.ENSG00000188732.6.wgt.RDat	FAM221A	7	23719749	23742868	0.211	rs17287854	-3.09	rs4722245	0.167741	4.5	0.189	439	1	top1	0.17	7e-06	0.189	0.850093
Brain_Hypothalamus	./WEIGHTS//Brain_Hypothalamus/Brain_Hypothalamus.ENSG00000189011.9.wgt.RDat	AC138783.12	7	74702428	74714647	0.258	rs12668140	-3.58	rs1167829	0.326419	5.97	0.189	45	1	top1	0.33	7.9e-11	0.189	0.850093
Brain_Hypothalamus	./WEIGHTS//Brain_Hypothalamus/Brain_Hypothalamus.ENSG00000189143.8.wgt.RDat	CLDN4	7	73213872	73247014	0.187	rs17146094	-2.65	rs11979680	0.139629	4.37	-0.496	293	1	top1	0.14	4.4e-05	-0.496	0.619894
Brain_Hypothalamus	./WEIGHTS//Brain_Hypothalamus/Brain_Hypothalamus.ENSG00000196204.7.wgt.RDat	RNF216P1	7	5013619	5080306	0.539	rs2965040	3.3	rs9689983	0.05098	-4.48	-1.514	354	24	enet	0.14	3.5e-05	0.27258	0.785175
Brain_Hypothalamus	./WEIGHTS//Brain_Hypothalamus/Brain_Hypothalamus.ENSG00000196247.7.wgt.RDat	ZNF107	7	64126511	64171404	0.395	rs1581570	2.6	rs1104867	0.058103	-4.94	-1.311	285	18	enet	0.23	1.2e-07	1.42043	0.155484
Brain_Hypothalamus	./WEIGHTS//Brain_Hypothalamus/Brain_Hypothalamus.ENSG00000196295.7.wgt.RDat	AC005154.6	7	30555925	30625588	0.699	rs17159769	3.54	rs38487	0.503753	8.11	0.36552	468	6	lasso	0.64	2.4e-25	0.24205	0.808738
Brain_Hypothalamus	./WEIGHTS//Brain_Hypothalamus/Brain_Hypothalamus.ENSG00000196313.7.wgt.RDat	POM121	7	72349936	72421979	0.247	rs7784524	2.94	rs748513	0.04569	3.69	-0.994	117	17	enet	0.046	0.015	0.28032	0.779235
Brain_Hypothalamus	./WEIGHTS//Brain_Hypothalamus/Brain_Hypothalamus.ENSG00000196683.6.wgt.RDat	TOMM7	7	22852251	22862470	0.33	rs4644138	-4.03	rs2240727	0.2082	-5.01	2.054	502	1	top1	0.21	4.7e-07	-2.054	0.039976
Brain_Hypothalamus	./WEIGHTS//Brain_Hypothalamus/Brain_Hypothalamus.ENSG00000197008.5.wgt.RDat	ZNF138	7	64254766	64294054	0.302	rs1581570	2.6	rs6960979	0.103934	4.74	-1.986	278	1	top1	0.1	0.00042	-1.986	0.047033
Brain_Hypothalamus	./WEIGHTS//Brain_Hypothalamus/Brain_Hypothalamus.ENSG00000197362.9.wgt.RDat	ZNF786	7	148766735	148787874	0.491	rs2158632	-2.69	rs12704071	0.427979	-6.85	0.075	377	1	top1	0.43	1.3e-14	-0.075	0.940215
Brain_Hypothalamus	./WEIGHTS//Brain_Hypothalamus/Brain_Hypothalamus.ENSG00000197558.7.wgt.RDat	SSPO	7	149473131	149531068	0.483	rs6965416	-2.11	rs6960187	0.299888	5.72	-0.385	289	1	top1	0.3	6.2e-10	-0.385	0.700237
Brain_Hypothalamus	./WEIGHTS//Brain_Hypothalamus/Brain_Hypothalamus.ENSG00000198039.7.wgt.RDat	ZNF273	7	64330550	64391344	0.303	rs17710392	-2.76	rs7810293	0.070811	-4.57	-2.054	264	264	blup	0.1	0.00041	1.14803	0.250955
Brain_Hypothalamus	./WEIGHTS//Brain_Hypothalamus/Brain_Hypothalamus.ENSG00000198420.5.wgt.RDat	FAM115A	7	143548468	143599291	0.331	rs2949771	-2.35	rs2966701	0.159779	4.36	0.842	230	1	top1	0.16	1.2e-05	0.842	0.399788
Brain_Hypothalamus	./WEIGHTS//Brain_Hypothalamus/Brain_Hypothalamus.ENSG00000198874.8.wgt.RDat	TYW1	7	66460160	66704501	0.442	rs2533285	-2.72	rs10249716	0.292196	5.83	-1.44	257	13	enet	0.31	4e-10	-0.93678	0.348873
Brain_Hypothalamus	./WEIGHTS//Brain_Hypothalamus/Brain_Hypothalamus.ENSG00000204934.6.wgt.RDat	ATP6V0E2-AS1	7	149564786	149568885	0.333	rs6965416	-2.11	rs10807976	0.11678	-4.13	-0.598	259	1	top1	0.12	0.00019	0.598	0.54984
Brain_Hypothalamus	./WEIGHTS//Brain_Hypothalamus/Brain_Hypothalamus.ENSG00000204946.5.wgt.RDat	ZNF783	7	148959262	148992276	0.34	rs2158632	-2.69	rs3801978	0.03362	3.92	-0.189	386	386	blup	0.15	3e-05	0.15608	0.875973
Brain_Hypothalamus	./WEIGHTS//Brain_Hypothalamus/Brain_Hypothalamus.ENSG00000205485.9.wgt.RDat	AC004980.7	7	76178677	76257299	0.456	rs38700	-2.31	rs34238522	0.398955	6.56	-0.07475	178	1	top1	0.4	1.8e-13	-0.07475	0.940413
Brain_Hypothalamus	./WEIGHTS//Brain_Hypothalamus/Brain_Hypothalamus.ENSG00000211688.1.wgt.RDat	TRGJP2	7	38295938	38295997	0.345	rs4427072	-4.54	rs2109364	0.297116	-5.73	-0.426	648	1	top1	0.3	7.7e-10	0.426	0.670108
Brain_Hypothalamus	./WEIGHTS//Brain_Hypothalamus/Brain_Hypothalamus.ENSG00000211689.2.wgt.RDat	TRGC1	7	38297480	38305279	0.349	rs4427072	-4.54	rs13228253	0.114258	-4.59	-1.555	650	4	lasso	0.2	9.3e-07	1.28967	0.197165
Brain_Hypothalamus	./WEIGHTS//Brain_Hypothalamus/Brain_Hypothalamus.ENSG00000213214.3.wgt.RDat	ARHGEF35	7	143883176	143885488	0.322	rs17170200	-2.54	rs17591965	0.124407	-4.43	-1.476	296	1	top1	0.12	0.00011	1.476	0.139944
Brain_Hypothalamus	./WEIGHTS//Brain_Hypothalamus/Brain_Hypothalamus.ENSG00000213413.2.wgt.RDat	PVRIG	7	99815864	99819113	0.301	rs2950520	3.77	rs11764176	0.145712	4.15	3.64297	280	1	top1	0.15	3e-05	3.64297	0.00027
Brain_Hypothalamus	./WEIGHTS//Brain_Hypothalamus/Brain_Hypothalamus.ENSG00000213462.4.wgt.RDat	ERV3-1	7	64451415	64467121	0.333	rs17710392	-2.76	rs10949955	0.360552	6.61	-1.476	255	1	top1	0.36	4.9e-12	-1.476	0.139944
Brain_Hypothalamus	./WEIGHTS//Brain_Hypothalamus/Brain_Hypothalamus.ENSG00000213640.3.wgt.RDat	RP11-797H7.3	7	64323377	64324748	0.591	rs17710392	-2.76	rs7810293	0.36094	-6.83	-2.054	265	28	enet	0.46	8.6e-16	1.73564	0.082628
Brain_Hypothalamus	./WEIGHTS//Brain_Hypothalamus/Brain_Hypothalamus.ENSG00000213673.3.wgt.RDat	SLC25A5P3	7	54487137	54488021	0.287	rs2576507	2.6	rs1525136	-0.0031	3.14	-0.013	466	466	blup	0.052	0.01	0.57063	0.56825
Brain_Hypothalamus	./WEIGHTS//Brain_Hypothalamus/Brain_Hypothalamus.ENSG00000214243.3.wgt.RDat	AC004980.10	7	76279718	76280214	0.196	rs2080164	2.33	rs2286990	0.051344	4	0.01892	155	4	lasso	0.07	0.0034	-0.06392	0.949037
Brain_Hypothalamus	./WEIGHTS//Brain_Hypothalamus/Brain_Hypothalamus.ENSG00000214293.4.wgt.RDat	RSBN1L-AS1	7	77286977	77325582	0.611	rs4463350	-2.7	rs10499835	0.368806	-6.39	1.977	518	1	top1	0.37	2.5e-12	-1.977	0.048042
Brain_Hypothalamus	./WEIGHTS//Brain_Hypothalamus/Brain_Hypothalamus.ENSG00000214309.3.wgt.RDat	MBLAC1	7	99724317	99726118	0.224	rs2950520	3.77	rs2307355	0.00184	4.37	-1.282	280	279	blup	0.061	0.006	-1.77571	0.075782
Brain_Hypothalamus	./WEIGHTS//Brain_Hypothalamus/Brain_Hypothalamus.ENSG00000214870.4.wgt.RDat	AC004540.5	7	26438213	26538594	0.472	rs10265394	-3.45	rs1013688	0.296554	-5.77	-2.257	492	8	lasso	0.38	1.2e-12	1.78083	0.074941
Brain_Hypothalamus	./WEIGHTS//Brain_Hypothalamus/Brain_Hypothalamus.ENSG00000214871.3.wgt.RDat	AC005082.1	7	23210760	23234503	0.227	rs4644138	-4.03	rs6955115	0.107643	-4.29	-0.412	427	1	top1	0.11	0.00033	0.412	0.680339
Brain_Hypothalamus	./WEIGHTS//Brain_Hypothalamus/Brain_Hypothalamus.ENSG00000215018.5.wgt.RDat	COL28A1	7	7395834	7575484	0.521	rs7796385	-3.09	rs1557996	0.195506	-5.57	0.824	712	8	lasso	0.21	5.3e-07	-0.31211	0.754955
Brain_Hypothalamus	./WEIGHTS//Brain_Hypothalamus/Brain_Hypothalamus.ENSG00000218672.1.wgt.RDat	AC008060.7	7	155174771	155189051	0.736	rs12666486	-3.3	rs4716545	0.434113	-6.85	-0.228	565	12	lasso	0.44	6.6e-15	0.23071	0.817539
Brain_Hypothalamus	./WEIGHTS//Brain_Hypothalamus/Brain_Hypothalamus.ENSG00000223969.1.wgt.RDat	AC002456.2	7	90219933	90226667	0.361	rs13234217	-2.83	rs10245350	0.310876	5.9	0.974	450	8	lasso	0.33	4.7e-11	0.73817	0.460414
Brain_Hypothalamus	./WEIGHTS//Brain_Hypothalamus/Brain_Hypothalamus.ENSG00000225146.1.wgt.RDat	AC073957.15	7	1068661	1083527	0.333	rs4724799	3.02	rs34923550	-0.006601	3.23	0.63983	371	371	blup	0.035	0.031	-1.06263	0.287949
Brain_Hypothalamus	./WEIGHTS//Brain_Hypothalamus/Brain_Hypothalamus.ENSG00000225498.1.wgt.RDat	AC002064.5	7	89941810	89951906	0.224	rs13234217	-2.83	rs194518	0.030976	-3.94	-0.51	475	8	lasso	0.031	0.038	0.46434	0.642402
Brain_Hypothalamus	./WEIGHTS//Brain_Hypothalamus/Brain_Hypothalamus.ENSG00000225648.1.wgt.RDat	SBDSP1	7	72300004	72307909	0.167	rs7784524	2.94	rs3015906	0.014611	-2.96	-0.126	132	132	blup	0.05	0.012	0.15839	0.874146
Brain_Hypothalamus	./WEIGHTS//Brain_Hypothalamus/Brain_Hypothalamus.ENSG00000226002.1.wgt.RDat	RP11-460N20.5	7	64544481	64560610	0.349	rs17710392	-2.76	rs4718222	0.362332	6.92	-2.075	233	233	blup	0.42	4.2e-14	-1.67819	0.09331
Brain_Hypothalamus	./WEIGHTS//Brain_Hypothalamus/Brain_Hypothalamus.ENSG00000226278.1.wgt.RDat	PSPHP1	7	55832490	55840981	0.807	rs7802222	3.37	rs11982736	0.290145	5.84	1.15	352	1	top1	0.29	1.3e-09	1.15	0.250144
Brain_Hypothalamus	./WEIGHTS//Brain_Hypothalamus/Brain_Hypothalamus.ENSG00000226468.2.wgt.RDat	AC018641.7	7	32496575	32497370	0.275	rs215705	-3.31	rs10255985	0.014547	3.84	-0.19113	509	509	blup	0.066	0.0045	0.06236	0.950273
Brain_Hypothalamus	./WEIGHTS//Brain_Hypothalamus/Brain_Hypothalamus.ENSG00000226816.2.wgt.RDat	AC005082.12	7	23245632	23247664	0.319	rs4644138	-4.03	rs9639460	0.119495	-4.13	1.706	433	1	top1	0.12	0.00016	-1.706	0.088008
Brain_Hypothalamus	./WEIGHTS//Brain_Hypothalamus/Brain_Hypothalamus.ENSG00000226824.2.wgt.RDat	RP4-756H11.3	7	66119525	66134842	0.535	rs2533285	-2.72	rs17566701	0.584826	8.12	0.075	237	5	lasso	0.6	9.8e-23	0.00259	0.997937
Brain_Hypothalamus	./WEIGHTS//Brain_Hypothalamus/Brain_Hypothalamus.ENSG00000227113.2.wgt.RDat	RP11-460N20.4	7	64535401	64539158	0.195	rs17710392	-2.76	rs10949955	0.077693	4.28	-1.476	233	20	enet	0.16	1.4e-05	-1.29007	0.197027
Brain_Hypothalamus	./WEIGHTS//Brain_Hypothalamus/Brain_Hypothalamus.ENSG00000227191.2.wgt.RDat	TRGC2	7	38279181	38289173	0.609	rs4427072	-4.54	rs2109364	0.4667	-7.07	-0.426	649	1	top1	0.47	3.2e-16	0.426	0.670108
Brain_Hypothalamus	./WEIGHTS//Brain_Hypothalamus/Brain_Hypothalamus.ENSG00000228049.5.wgt.RDat	POLR2J2	7	102306524	102312076	0.676	rs6465852	-3.17	rs11981219	0.45103	6.95	1.126	208	1	top1	0.45	1.5e-15	1.126	0.260166
Brain_Hypothalamus	./WEIGHTS//Brain_Hypothalamus/Brain_Hypothalamus.ENSG00000228775.3.wgt.RDat	WEE2-AS1	7	141404138	141438120	0.479	rs2190111	2.74	rs2013816	0.350788	6.64	-0.164	446	1	top1	0.35	1.1e-11	-0.164	0.869731
Brain_Hypothalamus	./WEIGHTS//Brain_Hypothalamus/Brain_Hypothalamus.ENSG00000229018.4.wgt.RDat	RP11-313P13.3	7	72476064	72555749	0.296	rs13228725	-1.51	rs7792924	-0.009384	-3.16	0.0151	93	15	enet	0.098	0.0006	-1.59034	0.111757
Brain_Hypothalamus	./WEIGHTS//Brain_Hypothalamus/Brain_Hypothalamus.ENSG00000229043.2.wgt.RDat	AC091729.9	7	1200121	1204903	0.723	rs4724799	2.83	rs2949192	0.609177	8	0.539	400	1	top1	0.61	2.3e-23	0.539	0.589887
Brain_Hypothalamus	./WEIGHTS//Brain_Hypothalamus/Brain_Hypothalamus.ENSG00000230658.1.wgt.RDat	KLHL7-AS1	7	23140847	23145322	0.68	rs4644138	-4.03	rs7787110	0.50375	7.66	-0.075	431	1	top1	0.5	6.9e-18	-0.075	0.940215
Brain_Hypothalamus	./WEIGHTS//Brain_Hypothalamus/Brain_Hypothalamus.ENSG00000230715.2.wgt.RDat	RP11-274B21.4	7	128292895	128293719	0.414	rs7794771	2.7	rs2402923	0.137933	5.27	1.768	367	6	lasso	0.22	2.7e-07	1.98876	0.046727
Brain_Hypothalamus	./WEIGHTS//Brain_Hypothalamus/Brain_Hypothalamus.ENSG00000231170.1.wgt.RDat	AC002451.3	7	95225994	95243031	0.319	rs3917481	3.05	rs3807892	0.177949	5.17	-0.08218	507	3	lasso	0.21	3.1e-07	-0.20898	0.834464
Brain_Hypothalamus	./WEIGHTS//Brain_Hypothalamus/Brain_Hypothalamus.ENSG00000232270.2.wgt.RDat	INTS4L2	7	65112955	65180636	0.287	rs17710392	-2.76	rs4718222	0.14227	4.91	-2.075	189	189	blup	0.21	4.1e-07	-1.68613	0.091771
Brain_Hypothalamus	./WEIGHTS//Brain_Hypothalamus/Brain_Hypothalamus.ENSG00000232559.2.wgt.RDat	GS1-124K5.12	7	66010634	66057373	0.265	rs2533285	-2.72	rs10237244	0.062001	-4.97	0.935	248	248	blup	0.17	6.9e-06	-1.56943	0.116547
Brain_Hypothalamus	./WEIGHTS//Brain_Hypothalamus/Brain_Hypothalamus.ENSG00000233760.1.wgt.RDat	AC004947.2	7	26591441	26596819	0.247	rs10265394	-3.45	rs1016166	0.026627	-3.66	-0.063	457	7	lasso	0.089	0.001	1.27292	0.203046
Brain_Hypothalamus	./WEIGHTS//Brain_Hypothalamus/Brain_Hypothalamus.ENSG00000233878.1.wgt.RDat	AC073133.1	7	156230483	156238282	0.314	rs4716578	4.47	rs6967289	0.085481	4.24	-0.358	493	5	lasso	0.13	8.2e-05	-0.14279	0.886456
Brain_Hypothalamus	./WEIGHTS//Brain_Hypothalamus/Brain_Hypothalamus.ENSG00000234585.2.wgt.RDat	CCT6P3	7	64498738	64535091	0.59	rs17710392	-2.76	rs4718180	0.463913	7.66	-0.755	247	17	enet	0.5	1.3e-17	-0.98437	0.324933
Brain_Hypothalamus	./WEIGHTS//Brain_Hypothalamus/Brain_Hypothalamus.ENSG00000235475.1.wgt.RDat	RP11-166O4.5	7	66800963	66805011	0.28	rs11766656	2.43	rs7804093	-0.000526	3.93	-0.088	368	368	blup	0.047	0.014	0.36545	0.714772
Brain_Hypothalamus	./WEIGHTS//Brain_Hypothalamus/Brain_Hypothalamus.ENSG00000237310.1.wgt.RDat	GS1-124K5.4	7	65958693	65960461	0.217	rs2533285	-2.72	rs709609	0.199929	5.22	-1.126	243	1	top1	0.2	8.2e-07	-1.126	0.260166
Brain_Hypothalamus	./WEIGHTS//Brain_Hypothalamus/Brain_Hypothalamus.ENSG00000239556.2.wgt.RDat	AC004951.5	7	44024593	44029806	0.498	rs2922666	3.09	rs4724284	0.182172	-5.6	-0.553	361	8	lasso	0.2	6.1e-07	0.74671	0.455236
Brain_Hypothalamus	./WEIGHTS//Brain_Hypothalamus/Brain_Hypothalamus.ENSG00000241258.2.wgt.RDat	CRCP	7	65579591	65619555	0.311	rs7808826	-2.01	rs6970243	0.083312	-3.53	0.755	195	3	lasso	0.094	0.00079	0.00284	0.997737
Brain_Hypothalamus	./WEIGHTS//Brain_Hypothalamus/Brain_Hypothalamus.ENSG00000241764.3.wgt.RDat	AC002467.7	7	107383262	107384881	0.451	rs6961051	3.06	rs2237679	0.061261	3.9	-0.86	435	435	blup	0.091	0.00093	-1.98386	0.047271
Brain_Hypothalamus	./WEIGHTS//Brain_Hypothalamus/Brain_Hypothalamus.ENSG00000242294.2.wgt.RDat	STAG3L5P	7	99934035	99947781	0.599	rs2950520	3.77	rs7794485	0.506536	7.67	-2.50053	304	304	blup	0.55	3.3e-20	-1.99205	0.046365
Brain_Hypothalamus	./WEIGHTS//Brain_Hypothalamus/Brain_Hypothalamus.ENSG00000242588.2.wgt.RDat	RP11-274B21.1	7	128171752	128269512	0.388	rs10250463	2.87	rs2402923	0.17743	4.56	1.768	372	1	top1	0.18	3.7e-06	1.768	0.077061
Brain_Hypothalamus	./WEIGHTS//Brain_Hypothalamus/Brain_Hypothalamus.ENSG00000242593.1.wgt.RDat	RP5-921G16.1	7	123689186	124035172	0.57	rs9918670	-3.19	rs10224465	0.286327	-6.36	-0.013	396	34	enet	0.34	2.6e-11	0.03353	0.973254
Brain_Hypothalamus	./WEIGHTS//Brain_Hypothalamus/Brain_Hypothalamus.ENSG00000243302.3.wgt.RDat	RP11-274B21.2	7	128291239	128292388	0.34	rs7794771	2.7	rs2402923	0.101933	4.16	1.768	367	1	top1	0.1	0.00047	1.768	0.077061
Brain_Hypothalamus	./WEIGHTS//Brain_Hypothalamus/Brain_Hypothalamus.ENSG00000243566.2.wgt.RDat	UPK3B	7	76139745	76648340	0.547	rs38700	-2.31	rs887911	0.453087	-7.46	0.00465	187	14	enet	0.5	1.2e-17	-0.16413	0.869627
Brain_Hypothalamus	./WEIGHTS//Brain_Hypothalamus/Brain_Hypothalamus.ENSG00000243679.1.wgt.RDat	RP11-274B21.3	7	128294023	128294776	0.311	rs7794771	2.7	rs2402923	0.234405	5.13	1.768	366	1	top1	0.23	7.6e-08	1.768	0.077061
Brain_Hypothalamus	./WEIGHTS//Brain_Hypothalamus/Brain_Hypothalamus.ENSG00000244291.1.wgt.RDat	C7orf13	7	156431057	156433348	0.566	rs3823617	3.05	rs6980337	0.333306	-6.41	0.151	465	8	lasso	0.34	2.4e-11	-0.7685	0.44219
Brain_Hypothalamus	./WEIGHTS//Brain_Hypothalamus/Brain_Hypothalamus.ENSG00000244292.1.wgt.RDat	OR9N1P	7	141611017	141611743	0.306	rs2960760	2.33	rs12669721	-0.008441	-3.33	-0.279	435	435	blup	0.077	0.0023	0.36684	0.713741
Brain_Hypothalamus	./WEIGHTS//Brain_Hypothalamus/Brain_Hypothalamus.ENSG00000244479.2.wgt.RDat	OR2A1-AS1	7	143950626	144053274	0.306	rs17170200	-2.54	rs1731108	0.179119	4.48	-0.496	339	1	top1	0.18	3.3e-06	-0.496	0.619894
Brain_Hypothalamus	./WEIGHTS//Brain_Hypothalamus/Brain_Hypothalamus.ENSG00000244480.1.wgt.RDat	AC005154.7	7	30562759	30564151	0.46	rs17159769	3.54	rs973002	0.350714	6.43	-0.266	462	4	lasso	0.35	9.8e-12	-0.14315	0.88617
Brain_Hypothalamus	./WEIGHTS//Brain_Hypothalamus/Brain_Hypothalamus.ENSG00000244560.2.wgt.RDat	RP4-800G7.2	7	148982372	148994403	0.493	rs2158632	-2.69	rs1202469	-0.001331	4.04	0.228	386	386	blup	0.15	2.7e-05	-0.64921	0.516203
Brain_Hypothalamus	./WEIGHTS//Brain_Hypothalamus/Brain_Hypothalamus.ENSG00000254184.3.wgt.RDat	TYW1B	7	72023729	72298777	0.491	rs7784524	2.94	rs7792924	0.387584	7.19	-0.00905	132	3	lasso	0.49	1.8e-17	0.1035	0.917565
Brain_Hypothalamus	./WEIGHTS//Brain_Hypothalamus/Brain_Hypothalamus.ENSG00000256604.1.wgt.RDat	AC093668.2	7	102120179	102121095	0.451	rs424028	-3.24	rs6465866	0.349883	6.21	-0.345	242	1	top1	0.35	1.2e-11	-0.345	0.730094
Brain_Hypothalamus	./WEIGHTS//Brain_Hypothalamus/Brain_Hypothalamus.ENSG00000257335.4.wgt.RDat	MGAM	7	141607613	141806547	0.255	rs2960760	2.33	rs11769672	0.169575	-5.48	-0.138	439	1	top1	0.17	6.2e-06	0.138	0.89024
Brain_Hypothalamus	./WEIGHTS//Brain_Hypothalamus/Brain_Hypothalamus.ENSG00000260426.1.wgt.RDat	RP5-912I13.1	7	155192617	155194477	0.721	rs12666486	-3.36	rs4716545	0.410991	-6.93	-0.228	562	22	enet	0.43	9.1e-15	-0.00389	0.996894
Brain_Hypothalamus	./WEIGHTS//Brain_Hypothalamus/Brain_Hypothalamus.ENSG00000261019.1.wgt.RDat	RP11-111K18.2	7	42940871	42942238	0.251	rs12333485	2.33	rs602524	0.016093	-4.02	0.01648	459	459	blup	0.039	0.024	-1.38322	0.166597
Brain_Hypothalamus	./WEIGHTS//Brain_Hypothalamus/Brain_Hypothalamus.ENSG00000261305.1.wgt.RDat	RP4-584D14.7	7	150038860	150039696	0.242	rs998927	2.82	rs17837498	0.154543	4.61	-0.482	353	1	top1	0.15	1.7e-05	-0.482	0.629806
Brain_Hypothalamus	./WEIGHTS//Brain_Hypothalamus/Brain_Hypothalamus.ENSG00000267368.1.wgt.RDat	UPK3BL	7	102277472	102283238	0.515	rs424028	-3.24	rs12530741	0.006935	-4.4	-1.282	208	6	lasso	0.23	9.5e-08	1.04848	0.294416
Brain_Hypothalamus	./WEIGHTS//Brain_Hypothalamus/Brain_Hypothalamus.ENSG00000271133.1.wgt.RDat	CTA-293F17.1	7	20367922	20369405	0.364	rs6461490	-2.85	rs3757724	0.139718	-6.27	-0.279	531	3	lasso	0.28	3e-09	0.34279	0.73176
Brain_Hypothalamus	./WEIGHTS//Brain_Hypothalamus/Brain_Hypothalamus.ENSG00000271344.1.wgt.RDat	RP11-274B21.9	7	128330505	128331771	0.411	rs7794771	2.7	rs6467210	0.27605	5.46	1.514	366	8	lasso	0.3	4.3e-10	1.74444	0.081083
Brain_Hypothalamus	./WEIGHTS//Brain_Hypothalamus/Brain_Hypothalamus.ENSG00000271529.1.wgt.RDat	CICP14	7	128296016	128298845	0.308	rs7794771	2.7	rs11765023	0.165119	4.44	2.005	365	1	top1	0.17	8.4e-06	2.005	0.044963
Brain_Hypothalamus	./WEIGHTS//Brain_Hypothalamus/Brain_Hypothalamus.ENSG00000271553.1.wgt.RDat	RP11-274B21.10	7	128307097	128308210	0.299	rs7794771	2.7	rs10488627	0.06063	-4.25	-0.806	365	365	blup	0.17	8e-06	-0.26672	0.789688
Brain_Hypothalamus	./WEIGHTS//Brain_Hypothalamus/Brain_Hypothalamus.ENSG00000272556.1.wgt.RDat	RP11-638I8.1	7	45854201	45854862	0.286	rs2453836	-3.1	rs12754	0.031473	-3.87	0.755	407	6	lasso	0.084	0.0015	-0.41531	0.677916
Brain_Hypothalamus	./WEIGHTS//Brain_Hypothalamus/Brain_Hypothalamus.ENSG00000272568.1.wgt.RDat	CTB-113D17.1	7	29019583	29052983	0.587	rs41285	-3.65	rs317700	-0.008873	-3.27	-0.126	706	706	blup	0.11	0.00035	1.32318	0.185776
Brain_Hypothalamus	./WEIGHTS//Brain_Hypothalamus/Brain_Hypothalamus.ENSG00000272655.1.wgt.RDat	POLR2J4	7	44053161	44058769	0.171	rs2922666	3.09	rs10233697	-0.009413	-3.01	-0.824	351	351	blup	0.037	0.026	1.56622	0.117296
Brain_Hypothalamus	./WEIGHTS//Brain_Hypothalamus/Brain_Hypothalamus.ENSG00000272686.1.wgt.RDat	RP11-390E23.6	7	123389122	123391220	0.382	rs9918670	-3.19	rs608447	0.089655	4.83	0.553	350	1	top1	0.09	0.001	0.553	0.580263
Brain_Hypothalamus	./WEIGHTS//Brain_Hypothalamus/Brain_Hypothalamus.ENSG00000272782.1.wgt.RDat	RP4-607J23.2	7	97937257	97939753	0.423	rs1528549	2.63	rs2291750	0.290647	-5.92	0.454	344	18	enet	0.31	2.9e-10	-0.04312	0.965609
Brain_Hypothalamus	./WEIGHTS//Brain_Hypothalamus/Brain_Hypothalamus.ENSG00000272894.1.wgt.RDat	RP5-1159O4.1	7	7592093	7606502	0.294	rs7796385	-3.09	rs17151557	0.232219	5.1	0.524	716	1	top1	0.23	8.9e-08	0.524	0.600279
Brain_Hypothalamus	./WEIGHTS//Brain_Hypothalamus/Brain_Hypothalamus.ENSG00000272950.1.wgt.RDat	RP11-307C18.1	7	97952165	97952742	0.52	rs1528549	2.63	rs2291750	0.254205	-6.24	0.454	347	6	lasso	0.31	2.2e-10	-0.02168	0.982702
Brain_Hypothalamus	./WEIGHTS//Brain_Hypothalamus/Brain_Hypothalamus.ENSG00000273142.1.wgt.RDat	RP11-458F8.4	7	66367844	66371284	0.202	rs2533285	-2.72	rs2901311	0.124295	-4.06	2.12	230	1	top1	0.12	0.00012	-2.12	0.034006
Brain_Hypothalamus	./WEIGHTS//Brain_Hypothalamus/Brain_Hypothalamus.ENSG00000273219.1.wgt.RDat	RP11-644N4.1	7	135389285	135389589	0.315	rs6942580	-2.64	rs7810260	-0.008059	4.09	-0.739	462	23	enet	0.091	0.00092	0.48601	0.626957
Brain_Hypothalamus	./WEIGHTS//Brain_Hypothalamus/Brain_Hypothalamus.ENSG00000273270.1.wgt.RDat	RP11-212P7.2	7	128164070	128171123	0.559	rs10250463	2.87	rs2443110	0.28119	-6	1.47736	372	25	enet	0.31	3.1e-10	-1.52711	0.126734
Brain_Hypothalamus	./WEIGHTS//Brain_Hypothalamus/Brain_Hypothalamus.ENSG00000273313.1.wgt.RDat	RBAKDN	7	5111756	5112854	0.397	rs2965040	3.3	rs10272726	0.104319	4.41	-0.69	356	1	top1	0.1	0.00041	-0.69	0.490194
Brain_Hypothalamus	./WEIGHTS//Brain_Hypothalamus/Brain_Hypothalamus.ENSG00000273329.1.wgt.RDat	RP11-448A19.1	7	129244389	129251471	0.404	rs11556924	3.41	rs9656383	0.072762	4.39	-0.426	338	338	blup	0.095	0.00071	0.60305	0.546474
Brain_Hypothalamus	./WEIGHTS//Brain_Hypothalamus/Brain_Hypothalamus.ENSG00000008988.5.wgt.RDat	RPS20	8	56979854	56987069	0.444	rs1866823	-2.91	rs4738279	0.02351	-4.27	0.189	375	35	enet	0.22	2.5e-07	-1.12413	0.260956
Brain_Hypothalamus	./WEIGHTS//Brain_Hypothalamus/Brain_Hypothalamus.ENSG00000015592.12.wgt.RDat	STMN4	8	27092840	27115937	0.353	rs7003044	-2.87	rs17366947	0.21426	-5.7	0.69	635	3	lasso	0.22	1.6e-07	-0.57064	0.568246
Brain_Hypothalamus	./WEIGHTS//Brain_Hypothalamus/Brain_Hypothalamus.ENSG00000034239.6.wgt.RDat	EFCAB1	8	49623348	49647870	0.278	rs10099462	2.56	rs12548278	0.18896	4.71	0.228	292	1	top1	0.19	1.7e-06	0.228	0.819646
Brain_Hypothalamus	./WEIGHTS//Brain_Hypothalamus/Brain_Hypothalamus.ENSG00000036448.5.wgt.RDat	MYOM2	8	1993155	2113475	0.575	rs3991915	3.42	rs12681998	0.24381	5.79	0.305	681	10	lasso	0.3	9e-10	0.91813	0.358552
Brain_Hypothalamus	./WEIGHTS//Brain_Hypothalamus/Brain_Hypothalamus.ENSG00000071894.10.wgt.RDat	CPSF1	8	145618458	145634753	0.757	rs35253356	3.12	rs2272666	0.45312	-7.66	2.886	185	7	lasso	0.56	8.3e-21	-2.78954	0.005278
Brain_Hypothalamus	./WEIGHTS//Brain_Hypothalamus/Brain_Hypothalamus.ENSG00000078674.13.wgt.RDat	PCM1	8	17780349	17885478	0.571	rs2027924	-3.29	rs478420	0.42821	6.83	0.113	870	1	top1	0.43	1.3e-14	0.113	0.910031
Brain_Hypothalamus	./WEIGHTS//Brain_Hypothalamus/Brain_Hypothalamus.ENSG00000104442.5.wgt.RDat	ARMC1	8	66514694	66546442	0.186	rs7009788	-2.71	rs6995242	0.098	4.42	1.058	363	1	top1	0.098	0.0006	1.058	0.290055
Brain_Hypothalamus	./WEIGHTS//Brain_Hypothalamus/Brain_Hypothalamus.ENSG00000104497.9.wgt.RDat	SNX16	8	82711816	82755101	0.302	rs10808847	-2.82	rs774471	0.22578	-5.01	0.628	323	1	top1	0.23	1.4e-07	-0.628	0.530004
Brain_Hypothalamus	./WEIGHTS//Brain_Hypothalamus/Brain_Hypothalamus.ENSG00000120910.10.wgt.RDat	PPP3CC	8	22298332	22398357	0.322	rs7830206	3.19	rs2449341	0.1556	-4.46	-0.739	527	1	top1	0.16	1.6e-05	0.739	0.459907
Brain_Hypothalamus	./WEIGHTS//Brain_Hypothalamus/Brain_Hypothalamus.ENSG00000120915.9.wgt.RDat	EPHX2	8	27348296	27403081	0.425	rs7003044	-2.87	rs4149244	0.17048	4.78	0.454	641	16	lasso	0.19	1.8e-06	0.39713	0.691269
Brain_Hypothalamus	./WEIGHTS//Brain_Hypothalamus/Brain_Hypothalamus.ENSG00000133739.11.wgt.RDat	LRRCC1	8	86019382	86058311	0.563	rs2634044	2.48	rs7817747	0.27352	5.46	-0.994	258	4	lasso	0.29	1.2e-09	-0.45169	0.651494
Brain_Hypothalamus	./WEIGHTS//Brain_Hypothalamus/Brain_Hypothalamus.ENSG00000134020.6.wgt.RDat	PEBP4	8	22570769	22798849	0.488	rs7830206	3.19	rs17685420	0.22069	-5.68	1.175	582	5	lasso	0.25	3e-08	-1.2717	0.20348
Brain_Hypothalamus	./WEIGHTS//Brain_Hypothalamus/Brain_Hypothalamus.ENSG00000136982.5.wgt.RDat	DSCC1	8	120846216	120868250	0.661	rs7813506	4.36	rs7815122	0.33005	-6.63	1.227	454	1	top1	0.33	5.9e-11	-1.227	0.219823
Brain_Hypothalamus	./WEIGHTS//Brain_Hypothalamus/Brain_Hypothalamus.ENSG00000145002.8.wgt.RDat	FAM86B2	8	12282913	12293915	0.283	rs4644261	-2.72	rs11998678	0.01519	3.93	-0.319	187	187	blup	0.16	9.7e-06	-1.19201	0.233256
Brain_Hypothalamus	./WEIGHTS//Brain_Hypothalamus/Brain_Hypothalamus.ENSG00000147408.10.wgt.RDat	CSGALNACT1	8	19261672	19615540	0.376	rs17128441	3.87	rs4379462	0.25344	5.5	-0.253	672	1	top1	0.25	2e-08	-0.253	0.800268
Brain_Hypothalamus	./WEIGHTS//Brain_Hypothalamus/Brain_Hypothalamus.ENSG00000147419.12.wgt.RDat	CCDC25	8	27590835	27630170	0.315	rs2565050	2.73	rs7824383	0.00603	3.76	1.555	633	633	blup	0.14	4e-05	0.12722	0.898766
Brain_Hypothalamus	./WEIGHTS//Brain_Hypothalamus/Brain_Hypothalamus.ENSG00000147439.7.wgt.RDat	BIN3	8	22479028	22526661	0.187	rs7830206	3.19	rs13264187	0.06109	3.82	2.273	515	1	top1	0.061	0.0059	2.273	0.023026
Brain_Hypothalamus	./WEIGHTS//Brain_Hypothalamus/Brain_Hypothalamus.ENSG00000147509.9.wgt.RDat	RGS20	8	54764368	54871863	0.358	rs11991952	-2.51	rs2656243	0.0489	-3.97	-0.345	390	1	top1	0.049	0.013	0.345	0.730094
Brain_Hypothalamus	./WEIGHTS//Brain_Hypothalamus/Brain_Hypothalamus.ENSG00000147576.11.wgt.RDat	ADHFE1	8	67344718	67383675	0.3	rs11784121	2	rs12541098	0.12959	4.69	1.476	303	7	lasso	0.14	3.5e-05	1.64448	0.100076
Brain_Hypothalamus	./WEIGHTS//Brain_Hypothalamus/Brain_Hypothalamus.ENSG00000147654.10.wgt.RDat	EBAG9	8	110551940	110578225	0.383	rs721076	-3.29	rs10085994	0.01664	3.55	-0.176	342	342	blup	0.06	0.0065	-2.05787	0.039602
Brain_Hypothalamus	./WEIGHTS//Brain_Hypothalamus/Brain_Hypothalamus.ENSG00000147813.11.wgt.RDat	NAPRT1	8	144656966	144660783	0.776	rs13252406	4.63	rs10112966	0.4684	-7.34	-0.399	359	1	top1	0.47	2.7e-16	0.399	0.689893
Brain_Hypothalamus	./WEIGHTS//Brain_Hypothalamus/Brain_Hypothalamus.ENSG00000154328.11.wgt.RDat	NEIL2	8	11627148	11644855	0.416	rs11778235	-3.37	rs1736067	0.05994	-4.21	1.292	476	15	enet	0.2	8.6e-07	-0.31207	0.754984
Brain_Hypothalamus	./WEIGHTS//Brain_Hypothalamus/Brain_Hypothalamus.ENSG00000160886.9.wgt.RDat	LY6K	8	143781529	143783669	0.328	rs7460047	2.74	rs2244163	0.08999	-4.45	-2.144	400	25	enet	0.12	0.00017	0.91294	0.361272
Brain_Hypothalamus	./WEIGHTS//Brain_Hypothalamus/Brain_Hypothalamus.ENSG00000164683.12.wgt.RDat	HEY1	8	80676245	80680098	0.201	rs6473202	3.29	rs11989508	0.03893	-3.9	-1.555	390	1	top1	0.039	0.023	1.555	0.119946
Brain_Hypothalamus	./WEIGHTS//Brain_Hypothalamus/Brain_Hypothalamus.ENSG00000164944.7.wgt.RDat	KIAA1429	8	95499921	95565757	0.303	rs3099408	-2.78	rs7830795	0.00231	3.63	-0.722	455	455	blup	0.0078	0.18	-1.2102	0.226204
Brain_Hypothalamus	./WEIGHTS//Brain_Hypothalamus/Brain_Hypothalamus.ENSG00000167653.4.wgt.RDat	PSCA	8	143751726	143764142	0.203	rs7460047	2.74	rs10216533	0.05811	4.18	2.241	408	1	top1	0.058	0.0071	2.241	0.025026
Brain_Hypothalamus	./WEIGHTS//Brain_Hypothalamus/Brain_Hypothalamus.ENSG00000169398.15.wgt.RDat	PTK2	8	141667999	142012315	0.317	rs7831477	2.89	rs7465330	-0.00105	-3.47	1.036	408	408	blup	0.026	0.053	-0.79064	0.429153
Brain_Hypothalamus	./WEIGHTS//Brain_Hypothalamus/Brain_Hypothalamus.ENSG00000171045.10.wgt.RDat	TSNARE1	8	143293441	143484601	0.579	rs7460047	2.74	rs12717833	0.24301	5.35	-0.088	443	11	lasso	0.25	2.6e-08	0.55713	0.577436
Brain_Hypothalamus	./WEIGHTS//Brain_Hypothalamus/Brain_Hypothalamus.ENSG00000173566.9.wgt.RDat	NUDT18	8	21964383	21966932	0.469	rs6999893	3.08	rs2279355	0.15385	5.04	0.546	438	1	top1	0.15	1.7e-05	0.54591	0.585125
Brain_Hypothalamus	./WEIGHTS//Brain_Hypothalamus/Brain_Hypothalamus.ENSG00000174226.4.wgt.RDat	SNX31	8	101585116	101675643	0.65	rs2132349	-2.54	rs1693551	0.45976	7.11	1.598	453	1	top1	0.46	6.3e-16	1.598	0.110043
Brain_Hypothalamus	./WEIGHTS//Brain_Hypothalamus/Brain_Hypothalamus.ENSG00000176209.7.wgt.RDat	SMIM19	8	42396855	42409603	0.347	rs11777123	3.22	rs2923437	0.2059	4.99	-0.025	265	1	top1	0.21	5.5e-07	-0.025	0.980055
Brain_Hypothalamus	./WEIGHTS//Brain_Hypothalamus/Brain_Hypothalamus.ENSG00000176623.7.wgt.RDat	RMDN1	8	87480733	87526586	0.277	rs10093238	4.56	rs3213912	0.08922	4.06	-3.826	439	1	top1	0.089	0.001	-3.826	0.00013
Brain_Hypothalamus	./WEIGHTS//Brain_Hypothalamus/Brain_Hypothalamus.ENSG00000178209.10.wgt.RDat	PLEC	8	144989321	145050902	0.27	rs13252406	4.63	rs11780978	0.15362	-4.92	-0.138	244	4	lasso	0.16	1.3e-05	0.42075	0.673938
Brain_Hypothalamus	./WEIGHTS//Brain_Hypothalamus/Brain_Hypothalamus.ENSG00000179698.9.wgt.RDat	KIAA1875	8	145162629	145173218	0.756	rs13252406	4.63	rs13264654	0.4442	6.98	1.555	231	7	lasso	0.46	5.5e-16	1.72437	0.084641
Brain_Hypothalamus	./WEIGHTS//Brain_Hypothalamus/Brain_Hypothalamus.ENSG00000181097.5.wgt.RDat	RP11-429J17.2	8	144778324	144780583	0.21	rs13252406	4.63	rs6558383	0.1316	-4.47	-0.126	336	1	top1	0.13	7.3e-05	0.126	0.899732
Brain_Hypothalamus	./WEIGHTS//Brain_Hypothalamus/Brain_Hypothalamus.ENSG00000183309.7.wgt.RDat	ZNF623	8	144718183	144735900	0.365	rs13252406	4.63	rs12677473	0.08461	4.3	-0.088	350	7	lasso	0.16	1e-05	0.17953	0.857525
Brain_Hypothalamus	./WEIGHTS//Brain_Hypothalamus/Brain_Hypothalamus.ENSG00000184608.4.wgt.RDat	C8orf12	8	11241322	11296167	0.167	rs11778235	-3.37	rs10903342	0.09295	4.19	1.08	633	1	top1	0.093	0.00082	1.08	0.280142
Brain_Hypothalamus	./WEIGHTS//Brain_Hypothalamus/Brain_Hypothalamus.ENSG00000184647.6.wgt.RDat	PRSS55	8	10383056	10411676	0.288	rs7813037	2.88	rs7815324	0.07967	4.45	0.935	715	1	top1	0.08	0.0019	0.935	0.349788
Brain_Hypothalamus	./WEIGHTS//Brain_Hypothalamus/Brain_Hypothalamus.ENSG00000185730.3.wgt.RDat	ZNF696	8	144371846	144380231	0.303	rs11136325	4.14	rs6987719	0.08267	4.14	0.138	381	6	lasso	0.14	4.6e-05	0.95166	0.341269
Brain_Hypothalamus	./WEIGHTS//Brain_Hypothalamus/Brain_Hypothalamus.ENSG00000196378.7.wgt.RDat	ZNF34	8	145998499	146012730	0.233	rs4977219	3.06	rs2722495	0.06917	-4.48	-0.628	214	214	blup	0.079	0.0019	1.29591	0.195005
Brain_Hypothalamus	./WEIGHTS//Brain_Hypothalamus/Brain_Hypothalamus.ENSG00000196922.6.wgt.RDat	ZNF252P	8	146198975	146225924	0.539	rs13275065	-2.48	rs7824213	0.21344	5.12	-0.038	147	1	top1	0.21	3.3e-07	-0.038	0.969688
Brain_Hypothalamus	./WEIGHTS//Brain_Hypothalamus/Brain_Hypothalamus.ENSG00000197181.7.wgt.RDat	PIWIL2	8	22132810	22215076	0.523	rs7830206	3.19	rs6557952	0.29597	-6.16	-0.754	481	5	lasso	0.34	1.8e-11	1.0496	0.293904
Brain_Hypothalamus	./WEIGHTS//Brain_Hypothalamus/Brain_Hypothalamus.ENSG00000197363.5.wgt.RDat	ZNF517	8	146024261	146036554	0.138	rs3817681	2.99	rs2976464	0.08788	4.68	-0.896	209	1	top1	0.088	0.0011	-0.896	0.370253
Brain_Hypothalamus	./WEIGHTS//Brain_Hypothalamus/Brain_Hypothalamus.ENSG00000198169.4.wgt.RDat	ZNF251	8	145946298	145980990	0.283	rs4977219	3.1	rs2953854	0.28412	-5.84	-0.44	218	1	top1	0.28	2.1e-09	0.44	0.659937
Brain_Hypothalamus	./WEIGHTS//Brain_Hypothalamus/Brain_Hypothalamus.ENSG00000198576.2.wgt.RDat	ARC	8	143692405	143696833	0.249	rs7460047	2.74	rs2239703	-0.00905	-3.22	1.103	414	414	blup	0.1	0.00049	-2.64968	0.008057
Brain_Hypothalamus	./WEIGHTS//Brain_Hypothalamus/Brain_Hypothalamus.ENSG00000214733.4.wgt.RDat	RP11-429J17.8	8	144871090	144872629	0.287	rs13252406	4.63	rs10099996	-0.00062	3.32	3.264	298	298	blup	0.012	0.14	3.50125	0.000463
Brain_Hypothalamus	./WEIGHTS//Brain_Hypothalamus/Brain_Hypothalamus.ENSG00000215117.5.wgt.RDat	LINC00588	8	58192102	58197290	0.281	rs1044731	-4.38	rs17805326	0.23032	5.07	0.722	400	1	top1	0.23	1e-07	0.722	0.470294
Brain_Hypothalamus	./WEIGHTS//Brain_Hypothalamus/Brain_Hypothalamus.ENSG00000221947.3.wgt.RDat	XKR9	8	71581600	71702606	0.355	rs268583	-4.01	rs12675271	0.37098	-6.72	-2.157	309	3	lasso	0.38	1.2e-12	2.00187	0.045298
Brain_Hypothalamus	./WEIGHTS//Brain_Hypothalamus/Brain_Hypothalamus.ENSG00000223508.5.wgt.RDat	RPL23AP53	8	163186	182136	0.327	rs876356	-2.51	rs2906349	0.12809	4.66	0.935	323	18	enet	0.17	7.2e-06	0.17125	0.864026
Brain_Hypothalamus	./WEIGHTS//Brain_Hypothalamus/Brain_Hypothalamus.ENSG00000227888.3.wgt.RDat	FAM66A	8	12219527	12268510	0.407	rs4644261	-2.72	rs7823537	0.21581	-5.95	-0.954	173	173	blup	0.29	9.6e-10	-0.84763	0.396644
Brain_Hypothalamus	./WEIGHTS//Brain_Hypothalamus/Brain_Hypothalamus.ENSG00000228451.3.wgt.RDat	SDAD1P1	8	26236775	26240413	0.394	rs17088264	3.47	rs17055196	0.26697	5.46	-0.842	666	1	top1	0.27	7.3e-09	-0.842	0.399788
Brain_Hypothalamus	./WEIGHTS//Brain_Hypothalamus/Brain_Hypothalamus.ENSG00000233609.3.wgt.RDat	RP11-62H7.2	8	8818710	8836535	0.162	rs17716118	-3.61	rs7015336	0.10901	4.53	-1.514	714	1	top1	0.11	0.0003	-1.514	0.130026
Brain_Hypothalamus	./WEIGHTS//Brain_Hypothalamus/Brain_Hypothalamus.ENSG00000241852.5.wgt.RDat	C8orf58	8	22457114	22461663	0.181	rs7830206	3.19	rs1545837	0.11414	4.01	2.669	527	1	top1	0.11	0.00022	2.669	0.007608
Brain_Hypothalamus	./WEIGHTS//Brain_Hypothalamus/Brain_Hypothalamus.ENSG00000246089.3.wgt.RDat	RP11-115C21.2	8	6261072	6264663	0.564	rs10104037	-2.78	rs17075994	0.00641	-2.73	0.399	985	985	blup	0.024	0.061	-0.97047	0.331812
Brain_Hypothalamus	./WEIGHTS//Brain_Hypothalamus/Brain_Hypothalamus.ENSG00000248690.2.wgt.RDat	HAS2-AS1	8	122651533	122656933	0.267	rs1457168	3.5	rs10106505	0.1488	4.3	1.96	426	1	top1	0.15	2.4e-05	1.96	0.049996
Brain_Hypothalamus	./WEIGHTS//Brain_Hypothalamus/Brain_Hypothalamus.ENSG00000249816.2.wgt.RDat	LINC00964	8	125860979	125966570	0.201	rs6992545	2.69	rs966946	0.0403	-3.74	0.806	502	502	blup	0.049	0.012	-1.75384	0.079458
Brain_Hypothalamus	./WEIGHTS//Brain_Hypothalamus/Brain_Hypothalamus.ENSG00000251402.3.wgt.RDat	FAM90A25P	8	12272589	12275599	0.185	rs4644261	-2.72	rs4604485	0.00927	3.36	0.772	188	188	blup	0.08	0.0018	-1.42476	0.154227
Brain_Hypothalamus	./WEIGHTS//Brain_Hypothalamus/Brain_Hypothalamus.ENSG00000253196.1.wgt.RDat	RP11-706C16.7	8	143844534	143847845	0.25	rs7387173	-3.41	rs6996219	0.04527	-3.82	-1.311	411	411	blup	0.095	0.00075	1.56778	0.116933
Brain_Hypothalamus	./WEIGHTS//Brain_Hypothalamus/Brain_Hypothalamus.ENSG00000253210.1.wgt.RDat	RP11-809O17.1	8	142136143	142140060	0.563	rs7831477	2.89	rs3739231	0.27951	-5.61	-1.2	436	1	top1	0.28	2.9e-09	1.2	0.230139
Brain_Hypothalamus	./WEIGHTS//Brain_Hypothalamus/Brain_Hypothalamus.ENSG00000253549.1.wgt.RDat	RP11-317J10.2	8	86354080	86377144	0.294	rs11782151	-2.35	rs20571	0.15255	-4.25	-0.613	166	3	lasso	0.15	1.9e-05	0.61943	0.535632
Brain_Hypothalamus	./WEIGHTS//Brain_Hypothalamus/Brain_Hypothalamus.ENSG00000253669.3.wgt.RDat	KB-1732A1.1	8	103817745	103822199	0.375	rs12375401	2.69	rs972142	0.02429	-3.88	0.789	494	494	blup	0.072	0.003	-0.74719	0.454948
Brain_Hypothalamus	./WEIGHTS//Brain_Hypothalamus/Brain_Hypothalamus.ENSG00000253678.1.wgt.RDat	RP11-981G7.3	8	10335001	10336885	0.333	rs7813037	2.88	rs13279329	0.21861	5.12	0.482	719	1	top1	0.22	2.3e-07	0.482	0.629806
Brain_Hypothalamus	./WEIGHTS//Brain_Hypothalamus/Brain_Hypothalamus.ENSG00000253716.1.wgt.RDat	RP13-582O9.5	8	144362331	144363860	0.515	rs7386378	-3.62	rs6558337	0.13597	-4.82	-3.239	383	383	blup	0.14	4.4e-05	1.97279	0.04852
Brain_Hypothalamus	./WEIGHTS//Brain_Hypothalamus/Brain_Hypothalamus.ENSG00000253741.1.wgt.RDat	CTD-2292P10.4	8	143786546	143808391	0.424	rs7460047	2.74	rs1036385	0.20671	-5.31	-0.138	405	1	top1	0.21	5.2e-07	0.138	0.89024
Brain_Hypothalamus	./WEIGHTS//Brain_Hypothalamus/Brain_Hypothalamus.ENSG00000253893.2.wgt.RDat	FAM85B	8	8025341	8084136	0.361	rs11783173	2.84	rs2945230	0.16358	-5.93	-1.818	320	320	blup	0.28	2.1e-09	1.88586	0.059313
Brain_Hypothalamus	./WEIGHTS//Brain_Hypothalamus/Brain_Hypothalamus.ENSG00000254081.1.wgt.RDat	CTD-3025N20.2	8	66439243	66475015	0.306	rs7009788	-2.78	rs11992528	0.16204	-4.9	0.915	363	1	top1	0.16	1e-05	-0.915	0.360192
Brain_Hypothalamus	./WEIGHTS//Brain_Hypothalamus/Brain_Hypothalamus.ENSG00000254352.1.wgt.RDat	RP11-578O24.2	8	79636031	79636371	0.255	rs2195688	2.79	rs12544041	0.17372	-4.75	1.903	322	1	top1	0.17	4.8e-06	-1.903	0.057041
Brain_Hypothalamus	./WEIGHTS//Brain_Hypothalamus/Brain_Hypothalamus.ENSG00000254507.2.wgt.RDat	RP11-481A20.10	8	11860909	11861591	0.266	rs1079326	-2.82	rs11250186	0.20397	-5.15	-0.583	316	1	top1	0.2	6.3e-07	0.583	0.559893
Brain_Hypothalamus	./WEIGHTS//Brain_Hypothalamus/Brain_Hypothalamus.ENSG00000255050.1.wgt.RDat	RP11-661A12.9	8	144655660	144659438	0.396	rs13252406	4.63	rs10112966	0.22215	-5.18	-0.399	359	1	top1	0.22	1.8e-07	0.399	0.689893
Brain_Hypothalamus	./WEIGHTS//Brain_Hypothalamus/Brain_Hypothalamus.ENSG00000255052.3.wgt.RDat	FAM66D	8	11973291	12008698	0.289	rs17153551	1.89	rs7823537	0.10768	4.24	-0.954	244	3	lasso	0.14	5.2e-05	-0.8231	0.410453
Brain_Hypothalamus	./WEIGHTS//Brain_Hypothalamus/Brain_Hypothalamus.ENSG00000255098.1.wgt.RDat	RP11-481A20.11	8	11870545	11873043	0.216	rs1079326	-2.82	rs11250186	0.0267	-4.73	-0.583	306	306	blup	0.15	1.7e-05	-0.91782	0.358714
Brain_Hypothalamus	./WEIGHTS//Brain_Hypothalamus/Brain_Hypothalamus.ENSG00000255556.2.wgt.RDat	RP11-351I21.6	8	12236188	12237774	0.23	rs4644261	-2.72	rs13260325	0.05017	-4.87	-0.24	178	11	enet	0.12	0.00014	-0.56145	0.574488
Brain_Hypothalamus	./WEIGHTS//Brain_Hypothalamus/Brain_Hypothalamus.ENSG00000259820.1.wgt.RDat	AC083843.1	8	135804263	135810515	0.383	rs1077224	2.62	rs737196	0.27317	-5.53	0.164	564	1	top1	0.27	4.6e-09	-0.164	0.869731
Brain_Hypothalamus	./WEIGHTS//Brain_Hypothalamus/Brain_Hypothalamus.ENSG00000261693.1.wgt.RDat	RP13-467H17.1	8	143485013	143488389	0.391	rs7460047	2.74	rs7817330	0.11645	4.34	-0.524	444	9	lasso	0.13	8.8e-05	-0.60471	0.545373
Brain_Hypothalamus	./WEIGHTS//Brain_Hypothalamus/Brain_Hypothalamus.ENSG00000271743.1.wgt.RDat	CTD-2541M15.3	8	6473125	6474719	0.447	rs10104037	-2.78	rs2454517	-0.00837	-4.1	-0.189	900	900	blup	0.039	0.024	-0.15889	0.873754
Brain_Hypothalamus	./WEIGHTS//Brain_Hypothalamus/Brain_Hypothalamus.ENSG00000271830.1.wgt.RDat	RP11-1C8.7	8	104493494	104493847	0.276	rs1532432	-3.19	rs4734716	0.2004	5.09	0.215	402	1	top1	0.2	8e-07	0.215	0.829767
Brain_Hypothalamus	./WEIGHTS//Brain_Hypothalamus/Brain_Hypothalamus.ENSG00000271948.1.wgt.RDat	RP11-242F4.2	8	17082473	17082978	0.362	rs11779713	3.31	rs7460815	0.10394	4.75	2.226	742	9	enet	0.17	7.9e-06	2.65825	0.007855
Brain_Hypothalamus	./WEIGHTS//Brain_Hypothalamus/Brain_Hypothalamus.ENSG00000272005.1.wgt.RDat	RP11-91J19.4	8	424455	427966	0.424	rs17739674	2.73	rs17665621	0.0423	-4.54	-0.228	429	429	blup	0.19	1.3e-06	-0.54147	0.588183
Brain_Hypothalamus	./WEIGHTS//Brain_Hypothalamus/Brain_Hypothalamus.ENSG00000272010.1.wgt.RDat	CTD-3025N20.3	8	66504085	66504707	0.375	rs7009788	-2.76	rs4320587	0.26703	-6.1	0.426	360	15	enet	0.32	1.1e-10	-0.00105	0.99916
Brain_Hypothalamus	./WEIGHTS//Brain_Hypothalamus/Brain_Hypothalamus.ENSG00000272240.1.wgt.RDat	RP5-855D21.1	8	184347	184887	0.544	rs876356	-2.51	rs11774528	0.23438	6.05	-1.372	323	323	blup	0.35	1.4e-11	0.08119	0.935287
Brain_Hypothalamus	./WEIGHTS//Brain_Hypothalamus/Brain_Hypothalamus.ENSG00000272267.1.wgt.RDat	RP11-375N15.2	8	9412656	9413423	0.315	rs17716118	-3.61	rs9644704	-0.00594	-3.8	-2.457	598	598	blup	0.043	0.018	2.11334	0.034571
Brain_Hypothalamus	./WEIGHTS//Brain_Hypothalamus/Brain_Hypothalamus.ENSG00000272505.1.wgt.RDat	RP11-981G7.6	8	10344317	10347176	0.344	rs7813037	2.88	rs4240671	0.04522	-4.07	0.674	717	717	blup	0.048	0.014	-1.1885	0.234635
Brain_Hypothalamus	./WEIGHTS//Brain_Hypothalamus/Brain_Hypothalamus.ENSG00000273402.1.wgt.RDat	RP5-855D21.2	8	187045	187669	0.271	rs876356	-2.51	rs11774528	0.20833	4.84	-1.372	324	1	top1	0.21	4.6e-07	-1.372	0.170063
Brain_Hypothalamus	./WEIGHTS//Brain_Hypothalamus/Brain_Hypothalamus.ENSG00000010438.12.wgt.RDat	PRSS3	9	33750515	33799230	0.2447	rs1041251	3.05	rs10758227	0.044868	4.11	0.789	302	7	lasso	0.066	0.0044	0.90564	0.365127
Brain_Hypothalamus	./WEIGHTS//Brain_Hypothalamus/Brain_Hypothalamus.ENSG00000056558.6.wgt.RDat	TRAF1	9	123664671	123691451	0.2646	rs10985054	-2.85	rs2109895	0.213856	-5.19	-1.832	348	2	lasso	0.24	6.8e-08	1.83939	0.065857
Brain_Hypothalamus	./WEIGHTS//Brain_Hypothalamus/Brain_Hypothalamus.ENSG00000090054.9.wgt.RDat	SPTLC1	9	94794281	94877666	0.3276	rs1536423	-3.48	rs1316268	0.177776	4.86	1.935	454	1	top1	0.18	3.6e-06	1.935	0.05299
Brain_Hypothalamus	./WEIGHTS//Brain_Hypothalamus/Brain_Hypothalamus.ENSG00000095383.15.wgt.RDat	TBC1D2	9	100961311	101017915	0.4149	rs1167763	2.58	rs10818610	0.120871	4.91	-0.539	604	48	enet	0.23	8.2e-08	-0.00884	0.992943
Brain_Hypothalamus	./WEIGHTS//Brain_Hypothalamus/Brain_Hypothalamus.ENSG00000096872.11.wgt.RDat	IFT74	9	26956371	27062928	0.5235	rs1926784	-3.58	rs10967611	0.327539	6.21	-0.3352	627	1	top1	0.33	7.2e-11	-0.33523	0.737452
Brain_Hypothalamus	./WEIGHTS//Brain_Hypothalamus/Brain_Hypothalamus.ENSG00000106733.16.wgt.RDat	NMRK1	9	77675489	77703133	0.7615	rs12352112	4.12	rs10869495	0.286675	-6.34	-0.628	444	30	enet	0.44	3.1e-15	-0.06283	0.9499
Brain_Hypothalamus	./WEIGHTS//Brain_Hypothalamus/Brain_Hypothalamus.ENSG00000106853.12.wgt.RDat	PTGR1	9	114312002	114362135	0.5707	rs12003641	7.77	rs10759502	0.157609	-5.31	0.113	497	10	lasso	0.26	1.2e-08	-0.35917	0.719465
Brain_Hypothalamus	./WEIGHTS//Brain_Hypothalamus/Brain_Hypothalamus.ENSG00000107099.11.wgt.RDat	DOCK8	9	220748	465259	0.3152	rs541645	-2.78	rs4741814	0.100922	-4.16	0.088	493	7	lasso	0.14	4.8e-05	-0.5	0.617073
Brain_Hypothalamus	./WEIGHTS//Brain_Hypothalamus/Brain_Hypothalamus.ENSG00000107147.7.wgt.RDat	KCNT1	9	138594031	138684992	0.3921	rs528472	-2.97	rs10858173	0.230229	-5.26	1.2	500	1	top1	0.23	1e-07	-1.2	0.230139
Brain_Hypothalamus	./WEIGHTS//Brain_Hypothalamus/Brain_Hypothalamus.ENSG00000119326.10.wgt.RDat	CTNNAL1	9	111704851	111775809	0.3746	rs3818932	-4.99	rs3750457	-0.004594	4.03	0.628	621	621	blup	0.052	0.01	-1.12671	0.259867
Brain_Hypothalamus	./WEIGHTS//Brain_Hypothalamus/Brain_Hypothalamus.ENSG00000119383.15.wgt.RDat	PPP2R4	9	131873229	131911225	0.2975	rs9697030	3.42	rs3118634	0.195187	-4.91	-0.151	383	1	top1	0.2	1.1e-06	0.151	0.879976
Brain_Hypothalamus	./WEIGHTS//Brain_Hypothalamus/Brain_Hypothalamus.ENSG00000119414.7.wgt.RDat	PPP6C	9	127908852	127952218	0.1424	rs2416949	4.14	rs828095	0.046283	-3.94	-1.995	322	322	blup	0.087	0.0012	1.48752	0.136877
Brain_Hypothalamus	./WEIGHTS//Brain_Hypothalamus/Brain_Hypothalamus.ENSG00000119509.8.wgt.RDat	INVS	9	102861538	103063282	0.4179	rs6479013	3.78	rs914711	0.120934	4.54	-0.468	290	9	lasso	0.21	3.3e-07	-0.82122	0.411524
Brain_Hypothalamus	./WEIGHTS//Brain_Hypothalamus/Brain_Hypothalamus.ENSG00000122696.8.wgt.RDat	SLC25A51	9	37879491	37904350	0.4551	rs11790480	-2.39	rs7873455	0.109021	4.39	1.514	526	526	blup	0.12	0.00013	0.54972	0.582514
Brain_Hypothalamus	./WEIGHTS//Brain_Hypothalamus/Brain_Hypothalamus.ENSG00000127084.13.wgt.RDat	FGD3	9	95709733	95798518	0.2793	rs944990	-3.52	rs753697	0.052606	3.9	-1.919	416	16	enet	0.089	0.0011	-2.02081	0.0433
Brain_Hypothalamus	./WEIGHTS//Brain_Hypothalamus/Brain_Hypothalamus.ENSG00000130714.11.wgt.RDat	POMT1	9	134378289	134399187	0.4655	rs734802	-3.43	rs2966340	0.150359	-4.92	1.311	464	1	top1	0.15	2.2e-05	-1.311	0.189858
Brain_Hypothalamus	./WEIGHTS//Brain_Hypothalamus/Brain_Hypothalamus.ENSG00000131669.5.wgt.RDat	NINJ1	9	95883771	95896570	0.3342	rs4743923	-3.99	rs2398820	0.004804	-3.55	2.87	432	432	blup	0.044	0.017	-1.81973	0.068801
Brain_Hypothalamus	./WEIGHTS//Brain_Hypothalamus/Brain_Hypothalamus.ENSG00000136783.9.wgt.RDat	NIPSNAP3A	9	107509969	107522403	0.315	rs2066720	2.78	rs13291117	-0.009017	3.18	1.282	605	24	enet	0.00031	0.31	2.06632	0.038799
Brain_Hypothalamus	./WEIGHTS//Brain_Hypothalamus/Brain_Hypothalamus.ENSG00000136816.11.wgt.RDat	TOR1B	9	132565432	132573560	0.3524	rs1503372	-3.09	rs1923664	0.009468	3.44	-0.025	483	483	blup	0.06	0.0062	0.58374	0.559395
Brain_Hypothalamus	./WEIGHTS//Brain_Hypothalamus/Brain_Hypothalamus.ENSG00000136824.14.wgt.RDat	SMC2	9	106856541	106903698	0.3819	rs11794668	-2.48	rs10512325	0.387518	6.45	0.126	503	1	top1	0.39	4.9e-13	0.126	0.899732
Brain_Hypothalamus	./WEIGHTS//Brain_Hypothalamus/Brain_Hypothalamus.ENSG00000136859.5.wgt.RDat	ANGPTL2	9	129849611	129885162	0.3095	rs10760452	-3.76	rs518170	0.075474	4.24	0.113	368	1	top1	0.075	0.0024	0.113	0.910031
Brain_Hypothalamus	./WEIGHTS//Brain_Hypothalamus/Brain_Hypothalamus.ENSG00000136875.8.wgt.RDat	PRPF4	9	116037623	116055185	0.2992	rs784933	-3.81	rs17763934	0.128513	4.74	-1.932	607	1	top1	0.13	8.9e-05	-1.93204	0.053354
Brain_Hypothalamus	./WEIGHTS//Brain_Hypothalamus/Brain_Hypothalamus.ENSG00000136891.9.wgt.RDat	TEX10	9	103064359	103115221	0.2568	rs6479013	3.8	rs2787374	0.019841	-3.41	1.598	370	370	blup	0.058	0.007	-2.03832	0.041518
Brain_Hypothalamus	./WEIGHTS//Brain_Hypothalamus/Brain_Hypothalamus.ENSG00000136908.13.wgt.RDat	DPM2	9	130697378	130700161	0.3327	rs3003606	-4.2	rs7860034	0.03212	3.4	-0.088	347	347	blup	0.062	0.0057	-0.32465	0.745449
Brain_Hypothalamus	./WEIGHTS//Brain_Hypothalamus/Brain_Hypothalamus.ENSG00000136932.9.wgt.RDat	C9orf156	9	100666771	100684852	0.4022	rs11998914	-2.54	rs6586	0.346325	6.66	1.943	499	6	enet	0.36	6.2e-12	1.96722	0.049158
Brain_Hypothalamus	./WEIGHTS//Brain_Hypothalamus/Brain_Hypothalamus.ENSG00000136943.6.wgt.RDat	CTSV	9	99794940	99801925	0.2624	rs16911458	-2.18	rs6478095	-0.009193	-3.31	1.227	262	262	blup	0.014	0.11	-0.47299	0.636219
Brain_Hypothalamus	./WEIGHTS//Brain_Hypothalamus/Brain_Hypothalamus.ENSG00000137074.14.wgt.RDat	APTX	9	32972604	33025166	0.2588	rs706107	-2.97	rs10758180	0.158758	-4.62	0.69	479	1	top1	0.16	1.3e-05	-0.69	0.490194
Brain_Hypothalamus	./WEIGHTS//Brain_Hypothalamus/Brain_Hypothalamus.ENSG00000137103.12.wgt.RDat	TMEM8B	9	35816141	35854844	0.4602	rs7863401	3.26	rs10738948	0.364095	6.42	0.468	421	1	top1	0.36	3.6e-12	0.468	0.639785
Brain_Hypothalamus	./WEIGHTS//Brain_Hypothalamus/Brain_Hypothalamus.ENSG00000137135.13.wgt.RDat	ARHGEF39	9	35658872	35675757	0.306	rs7863401	3.26	rs10972552	0.212636	4.89	-0.7216	406	5	lasso	0.22	2.6e-07	-0.53097	0.595437
Brain_Hypothalamus	./WEIGHTS//Brain_Hypothalamus/Brain_Hypothalamus.ENSG00000148290.5.wgt.RDat	SURF1	9	136218610	136223552	0.6473	rs28520600	-3	rs3124768	0.196942	-5.18	1.598	603	29	enet	0.22	2.6e-07	-0.83596	0.403179
Brain_Hypothalamus	./WEIGHTS//Brain_Hypothalamus/Brain_Hypothalamus.ENSG00000148384.11.wgt.RDat	INPP5E	9	139323071	139334274	0.3113	rs10448340	-3.02	rs11145756	0.136634	-4.34	-2.108	370	1	top1	0.14	5.3e-05	2.108	0.035031
Brain_Hypothalamus	./WEIGHTS//Brain_Hypothalamus/Brain_Hypothalamus.ENSG00000153714.5.wgt.RDat	LURAP1L	9	12775020	12822130	0.2816	rs1326796	-2.99	rs3750502	0.16064	-4.52	-0.088	530	1	top1	0.16	1.1e-05	0.088	0.929877
Brain_Hypothalamus	./WEIGHTS//Brain_Hypothalamus/Brain_Hypothalamus.ENSG00000154529.10.wgt.RDat	CNTNAP3B	9	43684902	43924049	0.0684	NA	NA	NA	NA	NA	NA	4	0	top1	0.27	7.5e-09	NA	NA
Brain_Hypothalamus	./WEIGHTS//Brain_Hypothalamus/Brain_Hypothalamus.ENSG00000157653.7.wgt.RDat	C9orf43	9	116172966	116191964	0.2046	rs784933	-3.81	rs7040031	0.003067	-3.37	0.228	564	564	blup	0.01	0.15	1.10136	0.270741
Brain_Hypothalamus	./WEIGHTS//Brain_Hypothalamus/Brain_Hypothalamus.ENSG00000157657.10.wgt.RDat	ZNF618	9	116638562	116818871	0.4287	rs784933	-3.81	rs10982031	-0.00904	3.69	0.789	637	637	blup	0.098	0.00062	0.35668	0.721331
Brain_Hypothalamus	./WEIGHTS//Brain_Hypothalamus/Brain_Hypothalamus.ENSG00000159247.8.wgt.RDat	TUBBP5	9	141044565	141071821	0.5375	rs7025557	-3.14	rs3750509	0.218309	-5.65	-0.1603	192	9	lasso	0.25	3e-08	-0.11457	0.908787
Brain_Hypothalamus	./WEIGHTS//Brain_Hypothalamus/Brain_Hypothalamus.ENSG00000159712.10.wgt.RDat	ANKRD18CP	9	99918852	99983517	0.3257	rs2486612	-1.91	rs6478095	0.341958	-6.41	1.227	311	1	top1	0.34	2.3e-11	-1.227	0.219823
Brain_Hypothalamus	./WEIGHTS//Brain_Hypothalamus/Brain_Hypothalamus.ENSG00000160323.14.wgt.RDat	ADAMTS13	9	136279478	136324508	0.3647	rs3025316	-2.71	rs3124776	0.054491	-4.76	0.706	605	605	blup	0.097	0.00066	-1.07632	0.281783
Brain_Hypothalamus	./WEIGHTS//Brain_Hypothalamus/Brain_Hypothalamus.ENSG00000160325.10.wgt.RDat	CACFD1	9	136325089	136335970	0.4233	rs3025316	-2.71	rs11244053	-0.007998	3.31	1.0039	617	617	blup	0.05	0.012	0.85166	0.394402
Brain_Hypothalamus	./WEIGHTS//Brain_Hypothalamus/Brain_Hypothalamus.ENSG00000164946.15.wgt.RDat	FREM1	9	14734664	14910993	0.3528	rs10756570	-4.21	rs10961543	-0.009229	-3.07	-3.89	712	712	blup	0.027	0.051	3.79196	0.000149
Brain_Hypothalamus	./WEIGHTS//Brain_Hypothalamus/Brain_Hypothalamus.ENSG00000164978.13.wgt.RDat	NUDT2	9	34329504	34343709	0.3725	rs13284229	3.06	rs10971957	0.276219	-5.52	-1.969	341	25	enet	0.28	3.3e-09	1.21541	0.224209
Brain_Hypothalamus	./WEIGHTS//Brain_Hypothalamus/Brain_Hypothalamus.ENSG00000164989.11.wgt.RDat	CCDC171	9	15552895	16061661	0.2566	rs6474884	2.29	rs1539172	0.149883	-4.96	-0.1	455	1	top1	0.15	2.3e-05	0.1	0.920344
Brain_Hypothalamus	./WEIGHTS//Brain_Hypothalamus/Brain_Hypothalamus.ENSG00000165140.5.wgt.RDat	FBP1	9	97365415	97402531	0.5545	rs10821325	-3.43	rs16910850	0.15929	5.26	1.341	371	1	top1	0.16	1.2e-05	1.341	0.17992
Brain_Hypothalamus	./WEIGHTS//Brain_Hypothalamus/Brain_Hypothalamus.ENSG00000165233.13.wgt.RDat	C9orf89	9	95858500	95875565	0.3043	rs4743923	-3.99	rs2275849	0.020027	-3.8	-0.69	423	12	lasso	0.071	0.0033	-0.37342	0.708836
Brain_Hypothalamus	./WEIGHTS//Brain_Hypothalamus/Brain_Hypothalamus.ENSG00000165271.12.wgt.RDat	NOL6	9	33461439	33473928	0.4613	rs706107	-2.97	rs10120325	0.22337	5.49	0.722	406	5	lasso	0.25	2.2e-08	0.0071	0.994338
Brain_Hypothalamus	./WEIGHTS//Brain_Hypothalamus/Brain_Hypothalamus.ENSG00000165695.5.wgt.RDat	AK8	9	135600965	135754164	0.7463	rs417562	3.75	rs2519760	0.264494	-6.52	1.768	562	13	lasso	0.38	1.1e-12	-1.40898	0.158842
Brain_Hypothalamus	./WEIGHTS//Brain_Hypothalamus/Brain_Hypothalamus.ENSG00000169925.12.wgt.RDat	BRD3	9	136896708	136933657	0.5195	rs465724	5.07	rs2078778	-0.009444	-3.92	1.774	577	14	lasso	0.11	0.00038	-0.53406	0.5933
Brain_Hypothalamus	./WEIGHTS//Brain_Hypothalamus/Brain_Hypothalamus.ENSG00000172785.14.wgt.RDat	CBWD1	9	121041	188979	0.5116	rs541645	-2.78	rs2992854	0.190428	5.65	-1.7333	471	6	lasso	0.27	7.9e-09	-1.5591	0.118973
Brain_Hypothalamus	./WEIGHTS//Brain_Hypothalamus/Brain_Hypothalamus.ENSG00000175164.9.wgt.RDat	ABO	9	136130951	136150617	0.3725	rs28520600	-3.65	rs630014	0.048491	-4.2	-0.496	595	31	enet	0.15	2.9e-05	-1.44679	0.147955
Brain_Hypothalamus	./WEIGHTS//Brain_Hypothalamus/Brain_Hypothalamus.ENSG00000175287.14.wgt.RDat	PHYHD1	9	131683174	131704320	0.2014	rs9697030	3.42	rs2004632	0.014433	-3.69	-0.319	343	343	blup	0.027	0.05	0.22367	0.823013
Brain_Hypothalamus	./WEIGHTS//Brain_Hypothalamus/Brain_Hypothalamus.ENSG00000175611.7.wgt.RDat	LINC00476	9	98521513	98637982	0.5712	rs7862977	2.06	rs591486	0.401403	6.67	-0.164	528	1	top1	0.4	1.5e-13	-0.164	0.869731
Brain_Hypothalamus	./WEIGHTS//Brain_Hypothalamus/Brain_Hypothalamus.ENSG00000176386.4.wgt.RDat	CDC26	9	116018115	116035718	0.3644	rs784933	-3.81	rs4979232	0.165104	-4.81	-1.3212	607	1	top1	0.17	8.4e-06	1.32124	0.18642
Brain_Hypothalamus	./WEIGHTS//Brain_Hypothalamus/Brain_Hypothalamus.ENSG00000180071.14.wgt.RDat	ANKRD18A	9	38571355	38620657	0.5926	rs11790480	-2.39	rs12555495	0.210133	-4.97	-0.176	383	1	top1	0.21	4.1e-07	0.176	0.860294
Brain_Hypothalamus	./WEIGHTS//Brain_Hypothalamus/Brain_Hypothalamus.ENSG00000188312.9.wgt.RDat	CENPP	9	95087919	95382815	0.3504	rs1536423	-3.48	rs10992308	0.256121	6.07	0.412	402	6	lasso	0.3	8.9e-10	0.57473	0.565477
Brain_Hypothalamus	./WEIGHTS//Brain_Hypothalamus/Brain_Hypothalamus.ENSG00000188647.8.wgt.RDat	PTAR1	9	72324438	72374875	0.37	rs2078391	-3.5	rs13290774	-0.004394	3.64	-1.103	458	8	lasso	0.054	0.0089	-0.88322	0.377117
Brain_Hypothalamus	./WEIGHTS//Brain_Hypothalamus/Brain_Hypothalamus.ENSG00000188986.4.wgt.RDat	NELFB	9	140149625	140167998	0.5575	NA	NA	NA	NA	NA	NA	361	0	top1	0.37	1.9e-12	NA	NA
Brain_Hypothalamus	./WEIGHTS//Brain_Hypothalamus/Brain_Hypothalamus.ENSG00000196092.8.wgt.RDat	PAX5	9	36833272	37034103	0.2875	rs7043300	-3.05	rs4880034	-0.009493	3.4	1.103	463	463	blup	0.031	0.039	1.29915	0.193893
Brain_Hypothalamus	./WEIGHTS//Brain_Hypothalamus/Brain_Hypothalamus.ENSG00000197768.6.wgt.RDat	C9orf173	9	140145713	140147934	0.382	NA	NA	NA	NA	NA	NA	363	0	top1	0.19	1.6e-06	NA	NA
Brain_Hypothalamus	./WEIGHTS//Brain_Hypothalamus/Brain_Hypothalamus.ENSG00000197958.8.wgt.RDat	RPL12	9	130209953	130213684	0.3439	rs10819315	-3.16	rs2245389	0.288689	-5.89	0.0413	360	25	enet	0.32	1.7e-10	0.19001	0.849302
Brain_Hypothalamus	./WEIGHTS//Brain_Hypothalamus/Brain_Hypothalamus.ENSG00000198454.2.wgt.RDat	C9orf141	9	139863695	139866442	0.4043	NA	NA	NA	NA	NA	NA	388	0	blup	0.076	0.0023	NA	NA
Brain_Hypothalamus	./WEIGHTS//Brain_Hypothalamus/Brain_Hypothalamus.ENSG00000198467.9.wgt.RDat	TPM2	9	35681989	35691017	0.2681	rs7863401	3.26	rs1534847	0.130368	-4.74	-1.175	402	1	top1	0.13	7.9e-05	1.175	0.239995
Brain_Hypothalamus	./WEIGHTS//Brain_Hypothalamus/Brain_Hypothalamus.ENSG00000203279.3.wgt.RDat	RP11-498P14.5	9	100000046	100000982	0.3817	rs2486612	-1.91	rs3747493	0.357942	-6.39	1.1819	321	321	blup	0.37	2.3e-12	-1.56626	0.117287
Brain_Hypothalamus	./WEIGHTS//Brain_Hypothalamus/Brain_Hypothalamus.ENSG00000204173.6.wgt.RDat	LRRC37A5P	9	114353872	114393569	0.484	rs12003641	7.77	rs2065099	0.153798	-4.82	0.496	503	4	lasso	0.2	8.6e-07	-0.59486	0.551938
Brain_Hypothalamus	./WEIGHTS//Brain_Hypothalamus/Brain_Hypothalamus.ENSG00000213221.4.wgt.RDat	DNLZ	9	139254058	139258241	0.5468	rs10448340	-3.02	rs11145958	0.310652	5.87	-0.8902	373	1	top1	0.31	2.7e-10	-0.89022	0.373349
Brain_Hypothalamus	./WEIGHTS//Brain_Hypothalamus/Brain_Hypothalamus.ENSG00000213612.3.wgt.RDat	FAM220CP	9	99883941	99884771	0.2093	rs16911458	-2.18	rs1020884	0.087442	-3.95	1.036	299	299	blup	0.1	0.00052	-1.55561	0.119802
Brain_Hypothalamus	./WEIGHTS//Brain_Hypothalamus/Brain_Hypothalamus.ENSG00000214402.6.wgt.RDat	LCNL1	9	139876356	139880862	0.3494	NA	NA	NA	NA	NA	NA	381	0	lasso	0.29	1.1e-09	NA	NA
Brain_Hypothalamus	./WEIGHTS//Brain_Hypothalamus/Brain_Hypothalamus.ENSG00000215237.5.wgt.RDat	RP11-54D18.2	9	14993310	15019727	0.8814	rs10756570	-4.21	rs1916312	0.540978	7.84	-1.757	664	1	top1	0.54	1.1e-19	-1.757	0.078918
Brain_Hypothalamus	./WEIGHTS//Brain_Hypothalamus/Brain_Hypothalamus.ENSG00000221829.5.wgt.RDat	FANCG	9	35073832	35080013	0.2849	rs17370852	2.43	rs10972333	0.008176	-4.14	0.896	342	22	enet	0.1	0.00052	0.49191	0.62278
Brain_Hypothalamus	./WEIGHTS//Brain_Hypothalamus/Brain_Hypothalamus.ENSG00000226237.1.wgt.RDat	RP11-276H19.1	9	89563614	89616948	0.4848	rs1328170	2.97	rs13296748	0.045071	-4.74	-1.015	548	26	enet	0.26	1.6e-08	1.12264	0.261592
Brain_Hypothalamus	./WEIGHTS//Brain_Hypothalamus/Brain_Hypothalamus.ENSG00000226562.2.wgt.RDat	RP11-255A11.21	9	33580693	33605289	0.4009	rs706107	-2.97	rs2777744	0.136404	4.75	-0.215	362	1	top1	0.14	5.4e-05	-0.215	0.829767
Brain_Hypothalamus	./WEIGHTS//Brain_Hypothalamus/Brain_Hypothalamus.ENSG00000226752.3.wgt.RDat	PSMD5-AS1	9	123587106	123616651	0.8666	rs10985054	-2.85	rs1060817	0.616188	8.26	-0.86	358	17	lasso	0.66	3.1e-26	-0.78512	0.432386
Brain_Hypothalamus	./WEIGHTS//Brain_Hypothalamus/Brain_Hypothalamus.ENSG00000228038.1.wgt.RDat	VN1R51P	9	99855976	99856920	0.276	rs16911458	-2.18	rs10981288	0.090244	-4.88	1.341	293	22	enet	0.15	2.6e-05	-1.36525	0.172174
Brain_Hypothalamus	./WEIGHTS//Brain_Hypothalamus/Brain_Hypothalamus.ENSG00000228376.3.wgt.RDat	RP11-520B13.4	9	99837953	99844227	0.3258	rs16911458	-2.18	rs2818238	0.317546	-6.3	0.6644	290	1	top1	0.32	1.6e-10	-0.6644	0.506433
Brain_Hypothalamus	./WEIGHTS//Brain_Hypothalamus/Brain_Hypothalamus.ENSG00000230074.1.wgt.RDat	RP11-195F19.9	9	34678097	34681295	0.4665	rs13284229	3.06	rs928150	0.394599	-6.55	-0.568	364	1	top1	0.39	2.7e-13	0.568	0.570035
Brain_Hypothalamus	./WEIGHTS//Brain_Hypothalamus/Brain_Hypothalamus.ENSG00000231799.2.wgt.RDat	RP13-93L13.2	9	92064473	92065669	0.3615	rs1571535	4.43	rs2988066	-0.000946	-3.22	-0.215	443	443	blup	0.0023	0.27	0.39676	0.691546
Brain_Hypothalamus	./WEIGHTS//Brain_Hypothalamus/Brain_Hypothalamus.ENSG00000233554.1.wgt.RDat	RP11-326F20.5	9	33177418	33179981	0.3098	rs706107	-2.97	rs10971193	0.046104	-3.52	0.24	482	482	blup	0.097	0.00065	-1.80821	0.070574
Brain_Hypothalamus	./WEIGHTS//Brain_Hypothalamus/Brain_Hypothalamus.ENSG00000234537.1.wgt.RDat	RP11-100G15.7	9	94894680	94900911	0.6579	rs1536423	-3.48	rs7023075	0.42531	6.81	2.034	449	1	top1	0.43	1.7e-14	2.034	0.041952
Brain_Hypothalamus	./WEIGHTS//Brain_Hypothalamus/Brain_Hypothalamus.ENSG00000235204.1.wgt.RDat	RP11-121A14.2	9	127021529	127023435	0.2879	rs10986358	-4.17	rs4838170	-0.007887	3.85	0.063	406	406	blup	0.033	0.035	-2.30084	0.021401
Brain_Hypothalamus	./WEIGHTS//Brain_Hypothalamus/Brain_Hypothalamus.ENSG00000235448.1.wgt.RDat	RP11-3L8.3	9	12700100	12814344	0.567	rs1326796	-2.99	rs10960779	0.246212	-5.61	-1.341	515	1	top1	0.25	3.3e-08	1.341	0.17992
Brain_Hypothalamus	./WEIGHTS//Brain_Hypothalamus/Brain_Hypothalamus.ENSG00000236083.1.wgt.RDat	OR13E1P	9	35859059	35859980	0.3221	rs7863401	3.26	rs10738948	-0.007378	3.49	0.468	429	429	blup	0.072	0.003	0.5824	0.560295
Brain_Hypothalamus	./WEIGHTS//Brain_Hypothalamus/Brain_Hypothalamus.ENSG00000236816.2.wgt.RDat	ANKRD20A7P	9	44076368	44118444	0.1317	NA	NA	NA	NA	NA	NA	3	0	top1	0.077	0.0022	NA	NA
Brain_Hypothalamus	./WEIGHTS//Brain_Hypothalamus/Brain_Hypothalamus.ENSG00000237212.1.wgt.RDat	RP11-569G13.2	9	98857493	98864194	0.2727	rs7862977	2.06	rs4743315	-0.00932	-3.46	-1.175	509	509	blup	0.095	0.00071	0.86112	0.389171
Brain_Hypothalamus	./WEIGHTS//Brain_Hypothalamus/Brain_Hypothalamus.ENSG00000237557.1.wgt.RDat	RP13-198D9.3	9	38643039	38643765	0.465	rs11790480	-2.39	rs7048582	-0.005747	3.14	0.643	364	364	blup	0.12	0.00013	1.11532	0.264712
Brain_Hypothalamus	./WEIGHTS//Brain_Hypothalamus/Brain_Hypothalamus.ENSG00000238058.1.wgt.RDat	RP11-432J22.2	9	138799658	138805359	0.2008	rs528472	-2.97	rs7838	0.029837	4.05	0.05	428	1	top1	0.03	0.041	0.05	0.960122
Brain_Hypothalamus	./WEIGHTS//Brain_Hypothalamus/Brain_Hypothalamus.ENSG00000242616.3.wgt.RDat	GNG10	9	114423615	114432526	0.6073	rs12003641	7.77	rs7045665	0.253588	5.67	-2.0221	504	10	lasso	0.35	1.3e-11	-2.82828	0.00468
Brain_Hypothalamus	./WEIGHTS//Brain_Hypothalamus/Brain_Hypothalamus.ENSG00000261402.1.wgt.RDat	RP11-378I6.1	9	19926092	19929935	0.5031	rs1182673	-4.89	rs4977343	0.061994	4.39	-3.527	576	8	lasso	0.13	7.4e-05	-2.71471	0.006633
Brain_Hypothalamus	./WEIGHTS//Brain_Hypothalamus/Brain_Hypothalamus.ENSG00000268707.1.wgt.RDat	RP11-247A12.7	9	131932713	131933219	0.4936	rs9697030	3.42	rs2480452	0.441274	6.9	-0.412	398	1	top1	0.44	3.7e-15	-0.412	0.680339
Brain_Hypothalamus	./WEIGHTS//Brain_Hypothalamus/Brain_Hypothalamus.ENSG00000270547.1.wgt.RDat	RP11-536O18.2	9	13406379	13433052	0.3648	rs1412305	-2.6	rs611629	-0.004535	-3.91	-1.44	526	526	blup	0.044	0.017	0.54525	0.585579
Brain_Hypothalamus	./WEIGHTS//Brain_Hypothalamus/Brain_Hypothalamus.ENSG00000272871.1.wgt.RDat	RP11-408A13.4	9	14588795	14590063	0.5122	rs10756570	-4.21	rs10961649	0.04581	4.2	-1.372	707	707	blup	0.11	0.0003	-0.78009	0.43534
Brain_Hypothalamus	./WEIGHTS//Brain_Hypothalamus/Brain_Hypothalamus.ENSG00000273036.1.wgt.RDat	RP11-392E22.12	9	38540564	38542762	0.4496	rs11790480	-2.39	rs12555495	0.065518	-4.67	-0.176	402	8	lasso	0.22	1.6e-07	0.51571	0.606057
Brain_Hypothalamus	./WEIGHTS//Brain_Hypothalamus/Brain_Hypothalamus.ENSG00000042286.10.wgt.RDat	AIFM2	10	71857979	71892690	0.442	rs7474737	-4.44	rs10762345	0.28195	-5.87	2.894	728	6	lasso	0.32	1.2e-10	-1.8278	0.06758
Brain_Hypothalamus	./WEIGHTS//Brain_Hypothalamus/Brain_Hypothalamus.ENSG00000055950.12.wgt.RDat	MRPL43	10	102729215	102747123	0.319	rs11190901	3.95	rs3740484	0.15954	5.14	3.41	420	4	lasso	0.18	3.7e-06	3.8166	0.000135
Brain_Hypothalamus	./WEIGHTS//Brain_Hypothalamus/Brain_Hypothalamus.ENSG00000065621.10.wgt.RDat	GSTO2	10	106028631	106064703	0.22	rs966645	2.85	rs1865926	0.13726	-5.11	2.157	424	3	lasso	0.14	4.2e-05	-2.1116	0.034723
Brain_Hypothalamus	./WEIGHTS//Brain_Hypothalamus/Brain_Hypothalamus.ENSG00000065665.16.wgt.RDat	SEC61A2	10	12171636	12211720	0.343	rs7911448	3.79	rs4469792	0.00603	3.59	0.974	527	527	blup	0.086	0.0013	-0.5674	0.570471
Brain_Hypothalamus	./WEIGHTS//Brain_Hypothalamus/Brain_Hypothalamus.ENSG00000095485.12.wgt.RDat	CWF19L1	10	101992055	102027437	0.554	rs12261896	2.96	rs10883447	0.37239	6.68	-0.772	401	28	enet	0.44	5.9e-15	-0.9176	0.358832
Brain_Hypothalamus	./WEIGHTS//Brain_Hypothalamus/Brain_Hypothalamus.ENSG00000099290.11.wgt.RDat	FAM21A	10	51827648	51893269	0.744	rs1436213	4.84	rs2338050	0.51899	-7.48	1.254	262	1	top1	0.52	1.3e-18	-1.254	0.209842
Brain_Hypothalamus	./WEIGHTS//Brain_Hypothalamus/Brain_Hypothalamus.ENSG00000107554.11.wgt.RDat	DNMBP	10	101635334	101769676	0.152	rs12261896	2.96	rs7084921	0.02278	3.88	0.038	436	436	blup	0.074	0.0027	-0.2199	0.825985
Brain_Hypothalamus	./WEIGHTS//Brain_Hypothalamus/Brain_Hypothalamus.ENSG00000107614.17.wgt.RDat	TRDMT1	10	17184253	17244053	0.247	rs17141089	-3.29	rs11254413	0.00553	-4.08	-1.227	653	653	blup	0.13	9.5e-05	0.9456	0.344361
Brain_Hypothalamus	./WEIGHTS//Brain_Hypothalamus/Brain_Hypothalamus.ENSG00000107902.9.wgt.RDat	LHPP	10	126150403	126306457	0.237	rs10794178	2.31	rs17635335	0.04455	-3.82	0.553	475	475	blup	0.11	0.00038	0.8683	0.385241
Brain_Hypothalamus	./WEIGHTS//Brain_Hypothalamus/Brain_Hypothalamus.ENSG00000107951.8.wgt.RDat	MTPAP	10	30598730	30663377	0.458	rs11008217	3.14	rs3105626	0.0662	-4.02	-0.138	600	7	lasso	0.16	1.3e-05	-0.3175	0.750863
Brain_Hypothalamus	./WEIGHTS//Brain_Hypothalamus/Brain_Hypothalamus.ENSG00000107959.11.wgt.RDat	PITRM1	10	3179920	3215003	0.488	rs12269274	-4.28	rs9423506	0.20663	-5.71	0.497	732	9	lasso	0.25	3.5e-08	-0.7479	0.454518
Brain_Hypothalamus	./WEIGHTS//Brain_Hypothalamus/Brain_Hypothalamus.ENSG00000119943.6.wgt.RDat	PYROXD2	10	100143322	100174941	0.387	rs513564	-2.39	rs4400721	0.16888	5.58	0.878	494	1	top1	0.17	6.5e-06	0.878	0.379944
Brain_Hypothalamus	./WEIGHTS//Brain_Hypothalamus/Brain_Hypothalamus.ENSG00000120008.11.wgt.RDat	WDR11	10	122610722	122669036	0.514	rs10788100	3.26	rs3758510	0.2286	-5.52	2.212	643	1	top1	0.23	1.1e-07	-2.212	0.026967
Brain_Hypothalamus	./WEIGHTS//Brain_Hypothalamus/Brain_Hypothalamus.ENSG00000120539.10.wgt.RDat	MASTL	10	27444196	27475853	0.322	rs12359281	3.24	rs7091128	0.17897	-4.58	0.583	456	1	top1	0.18	3.4e-06	-0.583	0.559893
Brain_Hypothalamus	./WEIGHTS//Brain_Hypothalamus/Brain_Hypothalamus.ENSG00000120586.4.wgt.RDat	MRC1	10	18098352	18200091	0.717	rs2357287	2.71	rs532813	0.40428	6.6	-1.598	382	1	top1	0.4	1.1e-13	-1.598	0.110043
Brain_Hypothalamus	./WEIGHTS//Brain_Hypothalamus/Brain_Hypothalamus.ENSG00000122359.13.wgt.RDat	ANXA11	10	81910645	81965328	0.38	rs17106475	2.79	rs3748242	0.18805	-4.71	-2.308	450	1	top1	0.19	1.8e-06	2.308	0.020999
Brain_Hypothalamus	./WEIGHTS//Brain_Hypothalamus/Brain_Hypothalamus.ENSG00000122863.5.wgt.RDat	CHST3	10	73724123	73773322	0.405	rs7895933	-3.85	rs7905774	-0.00948	-3.14	0.824	566	566	blup	0.00054	0.31	-0.7159	0.474062
Brain_Hypothalamus	./WEIGHTS//Brain_Hypothalamus/Brain_Hypothalamus.ENSG00000122912.10.wgt.RDat	SLC25A16	10	70237756	70287231	0.306	rs7918005	3.91	rs12219699	0.11589	5.38	2.968	402	8	lasso	0.12	0.00014	2.964	0.003036
Brain_Hypothalamus	./WEIGHTS//Brain_Hypothalamus/Brain_Hypothalamus.ENSG00000133661.11.wgt.RDat	SFTPD	10	81697496	81742370	0.351	rs3748242	-2.31	rs927452	0.17144	-5.14	1.282	305	305	blup	0.2	9.7e-07	-1.6166	0.105966
Brain_Hypothalamus	./WEIGHTS//Brain_Hypothalamus/Brain_Hypothalamus.ENSG00000138107.7.wgt.RDat	ACTR1A	10	104238986	104262482	0.129	rs2274351	-4.29	rs5870	0.12275	4.17	-3.326	331	1	top1	0.12	0.00013	-3.326	0.000881
Brain_Hypothalamus	./WEIGHTS//Brain_Hypothalamus/Brain_Hypothalamus.ENSG00000138111.10.wgt.RDat	TMEM180	10	104221149	104236802	0.358	rs2274351	-4.29	rs1056744	0.33879	6.48	-4.215	336	6	lasso	0.34	1.9e-11	-3.6898	0.000224
Brain_Hypothalamus	./WEIGHTS//Brain_Hypothalamus/Brain_Hypothalamus.ENSG00000138115.9.wgt.RDat	CYP2C8	10	96796530	96829254	0.195	rs7072291	-3.52	rs2071426	-0.00766	3.69	0.772	492	492	blup	0.06	0.0062	0.1603	0.872668
Brain_Hypothalamus	./WEIGHTS//Brain_Hypothalamus/Brain_Hypothalamus.ENSG00000138303.13.wgt.RDat	ASCC1	10	73856278	73976892	0.223	rs7895933	-3.85	rs1245543	0.07576	-4.22	0.454	429	4	lasso	0.12	0.00013	-0.4749	0.634853
Brain_Hypothalamus	./WEIGHTS//Brain_Hypothalamus/Brain_Hypothalamus.ENSG00000138316.6.wgt.RDat	ADAMTS14	10	72432559	72522197	0.464	rs3998777	-4.5	rs11596281	0.24445	-5.27	-0.013	682	1	top1	0.24	3.7e-08	0.013	0.989628
Brain_Hypothalamus	./WEIGHTS//Brain_Hypothalamus/Brain_Hypothalamus.ENSG00000148429.10.wgt.RDat	USP6NL	10	11495945	11639716	0.518	rs11257255	-3.24	rs7908725	-0.0085	-3.67	0.568	520	12	lasso	0.046	0.015	0.1942	0.846036
Brain_Hypothalamus	./WEIGHTS//Brain_Hypothalamus/Brain_Hypothalamus.ENSG00000148690.10.wgt.RDat	FRA10AC1	10	95427640	95462329	0.452	rs12260518	3.34	rs12772131	0.16101	5.45	1.175	530	7	lasso	0.32	1e-10	0.8827	0.37738
Brain_Hypothalamus	./WEIGHTS//Brain_Hypothalamus/Brain_Hypothalamus.ENSG00000148824.14.wgt.RDat	MTG1	10	135207598	135234169	0.594	rs11819066	3.09	rs7083614	0.35309	6.76	1.037	342	6	lasso	0.37	2e-12	1.1744	0.240254
Brain_Hypothalamus	./WEIGHTS//Brain_Hypothalamus/Brain_Hypothalamus.ENSG00000151892.10.wgt.RDat	GFRA1	10	117816444	118032979	0.455	rs2166634	2.98	rs7909371	-0.0011	3.08	1.728	534	41	enet	0.016	0.1	0.2736	0.7844
Brain_Hypothalamus	./WEIGHTS//Brain_Hypothalamus/Brain_Hypothalamus.ENSG00000165650.7.wgt.RDat	PDZD8	10	119040000	119134978	0.256	rs11593856	3.21	rs2153714	0.06163	-3.82	0.385	540	1	top1	0.062	0.0057	-0.385	0.700237
Brain_Hypothalamus	./WEIGHTS//Brain_Hypothalamus/Brain_Hypothalamus.ENSG00000165806.15.wgt.RDat	CASP7	10	115438942	115490662	0.524	rs7092764	3.22	rs3121478	0.13903	5.46	-0.399	600	33	enet	0.26	8.9e-09	-0.1807	0.856633
Brain_Hypothalamus	./WEIGHTS//Brain_Hypothalamus/Brain_Hypothalamus.ENSG00000166275.11.wgt.RDat	C10orf32	10	104613980	104624718	0.442	rs2274351	-4.29	rs9527	0.28283	-5.74	2.144	343	63	enet	0.34	3.2e-11	-1.9121	0.055866
Brain_Hypothalamus	./WEIGHTS//Brain_Hypothalamus/Brain_Hypothalamus.ENSG00000166321.9.wgt.RDat	NUDT13	10	74870217	74891586	0.268	rs2921448	-2.69	rs3736278	0.11263	-5.64	-0.063	219	19	lasso	0.23	1.3e-07	0.0248	0.980204
Brain_Hypothalamus	./WEIGHTS//Brain_Hypothalamus/Brain_Hypothalamus.ENSG00000168209.4.wgt.RDat	DDIT4	10	74033678	74035794	0.154	rs7895933	-3.85	rs4746108	0.00565	3.52	-2.636	391	391	blup	0.025	0.055	-2.5313	0.011365
Brain_Hypothalamus	./WEIGHTS//Brain_Hypothalamus/Brain_Hypothalamus.ENSG00000169826.6.wgt.RDat	CSGALNACT2	10	43633934	43680756	0.525	rs1800860	-2.48	rs2257767	0.40148	7.15	0.372	390	29	enet	0.45	1e-15	0.4445	0.656688
Brain_Hypothalamus	./WEIGHTS//Brain_Hypothalamus/Brain_Hypothalamus.ENSG00000170430.9.wgt.RDat	MGMT	10	131265448	131566271	0.371	rs12570945	3.5	rs1008982	0.16741	-4.99	0.345	597	4	lasso	0.22	2.1e-07	-0.0672	0.946452
Brain_Hypothalamus	./WEIGHTS//Brain_Hypothalamus/Brain_Hypothalamus.ENSG00000171160.13.wgt.RDat	MORN4	10	99374310	99393344	0.531	rs7074482	3.33	rs3814555	0.16894	-5.1	0.722	477	477	blup	0.2	1e-06	0.2559	0.798019
Brain_Hypothalamus	./WEIGHTS//Brain_Hypothalamus/Brain_Hypothalamus.ENSG00000174194.11.wgt.RDat	AGAP8	10	51224681	51252947	0.815	rs11101190	4.93	rs7922121	0.27724	5.83	-0.878	187	12	lasso	0.34	2.3e-11	-1.4272	0.153519
Brain_Hypothalamus	./WEIGHTS//Brain_Hypothalamus/Brain_Hypothalamus.ENSG00000175395.11.wgt.RDat	ZNF25	10	38238500	38265561	0.238	rs2475205	-2.08	rs1208660	0.10717	4.43	0.337	279	279	blup	0.14	4e-05	-0.1212	0.903499
Brain_Hypothalamus	./WEIGHTS//Brain_Hypothalamus/Brain_Hypothalamus.ENSG00000179296.9.wgt.RDat	CTGLF12P	10	49217898	49239729	0.512	rs769009	-1.84	rs769009	0.17863	-4.96	-1.838	168	168	blup	0.25	1.8e-08	0.7507	0.452841
Brain_Hypothalamus	./WEIGHTS//Brain_Hypothalamus/Brain_Hypothalamus.ENSG00000182632.10.wgt.RDat	CCNYL2	10	42903616	42967688	0.251	rs17346715	-2.26	rs2505880	0.10999	5.05	0.332	242	242	blup	0.14	3.4e-05	0.5129	0.608033
Brain_Hypothalamus	./WEIGHTS//Brain_Hypothalamus/Brain_Hypothalamus.ENSG00000183346.6.wgt.RDat	C10orf107	10	63422719	63526524	0.347	rs7091928	-3.89	rs12781009	0.15618	5.3	-0.583	426	12	enet	0.19	1.7e-06	-0.383	0.701746
Brain_Hypothalamus	./WEIGHTS//Brain_Hypothalamus/Brain_Hypothalamus.ENSG00000183605.12.wgt.RDat	SFXN4	10	120900425	120925179	0.714	rs17586536	-3.99	rs10749291	0.53021	7.8	0.345	485	1	top1	0.53	3.8e-19	0.345	0.730094
Brain_Hypothalamus	./WEIGHTS//Brain_Hypothalamus/Brain_Hypothalamus.ENSG00000183675.10.wgt.RDat	PTPN20B	10	48736874	48827966	0.306	rs9421740	1.87	rs4306241	0.03248	-3.77	0.389	177	12	enet	0.071	0.0032	0.6899	0.490265
Brain_Hypothalamus	./WEIGHTS//Brain_Hypothalamus/Brain_Hypothalamus.ENSG00000184923.8.wgt.RDat	NUTM2A	10	88985205	88996665	0.262	rs4933421	-2.12	rs11202308	0.15312	-4.56	-1.199	271	1	top1	0.15	1.8e-05	1.1993	0.230409
Brain_Hypothalamus	./WEIGHTS//Brain_Hypothalamus/Brain_Hypothalamus.ENSG00000185745.8.wgt.RDat	IFIT1	10	91152303	91163745	0.285	rs11203047	-2.67	rs10887946	0.12234	-4.18	0.202	576	1	top1	0.12	0.00013	-0.202	0.839917
Brain_Hypothalamus	./WEIGHTS//Brain_Hypothalamus/Brain_Hypothalamus.ENSG00000185904.7.wgt.RDat	LINC00839	10	42970991	42990784	0.293	rs17346715	-2.26	rs2505822	0.14502	4.92	0.454	241	5	lasso	0.18	3.3e-06	0.6008	0.547978
Brain_Hypothalamus	./WEIGHTS//Brain_Hypothalamus/Brain_Hypothalamus.ENSG00000187553.5.wgt.RDat	CYP26C1	10	94821021	94828454	0.265	rs1326329	3.53	rs11187247	-0.00663	3.59	-0.789	532	34	enet	0.06	0.0064	-0.8985	0.368945
Brain_Hypothalamus	./WEIGHTS//Brain_Hypothalamus/Brain_Hypothalamus.ENSG00000188234.9.wgt.RDat	AGAP4	10	46321042	46349323	0.322	rs1487562	2.06	rs7074524	0.18102	-5.23	-0.935	122	17	enet	0.23	8.1e-08	0.2653	0.790763
Brain_Hypothalamus	./WEIGHTS//Brain_Hypothalamus/Brain_Hypothalamus.ENSG00000188385.7.wgt.RDat	JAKMIP3	10	133918175	133998313	0.754	rs12269628	-3.29	rs7096456	0.26463	6.05	0.468	493	14	lasso	0.27	8.2e-09	0.0347	0.972314
Brain_Hypothalamus	./WEIGHTS//Brain_Hypothalamus/Brain_Hypothalamus.ENSG00000188611.10.wgt.RDat	ASAH2	10	51942538	52008370	0.728	rs1436213	4.84	rs4497350	0.3333	-6.04	1.372	323	16	lasso	0.35	1.2e-11	-0.9804	0.326902
Brain_Hypothalamus	./WEIGHTS//Brain_Hypothalamus/Brain_Hypothalamus.ENSG00000188690.8.wgt.RDat	UROS	10	127477146	127511817	0.538	rs7097346	-3.1	rs1571278	0.43128	-7.22	-0.69	591	4	lasso	0.48	6.8e-17	0.6212	0.534495
Brain_Hypothalamus	./WEIGHTS//Brain_Hypothalamus/Brain_Hypothalamus.ENSG00000196072.7.wgt.RDat	BLOC1S2	10	102033713	102046469	0.579	rs12261896	2.96	rs7912400	0.34966	-6.68	1.15	410	12	lasso	0.38	1.2e-12	-1.0532	0.292234
Brain_Hypothalamus	./WEIGHTS//Brain_Hypothalamus/Brain_Hypothalamus.ENSG00000196693.10.wgt.RDat	ZNF33B	10	43084555	43090042	0.17	rs17346715	-2.26	rs12261168	0.03266	-3.71	-0.319	287	8	lasso	0.039	0.024	0.1649	0.86899
Brain_Hypothalamus	./WEIGHTS//Brain_Hypothalamus/Brain_Hypothalamus.ENSG00000203791.9.wgt.RDat	METTL10	10	126436718	126480439	0.268	rs1915146	4.6	rs10901808	0.0619	3.94	-0.385	560	5	lasso	0.076	0.0024	-0.6462	0.518137
Brain_Hypothalamus	./WEIGHTS//Brain_Hypothalamus/Brain_Hypothalamus.ENSG00000203867.7.wgt.RDat	RBM20	10	112404155	112599227	0.473	rs4918489	3.9	rs7080762	0.01649	3.76	1.405	464	29	enet	0.049	0.013	1.2242	0.220892
Brain_Hypothalamus	./WEIGHTS//Brain_Hypothalamus/Brain_Hypothalamus.ENSG00000204147.5.wgt.RDat	ASAH2B	10	52499078	52576255	0.475	rs1436213	4.84	rs4256922	0.17008	5.45	1.372	465	4	lasso	0.31	2.2e-10	1.5316	0.125616
Brain_Hypothalamus	./WEIGHTS//Brain_Hypothalamus/Brain_Hypothalamus.ENSG00000204164.6.wgt.RDat	BMS1P5	10	48901102	48950972	0.264	rs9421740	1.87	rs11204276	0.06012	-4.27	1.015	142	20	enet	0.12	0.00021	-0.8535	0.393392
Brain_Hypothalamus	./WEIGHTS//Brain_Hypothalamus/Brain_Hypothalamus.ENSG00000204169.6.wgt.RDat	AGAP7	10	51464162	51486327	0.485	rs11599257	-3.96	rs10740051	0.28489	5.7	-0.643	70	11	lasso	0.29	1.6e-09	-2.0015	0.04534
Brain_Hypothalamus	./WEIGHTS//Brain_Hypothalamus/Brain_Hypothalamus.ENSG00000205696.4.wgt.RDat	ADARB2-AS1	10	1568832	1599179	0.586	rs7896371	6.09	rs12267329	0.03802	-4.04	0.568	716	716	blup	0.13	9.4e-05	-0.7334	0.46331
Brain_Hypothalamus	./WEIGHTS//Brain_Hypothalamus/Brain_Hypothalamus.ENSG00000214435.3.wgt.RDat	AS3MT	10	104629273	104661656	0.381	rs2274351	-4.29	rs7096169	0.24578	-5.93	2.29	343	9	lasso	0.29	1e-09	-2.6716	0.00755
Brain_Hypothalamus	./WEIGHTS//Brain_Hypothalamus/Brain_Hypothalamus.ENSG00000215146.4.wgt.RDat	RP11-313J2.1	10	42827314	42863422	0.569	rs2466482	1.82	rs2489685	0.31036	-7.2	-0.426	191	4	lasso	0.45	1.5e-15	0.6089	0.542563
Brain_Hypothalamus	./WEIGHTS//Brain_Hypothalamus/Brain_Hypothalamus.ENSG00000224215.1.wgt.RDat	RP11-371A19.2	10	23632894	23634110	0.344	rs7916519	-3.51	rs4636559	0.02359	-3.49	-0.66	354	354	blup	0.045	0.016	0.6711	0.502158
Brain_Hypothalamus	./WEIGHTS//Brain_Hypothalamus/Brain_Hypothalamus.ENSG00000224597.5.wgt.RDat	PTCHD3P1	10	29698331	29776674	0.455	rs4595447	-3.35	rs10082484	0.33022	5.98	1.341	718	1	top1	0.33	5.8e-11	1.341	0.17992
Brain_Hypothalamus	./WEIGHTS//Brain_Hypothalamus/Brain_Hypothalamus.ENSG00000224812.2.wgt.RDat	TMEM72-AS1	10	45306472	45455137	0.298	rs11239385	2.85	rs4948643	0.03625	3.54	1.103	465	465	blup	0.071	0.0032	-0.449	0.653437
Brain_Hypothalamus	./WEIGHTS//Brain_Hypothalamus/Brain_Hypothalamus.ENSG00000225383.2.wgt.RDat	SFTA1P	10	10826400	10836943	0.425	rs4749972	4.05	rs7085561	0.22688	-5.52	0.659	645	8	lasso	0.28	3.5e-09	-0.8367	0.402762
Brain_Hypothalamus	./WEIGHTS//Brain_Hypothalamus/Brain_Hypothalamus.ENSG00000226083.1.wgt.RDat	SLC39A12-AS1	10	18290715	18299491	0.343	rs1409207	-2.94	rs2357790	0.1219	4.95	0.539	417	417	blup	0.14	3.4e-05	-0.3004	0.763859
Brain_Hypothalamus	./WEIGHTS//Brain_Hypothalamus/Brain_Hypothalamus.ENSG00000226578.1.wgt.RDat	RP11-258F22.1	10	38064299	38073059	0.191	rs2475205	-2.08	rs17575387	0.18837	-5.04	0.935	312	1	top1	0.19	1.8e-06	-0.935	0.349788
Brain_Hypothalamus	./WEIGHTS//Brain_Hypothalamus/Brain_Hypothalamus.ENSG00000226864.1.wgt.RDat	RP11-500G22.2	10	123687827	123711480	0.508	rs2420970	-5.18	rs6585776	0.14927	-4.98	-0.896	634	1	top1	0.15	2.3e-05	0.896	0.370253
Brain_Hypothalamus	./WEIGHTS//Brain_Hypothalamus/Brain_Hypothalamus.ENSG00000228261.1.wgt.RDat	RP11-127L20.3	10	106083127	106086762	0.397	rs966645	2.85	rs10491046	0.22324	-6.02	2.387	433	10	lasso	0.29	1.1e-09	-2.4121	0.015861
Brain_Hypothalamus	./WEIGHTS//Brain_Hypothalamus/Brain_Hypothalamus.ENSG00000228570.3.wgt.RDat	NUTM2E	10	81601114	81610632	0.505	rs7097743	2.31	rs1650187	0.18399	5.83	-0.335	315	8	enet	0.28	2.2e-09	-0.8084	0.418859
Brain_Hypothalamus	./WEIGHTS//Brain_Hypothalamus/Brain_Hypothalamus.ENSG00000228701.1.wgt.RDat	TNKS2-AS1	10	93542596	93558048	0.513	rs10736063	2.41	rs7073486	0.34979	6.29	-0.385	305	5	lasso	0.43	1.4e-14	-0.1878	0.851035
Brain_Hypothalamus	./WEIGHTS//Brain_Hypothalamus/Brain_Hypothalamus.ENSG00000230091.2.wgt.RDat	TMEM254-AS1	10	81806616	81838668	0.383	rs17106475	2.79	rs3824727	0.0859	4.8	0.628	346	6	lasso	0.16	1.2e-05	0.5738	0.566119
Brain_Hypothalamus	./WEIGHTS//Brain_Hypothalamus/Brain_Hypothalamus.ENSG00000231345.3.wgt.RDat	RP11-564C4.6	10	52415727	52420232	0.49	rs1436213	4.84	rs4935734	0.14231	-5.67	-0.425	439	8	lasso	0.2	6.6e-07	-0.3237	0.746174
Brain_Hypothalamus	./WEIGHTS//Brain_Hypothalamus/Brain_Hypothalamus.ENSG00000232229.1.wgt.RDat	LINC00865	10	91589267	91600618	0.626	rs7903627	2.78	rs3740040	0.41371	6.86	-0.025	496	26	enet	0.42	2.6e-14	-0.0129	0.989721
Brain_Hypothalamus	./WEIGHTS//Brain_Hypothalamus/Brain_Hypothalamus.ENSG00000233200.1.wgt.RDat	RP11-324I22.2	10	35508822	35519526	0.259	rs10764002	-2.46	rs2474528	0.12011	4.81	-0.44	312	312	blup	0.18	3.2e-06	-0.4897	0.624356
Brain_Hypothalamus	./WEIGHTS//Brain_Hypothalamus/Brain_Hypothalamus.ENSG00000235010.1.wgt.RDat	RP11-140A10.3	10	133994729	133999466	0.341	rs12269628	-3.29	rs2818409	0.20605	5.3	0.415	464	11	enet	0.23	1.4e-07	0.1197	0.904713
Brain_Hypothalamus	./WEIGHTS//Brain_Hypothalamus/Brain_Hypothalamus.ENSG00000236493.1.wgt.RDat	EIF2S2P3	10	94428502	94429500	0.334	rs1326329	3.53	rs7911264	0.10686	-4.27	-1.555	391	13	lasso	0.2	1.1e-06	1.084	0.278351
Brain_Hypothalamus	./WEIGHTS//Brain_Hypothalamus/Brain_Hypothalamus.ENSG00000237642.1.wgt.RDat	HMGB3P5	10	112210387	112210998	0.314	rs4918489	3.9	rs7072547	0.04515	3.73	3.156	425	425	blup	0.049	0.013	0.827	0.408236
Brain_Hypothalamus	./WEIGHTS//Brain_Hypothalamus/Brain_Hypothalamus.ENSG00000240291.1.wgt.RDat	RP11-499P20.2	10	18802044	18834489	0.371	rs12241053	-3.75	rs10828851	0.0094	3.73	-0.1	600	600	blup	0.062	0.0055	-0.7422	0.457957
Brain_Hypothalamus	./WEIGHTS//Brain_Hypothalamus/Brain_Hypothalamus.ENSG00000242600.2.wgt.RDat	MBL1P	10	81664654	81710092	0.324	rs7097743	2.31	rs1983775	0.09719	4.97	-1.08	308	14	enet	0.21	4.3e-07	-1.3951	0.162982
Brain_Hypothalamus	./WEIGHTS//Brain_Hypothalamus/Brain_Hypothalamus.ENSG00000243899.3.wgt.RDat	BMS1P7	10	49256241	49268060	0.388	rs769009	-1.84	rs769008	0.16442	-4.5	-0.806	200	1	top1	0.16	8.8e-06	0.806	0.420243
Brain_Hypothalamus	./WEIGHTS//Brain_Hypothalamus/Brain_Hypothalamus.ENSG00000256925.1.wgt.RDat	RP13-439H18.4	10	134898748	134900201	0.449	rs11819066	3.09	rs7070794	0.00404	-3.39	-1.405	449	38	enet	0.019	0.084	2.3508	0.018733
Brain_Hypothalamus	./WEIGHTS//Brain_Hypothalamus/Brain_Hypothalamus.ENSG00000259869.1.wgt.RDat	AL022344.7	10	43246626	43247593	0.291	rs1800860	-2.48	rs7088902	-0.00867	-2.85	0.228	351	351	blup	0.035	0.029	-0.1355	0.892224
Brain_Hypothalamus	./WEIGHTS//Brain_Hypothalamus/Brain_Hypothalamus.ENSG00000272912.1.wgt.RDat	RP11-724N1.1	10	104674342	104675161	0.234	rs2274351	-4.29	rs10883759	0.0265	4.1	2.132	338	338	blup	0.18	2.4e-06	-1.9464	0.051602
Brain_Hypothalamus	./WEIGHTS//Brain_Hypothalamus/Brain_Hypothalamus.ENSG00000272983.1.wgt.RDat	RP11-508N22.12	10	38426265	38433327	0.408	rs11011413	-1.6	rs7897675	0.11541	-4.98	-1.015	220	6	lasso	0.23	9.4e-08	0.8223	0.410888
Brain_Hypothalamus	./WEIGHTS//Brain_Hypothalamus/Brain_Hypothalamus.ENSG00000273019.1.wgt.RDat	RP11-508N22.13	10	38438896	38439221	0.157	rs11011413	-1.6	rs17660144	0.17267	-4.43	0.643	216	1	top1	0.17	5.1e-06	-0.643	0.520224
Brain_Hypothalamus	./WEIGHTS//Brain_Hypothalamus/Brain_Hypothalamus.ENSG00000273038.1.wgt.RDat	RP11-479G22.8	10	33176189	33178239	0.347	rs2804897	2.6	rs1541135	0.16195	-5.12	-1.08	449	4	lasso	0.17	6.8e-06	0.8605	0.389539
Brain_Hypothalamus	./WEIGHTS//Brain_Hypothalamus/Brain_Hypothalamus.ENSG00000005801.12.wgt.RDat	ZNF195	11	3360491	3400448	0.292	rs2073805	2.67	rs6578341	0.23174	-5.13	-0.063	412	1	top1	0.23	9.2e-08	0.063	0.95
Brain_Hypothalamus	./WEIGHTS//Brain_Hypothalamus/Brain_Hypothalamus.ENSG00000011405.9.wgt.RDat	PIK3C2A	11	17099335	17229530	0.294	rs216494	-3.9	rs1557765	0.01221	3.12	0.878	539	1	top1	0.012	0.13	0.878	0.38
Brain_Hypothalamus	./WEIGHTS//Brain_Hypothalamus/Brain_Hypothalamus.ENSG00000013725.10.wgt.RDat	CD6	11	60739115	60787849	0.452	rs2074229	-3.58	rs11230563	0.35008	-6.26	1.986	383	1	top1	0.35	1.2e-11	-1.986	0.047
Brain_Hypothalamus	./WEIGHTS//Brain_Hypothalamus/Brain_Hypothalamus.ENSG00000014138.4.wgt.RDat	POLA2	11	65029233	65073060	0.219	rs628595	-2.81	rs2670908	-0.00137	3.43	1.68	333	333	blup	0.039	0.024	-0.15237	0.879
Brain_Hypothalamus	./WEIGHTS//Brain_Hypothalamus/Brain_Hypothalamus.ENSG00000020922.8.wgt.RDat	MRE11A	11	94152895	94226072	0.431	rs12417810	-4.57	rs535801	0.33236	6.04	1.015	439	1	top1	0.33	4.9e-11	1.015	0.31
Brain_Hypothalamus	./WEIGHTS//Brain_Hypothalamus/Brain_Hypothalamus.ENSG00000025434.14.wgt.RDat	NR1H3	11	47269851	47290396	0.16	rs4647731	-3.52	rs901746	0.01821	3.87	-0.215	296	296	blup	0.074	0.0027	1.38802	0.165
Brain_Hypothalamus	./WEIGHTS//Brain_Hypothalamus/Brain_Hypothalamus.ENSG00000060749.10.wgt.RDat	QSER1	11	32914724	33014862	0.307	rs17336103	-2.85	rs7944318	0.06913	-4.34	-0.739	327	327	blup	0.1	0.0004	0.90542	0.365
Brain_Hypothalamus	./WEIGHTS//Brain_Hypothalamus/Brain_Hypothalamus.ENSG00000070031.3.wgt.RDat	SCT	11	626431	627143	0.404	rs1045288	4.03	rs7108216	0.00352	3.84	-0.6523	468	22	enet	0.042	0.02	-0.24235	0.809
Brain_Hypothalamus	./WEIGHTS//Brain_Hypothalamus/Brain_Hypothalamus.ENSG00000084207.11.wgt.RDat	GSTP1	11	67351066	67354131	0.43	rs3763941	-2.71	rs4930431	0.19148	-5.42	-1.645	258	25	enet	0.25	2e-08	0.73449	0.463
Brain_Hypothalamus	./WEIGHTS//Brain_Hypothalamus/Brain_Hypothalamus.ENSG00000086205.12.wgt.RDat	FOLH1	11	49168187	49230222	0.108	rs7114817	2.78	rs1846289	0.02664	3.62	0.202	168	168	blup	0.081	0.0018	0.51992	0.603
Brain_Hypothalamus	./WEIGHTS//Brain_Hypothalamus/Brain_Hypothalamus.ENSG00000087365.10.wgt.RDat	SF3B2	11	65818200	65836779	0.227	rs1939212	-2.54	rs2452680	0.09413	-3.92	0.954	357	1	top1	0.094	0.00077	-0.954	0.34
Brain_Hypothalamus	./WEIGHTS//Brain_Hypothalamus/Brain_Hypothalamus.ENSG00000089597.12.wgt.RDat	GANAB	11	62392298	62414104	0.231	rs4488202	-2.96	rs2513039	-0.0034	3.16	-0.842	366	366	blup	0.046	0.015	-1.83072	0.0671
Brain_Hypothalamus	./WEIGHTS//Brain_Hypothalamus/Brain_Hypothalamus.ENSG00000110025.8.wgt.RDat	SNX15	11	64794880	64808044	0.177	rs628595	-2.81	rs562590	0.03552	-4.31	1.476	334	14	enet	0.062	0.0056	-0.33938	0.734
Brain_Hypothalamus	./WEIGHTS//Brain_Hypothalamus/Brain_Hypothalamus.ENSG00000110074.6.wgt.RDat	FOXRED1	11	126139040	126148026	0.361	rs12099165	-3.14	rs574198	0.11046	-5.02	2.132	651	5	lasso	0.17	6.6e-06	-1.16788	0.243
Brain_Hypothalamus	./WEIGHTS//Brain_Hypothalamus/Brain_Hypothalamus.ENSG00000110169.6.wgt.RDat	HPX	11	6452279	6463847	0.365	rs1965211	-4.22	rs2035675	0.22514	-5.56	1.805	650	8	lasso	0.24	7.2e-08	-1.63448	0.102
Brain_Hypothalamus	./WEIGHTS//Brain_Hypothalamus/Brain_Hypothalamus.ENSG00000110455.9.wgt.RDat	ACCS	11	44087475	44105764	0.626	rs6485443	-3.98	rs10838235	0.11025	-5.64	-1.058	532	7	lasso	0.31	4.1e-10	0.33868	0.735
Brain_Hypothalamus	./WEIGHTS//Brain_Hypothalamus/Brain_Hypothalamus.ENSG00000110628.9.wgt.RDat	SLC22A18	11	2921021	2946476	0.244	rs11023290	-3.06	rs450208	0.07143	4.49	-0.583	484	9	enet	0.12	0.00014	-1.49006	0.136
Brain_Hypothalamus	./WEIGHTS//Brain_Hypothalamus/Brain_Hypothalamus.ENSG00000110660.10.wgt.RDat	SLC35F2	11	107661717	107799019	0.455	rs2276271	-3.14	rs4753821	0.23715	5.22	-1.227	407	1	top1	0.24	6.3e-08	-1.227	0.22
Brain_Hypothalamus	./WEIGHTS//Brain_Hypothalamus/Brain_Hypothalamus.ENSG00000110768.7.wgt.RDat	GTF2H1	11	18343842	18388591	0.316	rs11024779	2.67	rs4150615	0.13937	-4.55	1.2	439	1	top1	0.14	4.4e-05	-1.2	0.23
Brain_Hypothalamus	./WEIGHTS//Brain_Hypothalamus/Brain_Hypothalamus.ENSG00000120451.6.wgt.RDat	SNX19	11	130745331	130786404	0.551	rs7116475	3.37	rs3751039	0.26938	-6.24	-0.789	642	1	top1	0.27	6.1e-09	0.789	0.43
Brain_Hypothalamus	./WEIGHTS//Brain_Hypothalamus/Brain_Hypothalamus.ENSG00000131808.6.wgt.RDat	FSHB	11	30252563	30256808	0.255	rs559519	4.31	rs518357	0.18652	4.93	2.748	385	1	top1	0.19	2e-06	2.748	0.006
Brain_Hypothalamus	./WEIGHTS//Brain_Hypothalamus/Brain_Hypothalamus.ENSG00000133805.11.wgt.RDat	AMPD3	11	10329860	10529126	0.517	rs7107328	3.99	rs11042830	0.09284	4.83	0.013	494	16	enet	0.17	7.3e-06	0.94488	0.345
Brain_Hypothalamus	./WEIGHTS//Brain_Hypothalamus/Brain_Hypothalamus.ENSG00000134809.4.wgt.RDat	TIMM10	11	57295936	57298276	0.257	rs11228916	-3.67	rs2848634	0.12256	4.9	0.896	377	3	lasso	0.13	6.3e-05	0.94953	0.342
Brain_Hypothalamus	./WEIGHTS//Brain_Hypothalamus/Brain_Hypothalamus.ENSG00000134940.9.wgt.RDat	ACRV1	11	125541417	125551018	0.34	rs10893360	4.09	rs548597	0.14107	-4.28	-0.935	548	1	top1	0.14	4e-05	0.935	0.35
Brain_Hypothalamus	./WEIGHTS//Brain_Hypothalamus/Brain_Hypothalamus.ENSG00000137474.15.wgt.RDat	MYO7A	11	76839310	76926284	0.57	rs12797573	3.38	rs11237053	-0.00737	3.68	-0.279	423	6	enet	0.019	0.081	-0.41547	0.678
Brain_Hypothalamus	./WEIGHTS//Brain_Hypothalamus/Brain_Hypothalamus.ENSG00000137494.9.wgt.RDat	ANKRD42	11	82904837	82967141	0.229	rs17144621	2.24	rs513438	0.00846	3.76	1.282	405	405	blup	0.067	0.0041	1.58137	0.114
Brain_Hypothalamus	./WEIGHTS//Brain_Hypothalamus/Brain_Hypothalamus.ENSG00000137500.5.wgt.RDat	CCDC90B	11	82970139	82997170	0.213	rs11233731	2.31	rs673021	0.08221	-4.47	1.1417	393	393	blup	0.11	0.00029	-0.93784	0.348
Brain_Hypothalamus	./WEIGHTS//Brain_Hypothalamus/Brain_Hypothalamus.ENSG00000137513.5.wgt.RDat	NARS2	11	78147007	78285919	0.426	rs10899488	6.83	rs10501429	0.09103	-4.53	4.811	455	38	enet	0.13	0.0001	-4.4261	9.6e-06
Brain_Hypothalamus	./WEIGHTS//Brain_Hypothalamus/Brain_Hypothalamus.ENSG00000142082.10.wgt.RDat	SIRT3	11	215458	236431	0.327	rs1045288	4.03	rs4980335	0.012	-4.24	-3.374	294	294	blup	0.054	0.0094	3.10947	0.00187
Brain_Hypothalamus	./WEIGHTS//Brain_Hypothalamus/Brain_Hypothalamus.ENSG00000142102.11.wgt.RDat	ATHL1	11	289138	296107	0.555	rs1045288	4.03	rs1060819	0.27523	-5.66	-0.598	317	4	lasso	0.37	2.9e-12	0.43557	0.663
Brain_Hypothalamus	./WEIGHTS//Brain_Hypothalamus/Brain_Hypothalamus.ENSG00000148935.6.wgt.RDat	GAS2	11	22688129	22834601	0.369	rs2034324	-3.92	rs2593676	-0.00284	3.23	2.346	394	394	blup	0.032	0.036	-0.2327	0.816
Brain_Hypothalamus	./WEIGHTS//Brain_Hypothalamus/Brain_Hypothalamus.ENSG00000149084.7.wgt.RDat	HSD17B12	11	43577986	43878160	0.683	rs6485443	-3.98	rs1061810	0.43949	-6.89	-3.311	504	15	lasso	0.47	2.6e-16	2.99792	0.00272
Brain_Hypothalamus	./WEIGHTS//Brain_Hypothalamus/Brain_Hypothalamus.ENSG00000149089.8.wgt.RDat	APIP	11	34874641	34938046	0.743	rs16927061	-2.98	rs1117050	0.56635	7.77	1.282	690	1	top1	0.57	5.5e-21	1.282	0.2
Brain_Hypothalamus	./WEIGHTS//Brain_Hypothalamus/Brain_Hypothalamus.ENSG00000149150.4.wgt.RDat	SLC43A1	11	57252007	57283259	0.18	rs11599957	-3.81	rs10750861	0.09306	4.17	1.015	370	12	enet	0.1	0.00053	1.50325	0.133
Brain_Hypothalamus	./WEIGHTS//Brain_Hypothalamus/Brain_Hypothalamus.ENSG00000149231.7.wgt.RDat	CCDC82	11	96085933	96123087	0.586	rs6483469	-2.98	rs11021552	0.40046	6.5	-0.755	474	1	top1	0.4	1.6e-13	-0.755	0.45
Brain_Hypothalamus	./WEIGHTS//Brain_Hypothalamus/Brain_Hypothalamus.ENSG00000149262.12.wgt.RDat	INTS4	11	77589803	77705724	0.223	rs10899488	6.83	rs2051484	0.15015	4.18	-0.69	351	1	top1	0.15	2.2e-05	-0.69	0.49
Brain_Hypothalamus	./WEIGHTS//Brain_Hypothalamus/Brain_Hypothalamus.ENSG00000149292.12.wgt.RDat	TTC12	11	113185251	113254266	0.717	rs12577253	2.71	rs4438071	0.272	-6.6	-0.013	527	9	lasso	0.53	3.8e-19	-0.32144	0.748
Brain_Hypothalamus	./WEIGHTS//Brain_Hypothalamus/Brain_Hypothalamus.ENSG00000149743.9.wgt.RDat	TRPT1	11	63991355	63993342	0.29	rs570098	-4.08	rs599549	0.27793	-5.57	0.915	343	1	top1	0.28	3.3e-09	-0.915	0.36
Brain_Hypothalamus	./WEIGHTS//Brain_Hypothalamus/Brain_Hypothalamus.ENSG00000149761.4.wgt.RDat	NUDT22	11	63993413	63997749	0.213	rs570098	-4.08	rs4980508	-0.00903	-3.58	-0.789	343	343	blup	0.0027	0.26	-0.09485	0.924
Brain_Hypothalamus	./WEIGHTS//Brain_Hypothalamus/Brain_Hypothalamus.ENSG00000150433.5.wgt.RDat	TMEM218	11	124966398	124981659	0.395	rs10893360	4.09	rs7030	0.02665	3.87	-1.66	494	1	top1	0.027	0.051	-1.66	0.0969
Brain_Hypothalamus	./WEIGHTS//Brain_Hypothalamus/Brain_Hypothalamus.ENSG00000151366.8.wgt.RDat	NDUFC2	11	77779398	77791265	0.231	rs10899488	6.83	rs1470711	0.03724	3.97	0.176	363	363	blup	0.087	0.0012	2.87678	0.00402
Brain_Hypothalamus	./WEIGHTS//Brain_Hypothalamus/Brain_Hypothalamus.ENSG00000159063.8.wgt.RDat	ALG8	11	77811982	77850706	0.231	rs10899488	6.83	rs10793289	0.06288	3.99	-0.025	343	1	top1	0.063	0.0053	-0.025	0.98
Brain_Hypothalamus	./WEIGHTS//Brain_Hypothalamus/Brain_Hypothalamus.ENSG00000160588.5.wgt.RDat	MPZL3	11	118097409	118123065	0.329	rs4603339	-2.48	rs10790248	0.21553	-4.92	0.385	542	1	top1	0.22	2.8e-07	-0.385	0.7
Brain_Hypothalamus	./WEIGHTS//Brain_Hypothalamus/Brain_Hypothalamus.ENSG00000160695.10.wgt.RDat	VPS11	11	118938410	118952688	0.517	rs595782	-3.54	rs7127212	0.21438	-5.95	-3.515	381	25	enet	0.29	1.2e-09	2.58386	0.00977
Brain_Hypothalamus	./WEIGHTS//Brain_Hypothalamus/Brain_Hypothalamus.ENSG00000162174.8.wgt.RDat	ASRGL1	11	62104920	62160882	0.429	rs4488202	-2.96	rs2513071	0.29059	5.85	-0.202	428	1	top1	0.29	1.3e-09	-0.202	0.84
Brain_Hypothalamus	./WEIGHTS//Brain_Hypothalamus/Brain_Hypothalamus.ENSG00000166037.6.wgt.RDat	CEP57	11	95523129	95565857	0.289	rs2141165	-3.06	rs9651554	-0.00145	3.88	-2.855	617	617	blup	0.057	0.0075	-0.24659	0.805
Brain_Hypothalamus	./WEIGHTS//Brain_Hypothalamus/Brain_Hypothalamus.ENSG00000166435.11.wgt.RDat	XRRA1	11	74518784	74660245	0.765	rs1676887	-2.51	rs2119028	0.71229	8.72	0.202	458	1	top1	0.71	2.2e-30	0.202	0.84
Brain_Hypothalamus	./WEIGHTS//Brain_Hypothalamus/Brain_Hypothalamus.ENSG00000166682.6.wgt.RDat	TMPRSS5	11	113558272	113577095	0.713	rs1150226	-3	rs4938050	0.52557	7.59	2.183	559	1	top1	0.53	6.4e-19	2.183	0.029
Brain_Hypothalamus	./WEIGHTS//Brain_Hypothalamus/Brain_Hypothalamus.ENSG00000166788.5.wgt.RDat	SAAL1	11	18091482	18127638	0.426	rs7124411	3.41	rs7942794	0.08516	-5.04	-2.2365	429	16	enet	0.21	4e-07	2.31705	0.0205
Brain_Hypothalamus	./WEIGHTS//Brain_Hypothalamus/Brain_Hypothalamus.ENSG00000166796.7.wgt.RDat	LDHC	11	18433854	18473605	0.773	rs11024779	2.67	rs2643856	0.43832	7.4	-0.399	446	20	enet	0.46	7.4e-16	-0.43178	0.666
Brain_Hypothalamus	./WEIGHTS//Brain_Hypothalamus/Brain_Hypothalamus.ENSG00000166800.5.wgt.RDat	LDHAL6A	11	18477371	18501147	0.454	rs11024779	2.67	rs7938977	0.34363	6.3	0.2057	433	1	top1	0.34	2e-11	0.20571	0.837
Brain_Hypothalamus	./WEIGHTS//Brain_Hypothalamus/Brain_Hypothalamus.ENSG00000166928.6.wgt.RDat	MS4A14	11	60163775	60185161	0.274	rs6591595	-2.91	rs3829247	0.17786	-5.53	1.405	459	5	lasso	0.23	1.1e-07	-1.33216	0.183
Brain_Hypothalamus	./WEIGHTS//Brain_Hypothalamus/Brain_Hypothalamus.ENSG00000167325.10.wgt.RDat	RRM1	11	4115937	4160106	0.279	rs2920142	2.96	rs10835719	0.00464	3.95	-0.6806	509	509	blup	0.074	0.0027	-0.89565	0.37
Brain_Hypothalamus	./WEIGHTS//Brain_Hypothalamus/Brain_Hypothalamus.ENSG00000170242.13.wgt.RDat	USP47	11	11862970	11980870	0.335	rs10831676	3.72	rs897360	0.0308	4.22	2.753	838	6	lasso	0.082	0.0016	1.5286	0.126
Brain_Hypothalamus	./WEIGHTS//Brain_Hypothalamus/Brain_Hypothalamus.ENSG00000170322.10.wgt.RDat	NFRKB	11	129733531	129765485	0.484	rs595073	2.97	rs1940114	0.02175	-4.36	0.151	462	462	blup	0.12	0.0002	0.45382	0.65
Brain_Hypothalamus	./WEIGHTS//Brain_Hypothalamus/Brain_Hypothalamus.ENSG00000172803.13.wgt.RDat	SNX32	11	65601112	65621172	0.477	rs1939212	-2.48	rs11227332	0.36948	6.36	-1.762	349	1	top1	0.37	2.3e-12	-1.762	0.0781
Brain_Hypothalamus	./WEIGHTS//Brain_Hypothalamus/Brain_Hypothalamus.ENSG00000173039.14.wgt.RDat	RELA	11	65421067	65430565	0.254	rs7116156	2.58	rs509303	-0.00946	-3.34	0.2781	341	341	blup	0.018	0.088	-1.24461	0.213
Brain_Hypothalamus	./WEIGHTS//Brain_Hypothalamus/Brain_Hypothalamus.ENSG00000173338.8.wgt.RDat	KCNK7	11	65360326	65363467	0.192	rs7116156	2.58	rs10750763	0.08188	-4.51	0.3653	348	12	enet	0.14	5.4e-05	-0.59545	0.552
Brain_Hypothalamus	./WEIGHTS//Brain_Hypothalamus/Brain_Hypothalamus.ENSG00000174547.9.wgt.RDat	MRPL11	11	66202546	66234209	0.212	rs586921	1.92	rs526200	0.00561	-3.56	-0.878	282	282	blup	0.023	0.064	-0.03354	0.973
Brain_Hypothalamus	./WEIGHTS//Brain_Hypothalamus/Brain_Hypothalamus.ENSG00000177030.12.wgt.RDat	DEAF1	11	644233	706594	0.373	rs1045288	4.03	rs7126455	0.07691	-3.84	-0.447	466	466	blup	0.08	0.0018	1.00176	0.316
Brain_Hypothalamus	./WEIGHTS//Brain_Hypothalamus/Brain_Hypothalamus.ENSG00000177042.10.wgt.RDat	TMEM80	11	695533	705028	0.526	rs1045288	4.03	rs11246262	0.38842	-6.58	0.598	476	8	lasso	0.4	2.5e-13	-0.73621	0.462
Brain_Hypothalamus	./WEIGHTS//Brain_Hypothalamus/Brain_Hypothalamus.ENSG00000177236.3.wgt.RDat	AP006621.1	11	780117	780755	0.797	rs6597982	2.71	rs12224894	0.49763	7.66	-0.935	421	10	lasso	0.58	6.7e-22	-1.69316	0.0904
Brain_Hypothalamus	./WEIGHTS//Brain_Hypothalamus/Brain_Hypothalamus.ENSG00000182919.10.wgt.RDat	C11orf54	11	93475129	93497915	0.297	rs7122184	-3.14	rs11020505	0.23482	5.31	-0.454	409	18	enet	0.25	2.5e-08	-0.39495	0.693
Brain_Hypothalamus	./WEIGHTS//Brain_Hypothalamus/Brain_Hypothalamus.ENSG00000185187.8.wgt.RDat	SIGIRR	11	405716	417397	0.355	rs1045288	4.03	rs35828848	0.28047	-5.61	-0.5695	373	1	top1	0.28	2.7e-09	0.56954	0.569
Brain_Hypothalamus	./WEIGHTS//Brain_Hypothalamus/Brain_Hypothalamus.ENSG00000185627.13.wgt.RDat	PSMD13	11	236546	252981	0.476	rs1045288	4.03	rs3825075	0.37316	6.74	3.76	294	1	top1	0.37	1.7e-12	3.76	0.00017
Brain_Hypothalamus	./WEIGHTS//Brain_Hypothalamus/Brain_Hypothalamus.ENSG00000186166.4.wgt.RDat	CCDC84	11	118868852	118886421	0.186	rs595782	-3.57	rs4938619	0.01172	3.69	-0.539	380	380	blup	0.079	0.0019	-1.1746	0.24
Brain_Hypothalamus	./WEIGHTS//Brain_Hypothalamus/Brain_Hypothalamus.ENSG00000187049.5.wgt.RDat	TMEM216	11	61159159	61166335	0.559	rs2074229	-3.58	rs3019198	0.09108	4.57	1.68	374	374	blup	0.13	7.4e-05	1.73992	0.0819
Brain_Hypothalamus	./WEIGHTS//Brain_Hypothalamus/Brain_Hypothalamus.ENSG00000188997.3.wgt.RDat	KCTD21	11	77882295	77899857	0.363	rs10899488	6.83	rs977978	0.16708	5.28	0.358	350	1	top1	0.17	7.4e-06	0.358	0.72
Brain_Hypothalamus	./WEIGHTS//Brain_Hypothalamus/Brain_Hypothalamus.ENSG00000196403.4.wgt.RDat	OR10D1P	11	124029128	124030063	0.154	rs2466584	2.67	rs10750262	-0.00949	-3.72	-0.598	576	576	blup	0.043	0.018	0.67621	0.499
Brain_Hypothalamus	./WEIGHTS//Brain_Hypothalamus/Brain_Hypothalamus.ENSG00000196559.3.wgt.RDat	LINC00610	11	36290834	36294909	0.366	rs16928513	2.73	rs7128260	0.11743	-4.04	-1.598	606	1	top1	0.12	0.00018	1.598	0.11
Brain_Hypothalamus	./WEIGHTS//Brain_Hypothalamus/Brain_Hypothalamus.ENSG00000196655.5.wgt.RDat	TRAPPC4	11	118889401	118896164	0.501	rs595782	-3.57	rs569	0.42818	6.75	0.0597	384	1	top1	0.43	1.3e-14	0.05974	0.952
Brain_Hypothalamus	./WEIGHTS//Brain_Hypothalamus/Brain_Hypothalamus.ENSG00000197345.8.wgt.RDat	MRPL21	11	68658744	68671303	0.753	rs2097042	-3.79	rs636049	0.375	-7.12	1.372	408	10	lasso	0.46	9.7e-16	-0.69461	0.487
Brain_Hypothalamus	./WEIGHTS//Brain_Hypothalamus/Brain_Hypothalamus.ENSG00000197580.7.wgt.RDat	BCO2	11	112046190	112095422	0.57	rs10789856	-3.97	rs10891337	0.24377	-5.75	0.025	387	27	enet	0.25	1.9e-08	-0.60359	0.546
Brain_Hypothalamus	./WEIGHTS//Brain_Hypothalamus/Brain_Hypothalamus.ENSG00000205035.4.wgt.RDat	RP11-707M1.1	11	49580098	49831971	0.2	rs7114817	2.78	rs10501325	0.08048	3.83	-0.842	213	23	enet	0.098	0.0006	-0.05001	0.96
Brain_Hypothalamus	./WEIGHTS//Brain_Hypothalamus/Brain_Hypothalamus.ENSG00000205106.2.wgt.RDat	CTD-2210P24.4	11	45792983	45793909	0.283	rs16938437	-6.47	rs11038651	0.09694	3.9	-0.789	399	399	blup	0.14	3.5e-05	-2.53954	0.0111
Brain_Hypothalamus	./WEIGHTS//Brain_Hypothalamus/Brain_Hypothalamus.ENSG00000213402.2.wgt.RDat	PTPRCAP	11	67202981	67205518	0.402	rs11227700	2.64	rs10274	0.29004	-6.14	-1.516	241	1	top1	0.29	1.3e-09	1.51596	0.13
Brain_Hypothalamus	./WEIGHTS//Brain_Hypothalamus/Brain_Hypothalamus.ENSG00000214530.3.wgt.RDat	STARD10	11	72465774	72504726	0.299	rs7129167	-2.43	rs3862794	0.02579	4.43	-0.05	341	341	blup	0.1	0.00045	0.88886	0.374
Brain_Hypothalamus	./WEIGHTS//Brain_Hypothalamus/Brain_Hypothalamus.ENSG00000214872.4.wgt.RDat	SMTNL1	11	57308979	57318108	0.476	rs11228916	-3.67	rs2729373	0.32843	6.25	-1.9346	378	13	enet	0.35	1.6e-11	-1.59688	0.11
Brain_Hypothalamus	./WEIGHTS//Brain_Hypothalamus/Brain_Hypothalamus.ENSG00000223756.2.wgt.RDat	TSSC2	11	3402191	3430208	0.528	rs2073805	2.67	rs7931660	0.09973	3.99	0.164	411	14	lasso	0.12	0.00012	-0.18239	0.855
Brain_Hypothalamus	./WEIGHTS//Brain_Hypothalamus/Brain_Hypothalamus.ENSG00000231793.4.wgt.RDat	DOC2GP	11	67380124	67383728	0.262	rs3763941	-2.71	rs4930461	-0.00904	-3.28	0.292	261	261	blup	0.032	0.035	0.3097	0.757
Brain_Hypothalamus	./WEIGHTS//Brain_Hypothalamus/Brain_Hypothalamus.ENSG00000233930.3.wgt.RDat	KRTAP5-AS1	11	1592583	1620414	0.58	rs10732518	-3.24	rs10768561	0.51667	7.49	0.5559	400	1	top1	0.52	1.7e-18	0.55591	0.578
Brain_Hypothalamus	./WEIGHTS//Brain_Hypothalamus/Brain_Hypothalamus.ENSG00000235505.3.wgt.RDat	RP11-693N9.2	11	104772276	104789800	0.274	rs4755036	2.86	rs7942166	0.01101	3.22	0.113	344	344	blup	0.04	0.022	-0.07506	0.94
Brain_Hypothalamus	./WEIGHTS//Brain_Hypothalamus/Brain_Hypothalamus.ENSG00000241170.2.wgt.RDat	RP11-147I3.1	11	74587331	74631067	0.565	rs11236088	-3.79	rs2119028	0.33563	-6.26	0.202	457	14	lasso	0.38	1.1e-12	-0.7955	0.426
Brain_Hypothalamus	./WEIGHTS//Brain_Hypothalamus/Brain_Hypothalamus.ENSG00000242353.1.wgt.RDat	RP4-710M3.1	11	30389695	30390193	0.241	rs559519	4.31	rs930321	0.10475	-4.49	0.954	399	5	lasso	0.17	5.6e-06	-0.00887	0.993
Brain_Hypothalamus	./WEIGHTS//Brain_Hypothalamus/Brain_Hypothalamus.ENSG00000244242.1.wgt.RDat	IFITM10	11	1753640	1771821	0.353	rs10732518	-3.24	rs4752763	0.00228	-3.45	-0.69	449	449	blup	0.034	0.032	-0.22247	0.824
Brain_Hypothalamus	./WEIGHTS//Brain_Hypothalamus/Brain_Hypothalamus.ENSG00000244313.2.wgt.RDat	RP11-425L10.1	11	46450163	46450700	0.16	rs16938437	-6.47	rs1489192	0.01969	-3.25	-3.2831	238	238	blup	0.038	0.025	0.06521	0.948
Brain_Hypothalamus	./WEIGHTS//Brain_Hypothalamus/Brain_Hypothalamus.ENSG00000245832.2.wgt.RDat	RP11-179A16.1	11	81590893	82429124	0.344	rs11233169	-3.73	rs17144197	0.20774	4.92	-0.994	440	1	top1	0.21	4.8e-07	-0.994	0.32
Brain_Hypothalamus	./WEIGHTS//Brain_Hypothalamus/Brain_Hypothalamus.ENSG00000246067.3.wgt.RDat	RAB30-AS1	11	82783108	82817621	0.373	rs11606514	3.62	rs11601610	0.04538	4.1	-2.132	425	37	enet	0.17	5.8e-06	-0.73707	0.461
Brain_Hypothalamus	./WEIGHTS//Brain_Hypothalamus/Brain_Hypothalamus.ENSG00000246174.3.wgt.RDat	KCTD21-AS1	11	77850817	77886369	0.516	rs10899488	6.83	rs977978	0.40919	-6.79	0.358	343	1	top1	0.41	7.3e-14	-0.358	0.72
Brain_Hypothalamus	./WEIGHTS//Brain_Hypothalamus/Brain_Hypothalamus.ENSG00000246308.1.wgt.RDat	RP11-685M7.3	11	10830844	10844478	0.417	rs17431107	-2.83	rs2655097	0.00662	-4.09	0.412	696	8	lasso	0.13	5.9e-05	-0.11277	0.91
Brain_Hypothalamus	./WEIGHTS//Brain_Hypothalamus/Brain_Hypothalamus.ENSG00000251226.1.wgt.RDat	RP11-469N6.1	11	134605490	134633704	0.52	rs4335563	-2.77	rs12288121	0.26791	5.99	-1.126	568	7	lasso	0.3	7.3e-10	-1.18375	0.237
Brain_Hypothalamus	./WEIGHTS//Brain_Hypothalamus/Brain_Hypothalamus.ENSG00000254427.1.wgt.RDat	RP11-430H10.1	11	45376922	45387672	0.498	rs3758729	-3.92	rs6485621	0.17104	-5.5	-2.782	517	3	lasso	0.35	8.2e-12	1.20426	0.228
Brain_Hypothalamus	./WEIGHTS//Brain_Hypothalamus/Brain_Hypothalamus.ENSG00000254470.2.wgt.RDat	AP5B1	11	65543364	65548273	0.317	rs1939212	-2.47	rs11227229	0.0938	-3.77	-0.0186	334	334	blup	0.11	0.00038	-0.58644	0.558
Brain_Hypothalamus	./WEIGHTS//Brain_Hypothalamus/Brain_Hypothalamus.ENSG00000254547.1.wgt.RDat	RP11-738O11.13	11	55635045	55642013	0.239	rs10501350	3.24	rs7112815	0.05016	4.11	3.121	407	407	blup	0.12	0.00015	2.28775	0.0222
Brain_Hypothalamus	./WEIGHTS//Brain_Hypothalamus/Brain_Hypothalamus.ENSG00000254614.1.wgt.RDat	AP003068.23	11	64945077	64949157	0.492	rs628595	-2.81	rs2271448	0.3163	-5.89	0	330	8	lasso	0.32	1.7e-10	0.31624	0.752
Brain_Hypothalamus	./WEIGHTS//Brain_Hypothalamus/Brain_Hypothalamus.ENSG00000254675.1.wgt.RDat	RP11-7I15.4	11	77733979	77734767	0.405	rs10899488	6.83	rs10793269	0.13241	-4.69	0.138	350	10	enet	0.22	2.4e-07	-0.79123	0.429
Brain_Hypothalamus	./WEIGHTS//Brain_Hypothalamus/Brain_Hypothalamus.ENSG00000254682.1.wgt.RDat	RP11-660L16.2	11	71159720	71163203	0.681	rs730843	2.21	rs12791871	0.54643	-7.86	-0.5446	365	12	enet	0.57	2.8e-21	0.57271	0.567
Brain_Hypothalamus	./WEIGHTS//Brain_Hypothalamus/Brain_Hypothalamus.ENSG00000254851.1.wgt.RDat	RP11-109L13.1	11	117006244	117009298	0.538	rs666094	2.51	rs7107152	0.32306	6.71	-1.341	542	3	lasso	0.35	1.8e-11	-1.28128	0.2
Brain_Hypothalamus	./WEIGHTS//Brain_Hypothalamus/Brain_Hypothalamus.ENSG00000254860.1.wgt.RDat	TMEM9B-AS1	11	8986321	8999074	0.573	rs4929923	6.33	rs3815991	0.24731	5.7	0.974	359	1	top1	0.25	3e-08	0.974	0.33
Brain_Hypothalamus	./WEIGHTS//Brain_Hypothalamus/Brain_Hypothalamus.ENSG00000254916.1.wgt.RDat	RP11-529A4.12	11	89785005	89786904	0.371	rs11018889	2.46	rs12417707	0.09337	-4.16	-0.399	240	1	top1	0.093	0.0008	0.399	0.69
Brain_Hypothalamus	./WEIGHTS//Brain_Hypothalamus/Brain_Hypothalamus.ENSG00000254997.2.wgt.RDat	KRTAP5-9	11	71259466	71260653	0.466	rs1790312	1.94	rs11234027	0.35139	6.31	-0.739	361	1	top1	0.35	1e-11	-0.739	0.46
Brain_Hypothalamus	./WEIGHTS//Brain_Hypothalamus/Brain_Hypothalamus.ENSG00000255139.1.wgt.RDat	AP000442.1	11	59383902	59407334	0.174	rs12420018	-2.84	rs17597092	0.17486	4.58	0.772	342	1	top1	0.17	4.4e-06	0.772	0.44
Brain_Hypothalamus	./WEIGHTS//Brain_Hypothalamus/Brain_Hypothalamus.ENSG00000255162.1.wgt.RDat	RP11-358N4.3	11	89519113	89521006	0.241	rs317139	2.71	rs2000789	0.02013	3.55	0.772	200	200	blup	0.082	0.0016	0.44029	0.66
Brain_Hypothalamus	./WEIGHTS//Brain_Hypothalamus/Brain_Hypothalamus.ENSG00000255190.2.wgt.RDat	TRIM51DP	11	49896497	49898190	0.203	rs12420634	2.59	rs7928714	0.06705	-4.44	0.643	224	31	enet	0.12	0.00012	-0.02078	0.983
Brain_Hypothalamus	./WEIGHTS//Brain_Hypothalamus/Brain_Hypothalamus.ENSG00000255200.1.wgt.RDat	AP003068.18	11	64941588	64943941	0.296	rs628595	-2.81	rs3953797	0.15977	-4.42	0.385	329	1	top1	0.16	1.2e-05	-0.385	0.7
Brain_Hypothalamus	./WEIGHTS//Brain_Hypothalamus/Brain_Hypothalamus.ENSG00000255284.1.wgt.RDat	AP006621.5	11	777578	784297	0.503	rs6597982	2.71	rs4963153	0.23807	5.85	-0.86	421	12	lasso	0.25	3.5e-08	-1.30683	0.191
Brain_Hypothalamus	./WEIGHTS//Brain_Hypothalamus/Brain_Hypothalamus.ENSG00000255320.1.wgt.RDat	RP11-755F10.1	11	66012311	66013710	0.59	rs7119612	2.46	rs2236652	0.46265	7.05	-1.598	322	1	top1	0.46	4.7e-16	-1.598	0.11
Brain_Hypothalamus	./WEIGHTS//Brain_Hypothalamus/Brain_Hypothalamus.ENSG00000255328.1.wgt.RDat	RP11-326C3.12	11	327171	330122	0.923	rs1045288	4.03	rs7944394	0.34512	6.48	0.152	331	29	enet	0.35	1.6e-11	-0.27141	0.786
Brain_Hypothalamus	./WEIGHTS//Brain_Hypothalamus/Brain_Hypothalamus.ENSG00000255455.2.wgt.RDat	RP11-890B15.3	11	130736149	130740142	0.377	rs7116475	3.37	rs2513536	0.08944	4.22	1.645	644	644	blup	0.14	3.3e-05	0.52896	0.597
Brain_Hypothalamus	./WEIGHTS//Brain_Hypothalamus/Brain_Hypothalamus.ENSG00000256269.2.wgt.RDat	HMBS	11	118955576	118964259	0.324	rs595782	-3.54	rs7127212	0.12813	4.91	-3.515	377	1	top1	0.13	9.1e-05	-3.515	0.00044
Brain_Hypothalamus	./WEIGHTS//Brain_Hypothalamus/Brain_Hypothalamus.ENSG00000256885.1.wgt.RDat	AP001877.1	11	95556681	95557336	0.571	rs2141165	-3.06	rs499076	0.19186	5.22	-0.088	626	8	lasso	0.26	1.7e-08	0.07783	0.938
Brain_Hypothalamus	./WEIGHTS//Brain_Hypothalamus/Brain_Hypothalamus.ENSG00000257086.1.wgt.RDat	RP11-783K16.13	11	64014414	64016966	0.215	rs570098	-4.08	rs12794145	0.14389	4.77	-1.0037	342	1	top1	0.14	3.3e-05	-1.00374	0.316
Brain_Hypothalamus	./WEIGHTS//Brain_Hypothalamus/Brain_Hypothalamus.ENSG00000269990.1.wgt.RDat	CTD-3074O7.12	11	66303369	66305407	0.196	rs12419173	-2.31	rs7950407	0.05896	-3.84	0.539	261	261	blup	0.098	0.00059	-1.05158	0.293
Brain_Hypothalamus	./WEIGHTS//Brain_Hypothalamus/Brain_Hypothalamus.ENSG00000270179.1.wgt.RDat	RP11-159N11.4	11	113239299	113239839	0.32	rs12577253	2.71	rs4438071	0.01368	-4.01	-0.013	517	517	blup	0.19	1.2e-06	0.02395	0.981
Brain_Hypothalamus	./WEIGHTS//Brain_Hypothalamus/Brain_Hypothalamus.ENSG00000270972.1.wgt.RDat	RP11-326C3.15	11	333192	333688	0.37	rs1045288	4.03	rs7944394	0.02417	4.26	0.1379	335	335	blup	0.073	0.0029	2.39844	0.0165
Brain_Hypothalamus	./WEIGHTS//Brain_Hypothalamus/Brain_Hypothalamus.ENSG00000271751.1.wgt.RDat	RP11-110I1.14	11	118935974	118936388	0.262	rs595782	-3.54	rs1784461	0.17639	-4.69	-3.1764	378	1	top1	0.18	4e-06	3.17639	0.00149
Brain_Hypothalamus	./WEIGHTS//Brain_Hypothalamus/Brain_Hypothalamus.ENSG00000013573.12.wgt.RDat	DDX11	12	31226782	31257725	0.928	rs2278558	4.38	rs4356315	0.645	-8.33	-1.2	453	1	top1	0.65	1.3e-25	1.2	0.23
Brain_Hypothalamus	./WEIGHTS//Brain_Hypothalamus/Brain_Hypothalamus.ENSG00000050426.11.wgt.RDat	LETMD1	12	51441745	51454207	0.272	rs3490	-2.73	rs7970638	0.0161	3.59	-1.739	391	391	blup	0.03	0.041	-0.3383	0.735
Brain_Hypothalamus	./WEIGHTS//Brain_Hypothalamus/Brain_Hypothalamus.ENSG00000064763.6.wgt.RDat	FAR2	12	29302036	29488549	0.227	rs7316153	-2.83	rs11049885	-0.00936	-3.6	-0.189	558	27	enet	0.058	0.0071	0.7742	0.439
Brain_Hypothalamus	./WEIGHTS//Brain_Hypothalamus/Brain_Hypothalamus.ENSG00000079337.11.wgt.RDat	RAPGEF3	12	48128455	48164823	0.408	rs7955374	4.99	rs12422983	0.217	5.26	-0.319	540	8	lasso	0.32	9.6e-11	-1.8534	0.0638
Brain_Hypothalamus	./WEIGHTS//Brain_Hypothalamus/Brain_Hypothalamus.ENSG00000110851.7.wgt.RDat	PRDM4	12	108126643	108155049	0.275	rs10492158	3.89	rs11113789	0.00572	3.68	-0.482	466	466	blup	0.051	0.011	2.127	0.0334
Brain_Hypothalamus	./WEIGHTS//Brain_Hypothalamus/Brain_Hypothalamus.ENSG00000110900.10.wgt.RDat	TSPAN11	12	31079362	31149534	0.338	rs2278558	4.38	rs11051145	0.251	5.32	0.583	487	1	top1	0.25	2.4e-08	0.583	0.56
Brain_Hypothalamus	./WEIGHTS//Brain_Hypothalamus/Brain_Hypothalamus.ENSG00000111254.3.wgt.RDat	AKAP3	12	4724674	4758213	0.656	rs17720767	3.19	rs979877	0.402	-7.01	0.292	695	9	lasso	0.42	2.1e-14	-0.3886	0.698
Brain_Hypothalamus	./WEIGHTS//Brain_Hypothalamus/Brain_Hypothalamus.ENSG00000111364.11.wgt.RDat	DDX55	12	124086646	124104952	0.343	rs7132277	-3.45	rs7306549	0.215	-5.19	1.734	379	1	top1	0.22	2.9e-07	-1.734	0.0829
Brain_Hypothalamus	./WEIGHTS//Brain_Hypothalamus/Brain_Hypothalamus.ENSG00000111371.11.wgt.RDat	SLC38A1	12	46576846	46663800	0.259	rs247930	-2.58	rs11534909	0.0636	-3.72	0.6047	314	5	lasso	0.091	0.00092	-0.0297	0.976
Brain_Hypothalamus	./WEIGHTS//Brain_Hypothalamus/Brain_Hypothalamus.ENSG00000111554.10.wgt.RDat	MDM1	12	68666223	68726161	0.293	rs4913431	-3.1	rs11570906	0.00544	3.67	-0.915	532	532	blup	0.025	0.057	0.0867	0.931
Brain_Hypothalamus	./WEIGHTS//Brain_Hypothalamus/Brain_Hypothalamus.ENSG00000111581.5.wgt.RDat	NUP107	12	69080514	69136785	0.404	rs4913431	-3.1	rs2920022	0.234	-5.29	-0.628	530	1	top1	0.23	7.7e-08	0.628	0.53
Brain_Hypothalamus	./WEIGHTS//Brain_Hypothalamus/Brain_Hypothalamus.ENSG00000111615.8.wgt.RDat	KRR1	12	75890684	75905401	0.4	rs1627431	-3.52	rs2279244	0.00297	3.5	-0.935	522	22	enet	0.12	0.00013	-1.1609	0.246
Brain_Hypothalamus	./WEIGHTS//Brain_Hypothalamus/Brain_Hypothalamus.ENSG00000111665.7.wgt.RDat	CDCA3	12	6953957	6961230	0.386	rs7971637	3.19	rs5446	0.128	-4.76	-1.103	226	3	lasso	0.21	3.7e-07	1.1073	0.268
Brain_Hypothalamus	./WEIGHTS//Brain_Hypothalamus/Brain_Hypothalamus.ENSG00000111666.6.wgt.RDat	CHPT1	12	102090725	102137918	0.337	rs4764799	2.54	rs10778139	0.0223	-3.79	-1.2436	482	8	lasso	0.023	0.063	0.9608	0.337
Brain_Hypothalamus	./WEIGHTS//Brain_Hypothalamus/Brain_Hypothalamus.ENSG00000120647.5.wgt.RDat	CCDC77	12	498621	551811	0.552	rs577294	-3.29	rs1541464	0.178	-5.5	1.282	389	389	blup	0.35	9.3e-12	-0.9315	0.352
Brain_Hypothalamus	./WEIGHTS//Brain_Hypothalamus/Brain_Hypothalamus.ENSG00000120860.6.wgt.RDat	CCDC53	12	102406705	102455927	0.138	rs12809665	-2.21	rs7310495	0.0473	-3.96	0.3281	453	453	blup	0.054	0.0091	0.1054	0.916
Brain_Hypothalamus	./WEIGHTS//Brain_Hypothalamus/Brain_Hypothalamus.ENSG00000121350.11.wgt.RDat	PYROXD1	12	21590549	21623300	0.274	rs11046127	-2.72	rs6487222	0.24	-5.37	-1.126	553	1	top1	0.24	5.2e-08	1.126	0.26
Brain_Hypothalamus	./WEIGHTS//Brain_Hypothalamus/Brain_Hypothalamus.ENSG00000122971.4.wgt.RDat	ACADS	12	121163538	121177811	0.288	rs662739	3.81	rs10431384	0.0586	4.65	-1.476	448	27	enet	0.16	1.1e-05	-0.813	0.416
Brain_Hypothalamus	./WEIGHTS//Brain_Hypothalamus/Brain_Hypothalamus.ENSG00000123297.12.wgt.RDat	TSFM	12	58176372	58201854	0.291	rs1148556	2.66	rs10877013	0.0305	-3.99	-0.305	353	29	enet	0.092	0.00086	-0.6716	0.502
Brain_Hypothalamus	./WEIGHTS//Brain_Hypothalamus/Brain_Hypothalamus.ENSG00000123427.11.wgt.RDat	METTL21B	12	58165389	58176324	0.286	rs1148556	2.66	rs10877016	0.44	7.06	-0.1991	353	5	lasso	0.44	3.5e-15	-0.2346	0.815
Brain_Hypothalamus	./WEIGHTS//Brain_Hypothalamus/Brain_Hypothalamus.ENSG00000127311.5.wgt.RDat	HELB	12	66696325	66737423	0.278	rs7968902	2.84	rs1921013	0.0155	-3.68	0.025	503	12	lasso	0.045	0.016	-0.3199	0.749
Brain_Hypothalamus	./WEIGHTS//Brain_Hypothalamus/Brain_Hypothalamus.ENSG00000127324.4.wgt.RDat	TSPAN8	12	71518865	71835678	0.346	rs1397571	-3.12	rs1510937	0.114	-4.68	0.113	434	434	blup	0.16	1e-05	-1.7828	0.0746
Brain_Hypothalamus	./WEIGHTS//Brain_Hypothalamus/Brain_Hypothalamus.ENSG00000127337.2.wgt.RDat	YEATS4	12	69753483	69784576	0.65	rs776413	-3.08	rs1456233	0.0536	4.52	-0.266	527	23	enet	0.2	8.4e-07	0.7608	0.447
Brain_Hypothalamus	./WEIGHTS//Brain_Hypothalamus/Brain_Hypothalamus.ENSG00000130035.2.wgt.RDat	GALNT8	12	4829507	4881892	0.469	rs17720767	3.19	rs10849133	0.0396	3.78	1.919	705	44	enet	0.086	0.0012	-0.9698	0.332
Brain_Hypothalamus	./WEIGHTS//Brain_Hypothalamus/Brain_Hypothalamus.ENSG00000134285.6.wgt.RDat	FKBP11	12	49315742	49319610	0.323	rs6580698	-4.62	rs3825184	0.18	-4.51	3.291	334	1	top1	0.18	3.1e-06	-3.291	0.000998
Brain_Hypothalamus	./WEIGHTS//Brain_Hypothalamus/Brain_Hypothalamus.ENSG00000134545.9.wgt.RDat	KLRC1	12	10598627	10607284	0.7	rs10845203	3.09	rs7955992	0.395	6.73	-1.15	492	1	top1	0.4	2.5e-13	-1.15	0.25
Brain_Hypothalamus	./WEIGHTS//Brain_Hypothalamus/Brain_Hypothalamus.ENSG00000135390.13.wgt.RDat	ATP5G2	12	54026510	54071192	0.296	rs33927265	-3.12	rs4759282	0.13	4.88	-0.86	420	28	enet	0.14	5e-05	-1.2011	0.23
Brain_Hypothalamus	./WEIGHTS//Brain_Hypothalamus/Brain_Hypothalamus.ENSG00000135446.12.wgt.RDat	CDK4	12	58144225	58149796	0.209	rs1148556	2.66	rs1021469	0.113	4.2	-0.189	352	1	top1	0.11	0.00024	-0.189	0.85
Brain_Hypothalamus	./WEIGHTS//Brain_Hypothalamus/Brain_Hypothalamus.ENSG00000135457.5.wgt.RDat	TFCP2	12	51487446	51566926	0.445	rs3490	-2.75	rs17125346	0.0403	3.89	1.311	400	400	blup	0.057	0.0074	-0.2022	0.84
Brain_Hypothalamus	./WEIGHTS//Brain_Hypothalamus/Brain_Hypothalamus.ENSG00000135476.7.wgt.RDat	ESPL1	12	53662083	53687427	0.249	rs941138	3.38	rs1976938	0.244	5.27	1.08	441	1	top1	0.24	3.8e-08	1.08	0.28
Brain_Hypothalamus	./WEIGHTS//Brain_Hypothalamus/Brain_Hypothalamus.ENSG00000139133.2.wgt.RDat	ALG10	12	34177070	34182629	0.12	rs10844932	-2.98	rs10772109	0.0132	3.29	1.598	233	233	blup	0.053	0.0096	0.8677	0.386
Brain_Hypothalamus	./WEIGHTS//Brain_Hypothalamus/Brain_Hypothalamus.ENSG00000139163.11.wgt.RDat	ETNK1	12	22778009	22843599	0.492	rs12099879	-2.39	rs17361720	0.0942	-4.7	-0.176	447	447	blup	0.11	0.00027	-0.3246	0.746
Brain_Hypothalamus	./WEIGHTS//Brain_Hypothalamus/Brain_Hypothalamus.ENSG00000139168.3.wgt.RDat	ZCRB1	12	42705880	42719920	0.267	rs7316095	-2.87	rs3213989	0.0496	3.92	0	428	8	lasso	0.083	0.0015	-0.0654	0.948
Brain_Hypothalamus	./WEIGHTS//Brain_Hypothalamus/Brain_Hypothalamus.ENSG00000139192.7.wgt.RDat	TAPBPL	12	6560885	6575683	0.45	rs10849487	3.2	rs2041387	0.3	6.28	0.431	423	32	enet	0.38	1.3e-12	0.3325	0.74
Brain_Hypothalamus	./WEIGHTS//Brain_Hypothalamus/Brain_Hypothalamus.ENSG00000139433.5.wgt.RDat	GLTP	12	110288748	110318293	0.203	rs2075440	3.67	rs6606743	0.0376	3.75	2.157	351	351	blup	0.055	0.0084	3.7852	0.000154
Brain_Hypothalamus	./WEIGHTS//Brain_Hypothalamus/Brain_Hypothalamus.ENSG00000139531.8.wgt.RDat	SUOX	12	56390964	56400425	0.272	rs7312770	3.63	rs10876870	0.158	-4.94	3.5499	294	1	top1	0.16	1.3e-05	-3.5499	0.000385
Brain_Hypothalamus	./WEIGHTS//Brain_Hypothalamus/Brain_Hypothalamus.ENSG00000139624.8.wgt.RDat	CERS5	12	50523575	50561288	0.376	rs7138803	-5.36	rs7138945	0.194	-5.35	-0.279	308	308	blup	0.24	5e-08	-0.261	0.794
Brain_Hypothalamus	./WEIGHTS//Brain_Hypothalamus/Brain_Hypothalamus.ENSG00000139636.11.wgt.RDat	LMBR1L	12	49490919	49504681	0.322	rs6580698	-4.62	rs2279596	0.0715	-3.82	-1.15	308	1	top1	0.071	0.0031	1.15	0.25
Brain_Hypothalamus	./WEIGHTS//Brain_Hypothalamus/Brain_Hypothalamus.ENSG00000166130.10.wgt.RDat	IKBIP	12	99007183	99038891	0.353	rs1504567	-3.45	rs12581119	0.171	5.27	-0.8771	443	5	lasso	0.22	2.4e-07	-0.526	0.599
Brain_Hypothalamus	./WEIGHTS//Brain_Hypothalamus/Brain_Hypothalamus.ENSG00000166268.6.wgt.RDat	MYRFL	12	70219084	70352877	0.276	rs17813581	3.36	rs4512898	0.225	4.96	-2.683	549	1	top1	0.22	1.5e-07	-2.683	0.0073
Brain_Hypothalamus	./WEIGHTS//Brain_Hypothalamus/Brain_Hypothalamus.ENSG00000166896.3.wgt.RDat	XRCC6BP1	12	58335324	58351052	0.5	rs1148556	2.66	rs10877041	0.459	-7.04	-0.468	413	1	top1	0.46	7e-16	0.468	0.64
Brain_Hypothalamus	./WEIGHTS//Brain_Hypothalamus/Brain_Hypothalamus.ENSG00000168778.7.wgt.RDat	TCTN2	12	124155660	124192948	0.404	rs12298826	-3.42	rs12309685	0.265	-5.35	-0.176	390	7	lasso	0.28	3.1e-09	0.827	0.408
Brain_Hypothalamus	./WEIGHTS//Brain_Hypothalamus/Brain_Hypothalamus.ENSG00000172322.9.wgt.RDat	CLEC12A	12	10124014	10138194	0.374	rs7314888	2.74	rs12578560	0.0757	4.22	1.341	338	1	top1	0.076	0.0024	1.341	0.18
Brain_Hypothalamus	./WEIGHTS//Brain_Hypothalamus/Brain_Hypothalamus.ENSG00000172819.12.wgt.RDat	RARG	12	53604354	53626764	0.305	rs941138	3.36	rs11170402	-0.00618	-3.47	0.44	465	465	blup	0.077	0.0022	-0.0773	0.938
Brain_Hypothalamus	./WEIGHTS//Brain_Hypothalamus/Brain_Hypothalamus.ENSG00000174233.7.wgt.RDat	ADCY6	12	49159975	49182820	0.239	rs6580698	-4.62	rs10875902	-0.00414	3.18	3.5612	350	350	blup	0.096	0.00068	4.3589	1.31e-05
Brain_Hypothalamus	./WEIGHTS//Brain_Hypothalamus/Brain_Hypothalamus.ENSG00000177406.4.wgt.RDat	RP11-218M22.1	12	740057	772493	0.427	rs577294	-3.29	rs2075032	0.285	5.79	-0.24	456	1	top1	0.28	2e-09	-0.24	0.81
Brain_Hypothalamus	./WEIGHTS//Brain_Hypothalamus/Brain_Hypothalamus.ENSG00000177627.5.wgt.RDat	C12orf54	12	48876286	48890295	0.21	rs2926806	-4.42	rs2732465	0.0348	-3.87	0.7015	448	12	enet	0.058	0.0072	0.7365	0.461
Brain_Hypothalamus	./WEIGHTS//Brain_Hypothalamus/Brain_Hypothalamus.ENSG00000177981.6.wgt.RDat	ASB8	12	48541571	48574996	0.176	rs7136422	-2.96	rs12306451	0.0395	4.32	0.583	515	515	blup	0.043	0.019	0.6295	0.529
Brain_Hypothalamus	./WEIGHTS//Brain_Hypothalamus/Brain_Hypothalamus.ENSG00000177990.7.wgt.RDat	DPY19L2	12	63952693	64062629	0.257	rs10878007	3.39	rs4275676	0.00397	3.89	0.399	331	331	blup	0.067	0.0042	0.677	0.498
Brain_Hypothalamus	./WEIGHTS//Brain_Hypothalamus/Brain_Hypothalamus.ENSG00000179715.8.wgt.RDat	PCED1B	12	47497896	47630443	0.364	rs7955374	4.99	rs855176	0.00606	-3.52	1.036	443	6	lasso	0.027	0.048	-1.7295	0.0837
Brain_Hypothalamus	./WEIGHTS//Brain_Hypothalamus/Brain_Hypothalamus.ENSG00000179941.6.wgt.RDat	BBS10	12	76738254	76742222	0.234	rs3885012	2.51	rs10880028	0.000383	3.11	-0.228	435	435	blup	0.065	0.0047	-1.5511	0.121
Brain_Hypothalamus	./WEIGHTS//Brain_Hypothalamus/Brain_Hypothalamus.ENSG00000180481.6.wgt.RDat	GLIPR1L2	12	75784850	75826468	0.687	rs1627431	-3.52	rs12369556	0.586	-8.33	2.484	470	1	top1	0.59	4.8e-22	-2.484	0.013
Brain_Hypothalamus	./WEIGHTS//Brain_Hypothalamus/Brain_Hypothalamus.ENSG00000182993.3.wgt.RDat	C12orf60	12	14956506	15059520	0.287	rs7970587	-3.61	rs11610238	0.241	5.43	1.67	368	1	top1	0.24	4.7e-08	1.67	0.0949
Brain_Hypothalamus	./WEIGHTS//Brain_Hypothalamus/Brain_Hypothalamus.ENSG00000184967.2.wgt.RDat	NOC4L	12	132628993	132637013	0.5	rs11147102	3.41	rs11246988	0.0189	3.48	1.598	278	278	blup	0.16	9.1e-06	2.3786	0.0174
Brain_Hypothalamus	./WEIGHTS//Brain_Hypothalamus/Brain_Hypothalamus.ENSG00000185163.5.wgt.RDat	DDX51	12	132621139	132628880	0.298	rs11147102	3.41	rs11831480	0.0918	4.51	0.189	278	15	enet	0.11	0.00026	0.6915	0.489
Brain_Hypothalamus	./WEIGHTS//Brain_Hypothalamus/Brain_Hypothalamus.ENSG00000185684.8.wgt.RDat	EP400NL	12	132568828	132613029	0.679	rs11147102	3.66	rs12426424	0.269	-5.81	0.358	318	1	top1	0.27	6.2e-09	-0.358	0.72
Brain_Hypothalamus	./WEIGHTS//Brain_Hypothalamus/Brain_Hypothalamus.ENSG00000188991.3.wgt.RDat	SLC15A5	12	16341419	16430619	0.392	rs10772934	-3.32	rs2975138	0.105	-4.43	-1.44	390	3	lasso	0.14	4.9e-05	1.7918	0.0732
Brain_Hypothalamus	./WEIGHTS//Brain_Hypothalamus/Brain_Hypothalamus.ENSG00000197728.5.wgt.RDat	RPS26	12	56435637	56438116	0.709	rs7312770	3.65	rs10876864	0.571	8.49	3.607	290	16	enet	0.7	9.2e-30	3.36	0.00078
Brain_Hypothalamus	./WEIGHTS//Brain_Hypothalamus/Brain_Hypothalamus.ENSG00000204954.5.wgt.RDat	C12orf73	12	104343980	104359486	0.251	rs703624	3.11	rs2629793	0.19	-4.75	-0.468	637	1	top1	0.19	1.6e-06	0.468	0.64
Brain_Hypothalamus	./WEIGHTS//Brain_Hypothalamus/Brain_Hypothalamus.ENSG00000205809.5.wgt.RDat	KLRC2	12	10579453	10594862	0.69	rs10845203	3.09	rs7972757	0.181	5.88	1.036	494	7	lasso	0.44	5.2e-15	0.3236	0.746
Brain_Hypothalamus	./WEIGHTS//Brain_Hypothalamus/Brain_Hypothalamus.ENSG00000205810.4.wgt.RDat	KLRC3	12	10564911	10573194	0.358	rs10845203	3.09	rs7972757	0.0688	4	1.036	502	8	lasso	0.13	6.9e-05	0.5472	0.584
Brain_Hypothalamus	./WEIGHTS//Brain_Hypothalamus/Brain_Hypothalamus.ENSG00000212127.5.wgt.RDat	TAS2R14	12	11090005	11091862	0.213	rs10845203	3.09	rs10845221	-5.84e-05	3.71	1.126	370	370	blup	0.024	0.06	1.7517	0.0798
Brain_Hypothalamus	./WEIGHTS//Brain_Hypothalamus/Brain_Hypothalamus.ENSG00000225231.1.wgt.RDat	AC091814.2	12	10089178	10096094	0.595	rs7314888	2.74	rs11053499	0.139	4.77	0.385	327	327	blup	0.19	1.9e-06	-0.118	0.906
Brain_Hypothalamus	./WEIGHTS//Brain_Hypothalamus/Brain_Hypothalamus.ENSG00000229186.3.wgt.RDat	ADAM1A	12	112337067	112340042	0.453	rs9805001	-2.66	rs16941667	0.239	5.16	-1.44	186	22	enet	0.3	4.2e-10	-0.73	0.465
Brain_Hypothalamus	./WEIGHTS//Brain_Hypothalamus/Brain_Hypothalamus.ENSG00000239335.4.wgt.RDat	RP11-745O10.2	12	66524549	66528229	0.699	rs7968902	2.84	rs2870783	0.407	-7.26	1.6117	480	7	lasso	0.43	1.2e-14	-1.506	0.132
Brain_Hypothalamus	./WEIGHTS//Brain_Hypothalamus/Brain_Hypothalamus.ENSG00000239617.1.wgt.RDat	RP11-302B13.1	12	49297201	49297596	0.175	rs6580698	-4.62	rs10875897	0.147	4.29	3.652	338	1	top1	0.15	2.7e-05	3.652	0.00026
Brain_Hypothalamus	./WEIGHTS//Brain_Hypothalamus/Brain_Hypothalamus.ENSG00000245648.1.wgt.RDat	RP11-277P12.20	12	10516368	10551105	0.367	rs10845203	3.09	rs10772294	0.101	4.13	1.036	512	1	top1	0.1	0.00049	1.036	0.3
Brain_Hypothalamus	./WEIGHTS//Brain_Hypothalamus/Brain_Hypothalamus.ENSG00000247157.2.wgt.RDat	RP11-434C1.1	12	11700964	11743303	0.569	rs11054423	-3.59	rs7132674	0.11	4.82	2.1378	446	35	enet	0.18	4.1e-06	2.5687	0.0102
Brain_Hypothalamus	./WEIGHTS//Brain_Hypothalamus/Brain_Hypothalamus.ENSG00000247373.2.wgt.RDat	RP11-486O12.2	12	124066767	124069662	0.507	rs7132277	-3.45	rs11057302	0.426	6.78	1.476	380	1	top1	0.43	1.6e-14	1.476	0.14
Brain_Hypothalamus	./WEIGHTS//Brain_Hypothalamus/Brain_Hypothalamus.ENSG00000247903.1.wgt.RDat	RP11-421F16.3	12	27124519	27132515	0.49	rs2291264	3.79	rs6487582	0.235	-5.14	0.496	515	1	top1	0.23	7.4e-08	-0.496	0.62
Brain_Hypothalamus	./WEIGHTS//Brain_Hypothalamus/Brain_Hypothalamus.ENSG00000249926.2.wgt.RDat	RP11-495K9.6	12	132147141	132149249	0.539	rs11830243	-3.32	rs11246751	0.172	5.07	1.15	490	31	enet	0.31	3.9e-10	0.8719	0.383
Brain_Hypothalamus	./WEIGHTS//Brain_Hypothalamus/Brain_Hypothalamus.ENSG00000256274.1.wgt.RDat	TAS2R64P	12	11229368	11231770	0.644	rs10845203	3.09	rs17817150	0.397	6.78	-0.2187	389	32	enet	0.45	1.6e-15	-0.0625	0.95
Brain_Hypothalamus	./WEIGHTS//Brain_Hypothalamus/Brain_Hypothalamus.ENSG00000256576.1.wgt.RDat	RP13-977J11.2	12	132671287	132674240	0.333	rs12307678	-3.37	rs10902506	0.219	-5.31	0.739	284	1	top1	0.22	2.3e-07	-0.739	0.46
Brain_Hypothalamus	./WEIGHTS//Brain_Hypothalamus/Brain_Hypothalamus.ENSG00000257061.1.wgt.RDat	RP4-809F18.2	12	126842580	126843442	0.385	rs10847207	3.81	rs11614019	0.0969	-4.29	-0.86	613	613	blup	0.12	0.00013	1.457	0.145
Brain_Hypothalamus	./WEIGHTS//Brain_Hypothalamus/Brain_Hypothalamus.ENSG00000257139.1.wgt.RDat	RP11-320P7.2	12	70574118	70595784	0.356	rs11177946	3.16	rs6581924	0.279	5.54	0.824	579	1	top1	0.28	2.9e-09	0.824	0.41
Brain_Hypothalamus	./WEIGHTS//Brain_Hypothalamus/Brain_Hypothalamus.ENSG00000257176.1.wgt.RDat	RP11-996F15.2	12	29433351	29470781	0.326	rs11050349	-2.2	rs10843391	0.201	4.87	-0.2776	597	1	top1	0.2	7.6e-07	-0.2776	0.781
Brain_Hypothalamus	./WEIGHTS//Brain_Hypothalamus/Brain_Hypothalamus.ENSG00000257218.1.wgt.RDat	GATC	12	120884241	120899389	0.506	rs662739	3.81	rs11065147	0.396	-6.76	1.696	390	28	enet	0.47	2.7e-16	-1.5616	0.118
Brain_Hypothalamus	./WEIGHTS//Brain_Hypothalamus/Brain_Hypothalamus.ENSG00000257225.1.wgt.RDat	RP11-328C8.4	12	42854468	42859930	0.249	rs7316095	-2.87	rs10880286	0.16	4.43	0.842	417	1	top1	0.16	1.2e-05	0.842	0.4
Brain_Hypothalamus	./WEIGHTS//Brain_Hypothalamus/Brain_Hypothalamus.ENSG00000257303.1.wgt.RDat	RP11-977G19.11	12	56693926	56708592	0.349	rs10876864	3.61	rs11171803	0.351	-6.16	1.787	260	1	top1	0.35	1.1e-11	-1.787	0.0739
Brain_Hypothalamus	./WEIGHTS//Brain_Hypothalamus/Brain_Hypothalamus.ENSG00000257431.1.wgt.RDat	RP11-263K4.3	12	82906456	82909596	0.276	rs7960506	-2.78	rs7972368	0.169	5.14	0.568	367	5	lasso	0.21	3.5e-07	0.0331	0.974
Brain_Hypothalamus	./WEIGHTS//Brain_Hypothalamus/Brain_Hypothalamus.ENSG00000257681.1.wgt.RDat	RP11-341G23.4	12	104140093	104162636	0.384	rs703624	3.05	rs11111751	0.0819	4.38	0.6108	619	1	top1	0.082	0.0016	0.6108	0.541
Brain_Hypothalamus	./WEIGHTS//Brain_Hypothalamus/Brain_Hypothalamus.ENSG00000257711.1.wgt.RDat	RP11-482D24.2	12	107074536	107078473	0.313	rs10861606	2.87	rs7309351	0.00659	-2.78	-1.0531	427	427	blup	0.032	0.035	1.6923	0.0906
Brain_Hypothalamus	./WEIGHTS//Brain_Hypothalamus/Brain_Hypothalamus.ENSG00000257878.1.wgt.RDat	RP11-256L6.3	12	96390299	96405267	0.421	rs2769469	3.32	rs6538697	0.00162	-3.97	-0.613	556	556	blup	0.022	0.071	1.1013	0.271
Brain_Hypothalamus	./WEIGHTS//Brain_Hypothalamus/Brain_Hypothalamus.ENSG00000257951.1.wgt.RDat	RP11-554D14.4	12	108275019	108277159	0.315	rs10492158	3.89	rs7134063	0.135	-4.14	2.387	484	1	top1	0.14	5.8e-05	-2.387	0.017
Brain_Hypothalamus	./WEIGHTS//Brain_Hypothalamus/Brain_Hypothalamus.ENSG00000257999.1.wgt.RDat	RP11-61E11.2	12	105496250	105500957	0.279	rs7979928	2.87	rs1196852	-0.00896	3.62	0.896	645	645	blup	0.063	0.0052	1.5743	0.115
Brain_Hypothalamus	./WEIGHTS//Brain_Hypothalamus/Brain_Hypothalamus.ENSG00000270018.1.wgt.RDat	RP3-462E2.5	12	112335140	112335710	0.171	rs9805001	-2.66	rs4357753	-0.00147	-3.51	0.305	186	186	blup	0.034	0.031	1.0067	0.314
Brain_Hypothalamus	./WEIGHTS//Brain_Hypothalamus/Brain_Hypothalamus.ENSG00000271769.1.wgt.RDat	RP11-216P16.2	12	121438289	121438867	0.378	rs662739	3.81	rs1696357	-0.00815	3.1	-2.855	464	58	enet	0.1	0.00054	-0.4044	0.686
Brain_Hypothalamus	./WEIGHTS//Brain_Hypothalamus/Brain_Hypothalamus.ENSG00000272368.1.wgt.RDat	RP4-605O3.4	12	50517147	50559203	0.358	rs7138803	-5.36	rs706791	0.111	4.4	-0.0239	310	1	top1	0.11	0.00026	-0.0239	0.981
Brain_Hypothalamus	./WEIGHTS//Brain_Hypothalamus/Brain_Hypothalamus.ENSG00000023516.7.wgt.RDat	AKAP11	13	42846289	42897396	0.327	rs12585267	4.2	rs400288	0.261752	-5.45	0.915	519	1	top1	0.26	1.1e-08	-0.915	0.36019
Brain_Hypothalamus	./WEIGHTS//Brain_Hypothalamus/Brain_Hypothalamus.ENSG00000032742.13.wgt.RDat	IFT88	13	21140585	21265503	0.479	rs1886176	2.65	rs2772172	0.015139	3.82	-0.319	511	511	blup	0.091	0.00093	0.3442	0.73069
Brain_Hypothalamus	./WEIGHTS//Brain_Hypothalamus/Brain_Hypothalamus.ENSG00000057593.9.wgt.RDat	F7	13	113760105	113774995	0.317	rs9549601	-2.37	rs3211770	0.072691	-4.05	1.282	448	448	blup	0.077	0.0023	0.9876	0.32336
Brain_Hypothalamus	./WEIGHTS//Brain_Hypothalamus/Brain_Hypothalamus.ENSG00000080166.11.wgt.RDat	DCT	13	95089558	95131936	0.474	rs1412934	3.16	rs767925	0.254012	5.97	-1.793	568	5	lasso	0.27	5.4e-09	-1.9178	0.05514
Brain_Hypothalamus	./WEIGHTS//Brain_Hypothalamus/Brain_Hypothalamus.ENSG00000120669.11.wgt.RDat	SOHLH2	13	36742345	36788752	0.536	rs11841302	2.97	rs9547038	0.306847	6.27	0.2563	540	21	lasso	0.36	6.6e-12	1.1586	0.24662
Brain_Hypothalamus	./WEIGHTS//Brain_Hypothalamus/Brain_Hypothalamus.ENSG00000120675.4.wgt.RDat	DNAJC15	13	43597339	43683045	0.6	rs730210	2.48	rs17553284	0.4334	-7.46	0.345	602	7	lasso	0.5	7.3e-18	-0.2513	0.80156
Brain_Hypothalamus	./WEIGHTS//Brain_Hypothalamus/Brain_Hypothalamus.ENSG00000122025.10.wgt.RDat	FLT3	13	28577411	28674729	0.54	rs9551447	-3.6	rs17815013	0.13303	4.49	-1.341	525	1	top1	0.13	6.6e-05	-1.341	0.17992
Brain_Hypothalamus	./WEIGHTS//Brain_Hypothalamus/Brain_Hypothalamus.ENSG00000123179.9.wgt.RDat	EBPL	13	50234859	50265611	0.384	rs7336812	-3.39	rs9568298	0.094706	-4.32	2.273	398	3	lasso	0.13	6e-05	-1.9032	0.05702
Brain_Hypothalamus	./WEIGHTS//Brain_Hypothalamus/Brain_Hypothalamus.ENSG00000126216.8.wgt.RDat	TUBGCP3	13	113139325	113242481	0.389	rs2873579	-2.77	rs17121245	-0.005219	-3.26	-0.358	521	9	lasso	-0.0024	0.39	0.2273	0.82019
Brain_Hypothalamus	./WEIGHTS//Brain_Hypothalamus/Brain_Hypothalamus.ENSG00000132970.8.wgt.RDat	WASF3	13	27131840	27263085	0.312	rs9512447	3.41	rs9553874	0.100755	4.12	-1.341	632	1	top1	0.1	0.00051	-1.341	0.17992
Brain_Hypothalamus	./WEIGHTS//Brain_Hypothalamus/Brain_Hypothalamus.ENSG00000134864.6.wgt.RDat	GGACT	13	101183810	101241782	0.525	rs9557558	2.58	rs12427435	-0.001865	3.31	-0.722	510	510	blup	0.07	0.0034	-1.1542	0.24842
Brain_Hypothalamus	./WEIGHTS//Brain_Hypothalamus/Brain_Hypothalamus.ENSG00000134899.13.wgt.RDat	ERCC5	13	103497194	103528345	0.359	rs6491721	2.76	rs4150383	0.002473	-3.56	0.915	706	706	blup	0.094	0.0008	-1.6906	0.09091
Brain_Hypothalamus	./WEIGHTS//Brain_Hypothalamus/Brain_Hypothalamus.ENSG00000136104.14.wgt.RDat	RNASEH2B	13	51483814	51544592	0.668	rs9535643	-3.41	rs9535526	0.418359	-7.4	1.476	531	1	top1	0.42	3.2e-14	-1.476	0.13994
Brain_Hypothalamus	./WEIGHTS//Brain_Hypothalamus/Brain_Hypothalamus.ENSG00000136108.10.wgt.RDat	CKAP2	13	53029564	53050763	0.429	rs3742290	2.51	rs9568732	0.261161	5.63	0.266	362	1	top1	0.26	1.1e-08	0.266	0.79024
Brain_Hypothalamus	./WEIGHTS//Brain_Hypothalamus/Brain_Hypothalamus.ENSG00000139675.10.wgt.RDat	HNRNPA1L2	13	53191605	53217919	0.258	rs4884286	-2.2	rs9536219	0.185351	-4.84	0.2753	421	1	top1	0.19	2.2e-06	-0.2753	0.78311
Brain_Hypothalamus	./WEIGHTS//Brain_Hypothalamus/Brain_Hypothalamus.ENSG00000150403.13.wgt.RDat	TMCO3	13	114145310	114204542	0.266	rs4150724	2.37	rs2260080	0.18878	-4.6	0.613	378	12	enet	0.19	1.7e-06	-0.9738	0.33017
Brain_Hypothalamus	./WEIGHTS//Brain_Hypothalamus/Brain_Hypothalamus.ENSG00000151849.10.wgt.RDat	CENPJ	13	25457171	25497018	0.263	rs9507399	-2.78	rs4769388	0.0946	4.44	-0.628	539	6	lasso	0.15	2.3e-05	-0.1234	0.9018
Brain_Hypothalamus	./WEIGHTS//Brain_Hypothalamus/Brain_Hypothalamus.ENSG00000168852.8.wgt.RDat	TPTE2P5	13	41396432	41438488	0.357	rs2004000	3.44	rs10507489	0.005813	-3.75	-0.454	354	354	blup	0.073	0.0029	1.1633	0.2447
Brain_Hypothalamus	./WEIGHTS//Brain_Hypothalamus/Brain_Hypothalamus.ENSG00000170919.11.wgt.RDat	TPT1-AS1	13	45915506	45965857	0.255	rs7997169	2.39	rs7326178	-0.003421	-3.61	0.0215	445	445	blup	0.0082	0.17	0.0286	0.97717
Brain_Hypothalamus	./WEIGHTS//Brain_Hypothalamus/Brain_Hypothalamus.ENSG00000175664.5.wgt.RDat	TEX26	13	31506840	31549639	0.273	rs7988806	-3.64	rs12857479	0.180066	-4.94	-2.273	586	1	top1	0.18	3.1e-06	2.273	0.02303
Brain_Hypothalamus	./WEIGHTS//Brain_Hypothalamus/Brain_Hypothalamus.ENSG00000176268.5.wgt.RDat	CYCSP34	13	41437735	41438038	0.437	rs2004000	3.44	rs2039119	0.203923	-5.2	-1.2976	354	21	enet	0.21	3.2e-07	1.4669	0.14241
Brain_Hypothalamus	./WEIGHTS//Brain_Hypothalamus/Brain_Hypothalamus.ENSG00000179630.6.wgt.RDat	LACC1	13	44453420	44468068	0.472	rs9525925	3.44	rs9533705	0.095102	-4.99	0.51	531	40	enet	0.25	3.4e-08	0.5905	0.55483
Brain_Hypothalamus	./WEIGHTS//Brain_Hypothalamus/Brain_Hypothalamus.ENSG00000182957.11.wgt.RDat	SPATA13	13	24553944	24881212	0.317	rs756026	2.8	rs1326132	-0.007654	-3.46	-0.176	735	735	blup	0.01	0.15	0.8104	0.41772
Brain_Hypothalamus	./WEIGHTS//Brain_Hypothalamus/Brain_Hypothalamus.ENSG00000185989.9.wgt.RDat	RASA3	13	114747194	114898086	0.169	rs9562077	3.02	rs7399982	0.039453	3.59	-1.44	233	1	top1	0.039	0.023	-1.44	0.14987
Brain_Hypothalamus	./WEIGHTS//Brain_Hypothalamus/Brain_Hypothalamus.ENSG00000227258.1.wgt.RDat	SMIM2-AS1	13	44716682	44722166	0.65	rs17212119	3.94	rs9525917	0.037822	4.38	-1.7826	487	487	blup	0.17	7.7e-06	-0.5985	0.54953
Brain_Hypothalamus	./WEIGHTS//Brain_Hypothalamus/Brain_Hypothalamus.ENSG00000227354.2.wgt.RDat	RBM26-AS1	13	79980444	79998463	0.411	rs9593407	-2.23	rs1155848	0.210401	5.2	0.86	392	4	lasso	0.22	1.5e-07	0.8009	0.42318
Brain_Hypothalamus	./WEIGHTS//Brain_Hypothalamus/Brain_Hypothalamus.ENSG00000227879.2.wgt.RDat	PSPC1P1	13	19775777	19801572	0.301	rs9551445	-2.79	rs2785519	0.000216	4.06	-1.3188	338	338	blup	0.063	0.0052	-1.9678	0.04909
Brain_Hypothalamus	./WEIGHTS//Brain_Hypothalamus/Brain_Hypothalamus.ENSG00000229865.1.wgt.RDat	RPL31P54	13	78996958	78997327	0.328	rs9601039	2.71	rs2329086	0.192512	-4.71	-0.568	497	1	top1	0.19	1.4e-06	0.568	0.57003
Brain_Hypothalamus	./WEIGHTS//Brain_Hypothalamus/Brain_Hypothalamus.ENSG00000230156.2.wgt.RDat	LINC00443	13	107306264	107324511	0.542	rs840225	-2.84	rs3759453	0.405077	6.64	0.253	483	1	top1	0.41	1e-13	0.253	0.80027
Brain_Hypothalamus	./WEIGHTS//Brain_Hypothalamus/Brain_Hypothalamus.ENSG00000235903.3.wgt.RDat	CPB2-AS1	13	46626941	46687467	0.608	rs4942478	-2.75	rs17600984	0.522289	7.45	-2.387	520	6	lasso	0.55	2.8e-20	-2.6595	0.00783
Brain_Hypothalamus	./WEIGHTS//Brain_Hypothalamus/Brain_Hypothalamus.ENSG00000237637.1.wgt.RDat	FRY-AS1	13	32599451	32601803	0.356	rs206334	-3.24	rs204126	0.108651	-4.28	-0.468	483	1	top1	0.11	0.00031	0.468	0.63978
Brain_Hypothalamus	./WEIGHTS//Brain_Hypothalamus/Brain_Hypothalamus.ENSG00000240654.2.wgt.RDat	C1QTNF9	13	24881304	24896673	0.53	rs756026	2.8	rs11617793	0.284906	5.6	0.345	723	1	top1	0.28	1.9e-09	0.345	0.73009
Brain_Hypothalamus	./WEIGHTS//Brain_Hypothalamus/Brain_Hypothalamus.ENSG00000242715.3.wgt.RDat	CCDC169	13	36801182	36871977	0.297	rs11841302	2.97	rs9547038	0.247403	5.66	0.2497	529	1	top1	0.25	3e-08	0.2497	0.80279
Brain_Hypothalamus	./WEIGHTS//Brain_Hypothalamus/Brain_Hypothalamus.ENSG00000250878.3.wgt.RDat	METTL21EP	13	103532449	103548383	0.306	rs6491721	2.76	rs9554903	0.167831	-4.96	-0.994	712	1	top1	0.17	7e-06	0.994	0.32022
Brain_Hypothalamus	./WEIGHTS//Brain_Hypothalamus/Brain_Hypothalamus.ENSG00000253771.1.wgt.RDat	TPTE2P1	13	25498815	25542625	0.467	rs9507399	-2.78	rs9507439	0.135274	5.16	0.598	528	13	lasso	0.28	2e-09	0.3623	0.71713
Brain_Hypothalamus	./WEIGHTS//Brain_Hypothalamus/Brain_Hypothalamus.ENSG00000253797.2.wgt.RDat	UTP14C	13	52603801	52607736	0.342	rs12430506	-3.57	rs7490724	-0.006588	-3.08	-0.2868	348	7	lasso	-0.0063	0.56	-0.8361	0.40309
Brain_Hypothalamus	./WEIGHTS//Brain_Hypothalamus/Brain_Hypothalamus.ENSG00000272274.1.wgt.RDat	LINC00551	13	107270158	107283707	0.437	rs9555221	3.24	rs3759453	0.224804	5.06	0.253	490	1	top1	0.22	1.5e-07	0.253	0.80027
Brain_Hypothalamus	./WEIGHTS//Brain_Hypothalamus/Brain_Hypothalamus.ENSG00000272281.2.wgt.RDat	TPTE2P2	13	52793479	52908412	0.233	rs3742290	2.51	rs7993748	0.142769	5.13	0.974	366	366	blup	0.19	1.2e-06	0.2895	0.77219
Brain_Hypothalamus	./WEIGHTS//Brain_Hypothalamus/Brain_Hypothalamus.ENSG00000009830.7.wgt.RDat	POMT2	14	77741299	77787226	0.405	rs10144557	3.14	rs6574361	-0.00871	-3.68	-1.903	547	547	blup	0.033	0.034	-0.503	0.615
Brain_Hypothalamus	./WEIGHTS//Brain_Hypothalamus/Brain_Hypothalamus.ENSG00000042317.12.wgt.RDat	SPATA7	14	88851268	88936694	0.557	rs12881373	2.83	rs2401751	0.38221	-6.84	-1.227	464	1	top1	0.38	7.8e-13	1.227	0.22
Brain_Hypothalamus	./WEIGHTS//Brain_Hypothalamus/Brain_Hypothalamus.ENSG00000066427.17.wgt.RDat	ATXN3	14	92525878	92572965	0.319	rs17184250	-3.24	rs7143288	0.03736	3.28	1.282	524	524	blup	0.092	0.00088	1.357	0.175
Brain_Hypothalamus	./WEIGHTS//Brain_Hypothalamus/Brain_Hypothalamus.ENSG00000081181.3.wgt.RDat	ARG2	14	68086515	68118437	0.26	rs13379190	2.51	rs9743912	-0.00951	3.55	0.399	368	368	blup	0.056	0.0081	-0.647	0.518
Brain_Hypothalamus	./WEIGHTS//Brain_Hypothalamus/Brain_Hypothalamus.ENSG00000087301.4.wgt.RDat	TXNDC16	14	52897308	53019240	0.237	rs4901210	2.83	rs10873061	0.02556	3.58	-0.772	429	429	blup	0.045	0.016	-0.758	0.449
Brain_Hypothalamus	./WEIGHTS//Brain_Hypothalamus/Brain_Hypothalamus.ENSG00000092036.12.wgt.RDat	HAUS4	14	23415437	23426370	0.492	rs2284652	-3.81	rs2145542	0.19479	5.17	-1.6042	572	1	top1	0.19	1.2e-06	-1.604	0.109
Brain_Hypothalamus	./WEIGHTS//Brain_Hypothalamus/Brain_Hypothalamus.ENSG00000092094.6.wgt.RDat	OSGEP	14	20914570	20923264	0.928	rs4144568	2.75	rs883037	0.49006	-7.35	0.412	657	28	lasso	0.49	1.9e-17	-0.962	0.336
Brain_Hypothalamus	./WEIGHTS//Brain_Hypothalamus/Brain_Hypothalamus.ENSG00000092108.16.wgt.RDat	SCFD1	14	31091318	31205018	0.204	rs10146357	-2.67	rs179562	0.00102	3.54	-0.994	387	387	blup	0.086	0.0013	-2.106	0.0352
Brain_Hypothalamus	./WEIGHTS//Brain_Hypothalamus/Brain_Hypothalamus.ENSG00000099814.11.wgt.RDat	CEP170B	14	105331617	105363107	0.365	rs4983590	3.19	rs7157970	0.01876	-3.96	-0.806	343	343	blup	0.18	3.7e-06	2.439	0.0147
Brain_Hypothalamus	./WEIGHTS//Brain_Hypothalamus/Brain_Hypothalamus.ENSG00000100461.13.wgt.RDat	RBM23	14	23369854	23388393	0.402	rs2284652	-3.81	rs1043207	0.20921	-4.92	-1.5011	577	1	top1	0.21	4.4e-07	1.501	0.133
Brain_Hypothalamus	./WEIGHTS//Brain_Hypothalamus/Brain_Hypothalamus.ENSG00000100564.4.wgt.RDat	PIGH	14	68048672	68067004	0.368	rs13379190	2.51	rs11627686	0.0081	-3.63	0.228	369	369	blup	0.031	0.037	0.389	0.697
Brain_Hypothalamus	./WEIGHTS//Brain_Hypothalamus/Brain_Hypothalamus.ENSG00000100577.14.wgt.RDat	GSTZ1	14	77787228	77797940	0.425	rs10144557	3.14	rs2193594	0.23712	5.57	-1.7773	547	3	lasso	0.25	1.8e-08	-1.902	0.0571
Brain_Hypothalamus	./WEIGHTS//Brain_Hypothalamus/Brain_Hypothalamus.ENSG00000100599.11.wgt.RDat	RIN3	14	92980118	93155339	0.483	rs17184250	-3.24	rs3814830	0.00944	-3.18	-0.69	553	553	blup	0.17	6.2e-06	1.055	0.292
Brain_Hypothalamus	./WEIGHTS//Brain_Hypothalamus/Brain_Hypothalamus.ENSG00000100612.9.wgt.RDat	DHRS7	14	60610838	60636574	0.125	rs10483727	6.4	rs3759692	0.04592	-3.7	1.15	292	1	top1	0.046	0.015	-1.15	0.25
Brain_Hypothalamus	./WEIGHTS//Brain_Hypothalamus/Brain_Hypothalamus.ENSG00000100629.12.wgt.RDat	CEP128	14	80943330	81425861	0.189	rs1852394	-2.96	rs8011469	0.05756	3.78	-0.454	423	423	blup	0.11	0.00021	-0.477	0.633
Brain_Hypothalamus	./WEIGHTS//Brain_Hypothalamus/Brain_Hypothalamus.ENSG00000100731.11.wgt.RDat	PCNX	14	71374122	71582099	0.193	rs10150936	-2.86	rs2526856	0.08272	-4.39	-0.524	410	1	top1	0.083	0.0016	0.524	0.6
Brain_Hypothalamus	./WEIGHTS//Brain_Hypothalamus/Brain_Hypothalamus.ENSG00000119632.3.wgt.RDat	IFI27L2	14	94594118	94596590	0.273	rs760335	-2.85	rs4905164	0.01598	-3.89	-0.553	751	9	lasso	0.036	0.028	-0.111	0.912
Brain_Hypothalamus	./WEIGHTS//Brain_Hypothalamus/Brain_Hypothalamus.ENSG00000119673.10.wgt.RDat	ACOT2	14	74034324	74042357	0.51	rs7157730	3.29	rs6574128	0.13295	4.9	1.852	362	22	enet	0.22	2.4e-07	1.134	0.257
Brain_Hypothalamus	./WEIGHTS//Brain_Hypothalamus/Brain_Hypothalamus.ENSG00000119685.15.wgt.RDat	TTLL5	14	76099968	76421421	0.277	rs2160880	3.08	rs8007792	0.11254	-3.94	0.51	454	1	top1	0.11	0.00024	-0.51	0.61
Brain_Hypothalamus	./WEIGHTS//Brain_Hypothalamus/Brain_Hypothalamus.ENSG00000119718.6.wgt.RDat	EIF2B2	14	75469614	75476292	0.33	rs2286910	2.64	rs1548807	0.12946	-4.4	0.4633	413	413	blup	0.13	6.8e-05	-1.105	0.269
Brain_Hypothalamus	./WEIGHTS//Brain_Hypothalamus/Brain_Hypothalamus.ENSG00000119725.13.wgt.RDat	ZNF410	14	74353531	74399212	0.27	rs7157730	3.29	rs6574158	0.03313	-3.77	0.0904	387	387	blup	0.078	0.0021	1.478	0.139
Brain_Hypothalamus	./WEIGHTS//Brain_Hypothalamus/Brain_Hypothalamus.ENSG00000126790.7.wgt.RDat	L3HYPDH	14	59927081	59951148	0.304	rs1950669	3.28	rs1253105	0.172	-5.27	0.755	456	14	enet	0.25	2.8e-08	-0.54	0.589
Brain_Hypothalamus	./WEIGHTS//Brain_Hypothalamus/Brain_Hypothalamus.ENSG00000129480.8.wgt.RDat	DTD2	14	31915242	31926716	0.448	rs2890046	2.63	rs10483353	-0.00884	3.26	-0.305	321	321	blup	0.052	0.01	-0.455	0.649
Brain_Hypothalamus	./WEIGHTS//Brain_Hypothalamus/Brain_Hypothalamus.ENSG00000131966.9.wgt.RDat	ACTR10	14	58666798	58701750	0.231	rs3829765	3.29	rs2348075	0.01675	-4.13	0.24	393	393	blup	0.037	0.027	-1.405	0.16
Brain_Hypothalamus	./WEIGHTS//Brain_Hypothalamus/Brain_Hypothalamus.ENSG00000139899.6.wgt.RDat	CBLN3	14	24895738	24900160	0.831	rs7148723	-2.89	rs2273629	0.38551	-6.54	1.227	558	1	top1	0.39	5.9e-13	-1.227	0.22
Brain_Hypothalamus	./WEIGHTS//Brain_Hypothalamus/Brain_Hypothalamus.ENSG00000140025.11.wgt.RDat	EFCAB11	14	90261013	90421121	0.288	rs7155680	3.45	rs7146047	0.10717	4.46	0	436	1	top1	0.11	0.00034	0	1
Brain_Hypothalamus	./WEIGHTS//Brain_Hypothalamus/Brain_Hypothalamus.ENSG00000140104.9.wgt.RDat	C14orf79	14	105452112	105465864	0.351	rs4983590	3.19	rs2033932	0.22627	5.41	-1.162	317	5	lasso	0.24	6.1e-08	-1.332	0.183
Brain_Hypothalamus	./WEIGHTS//Brain_Hypothalamus/Brain_Hypothalamus.ENSG00000156414.14.wgt.RDat	TDRD9	14	104394799	104519004	0.25	rs17101957	3.56	rs17101957	0.1673	-4.51	3.561	338	4	lasso	0.17	4.6e-06	-2.482	0.0131
Brain_Hypothalamus	./WEIGHTS//Brain_Hypothalamus/Brain_Hypothalamus.ENSG00000157326.14.wgt.RDat	DHRS4	14	24424244	24438488	0.512	rs17256357	-3.06	rs8005541	0.00851	-3.98	-1.282	485	8	lasso	0.08	0.0019	0.399	0.69
Brain_Hypothalamus	./WEIGHTS//Brain_Hypothalamus/Brain_Hypothalamus.ENSG00000157379.9.wgt.RDat	DHRS1	14	24759804	24769039	0.449	rs7148723	-2.89	rs3825586	0.23088	-5.12	0.51	495	1	top1	0.23	9.7e-08	-0.51	0.61
Brain_Hypothalamus	./WEIGHTS//Brain_Hypothalamus/Brain_Hypothalamus.ENSG00000165929.8.wgt.RDat	TC2N	14	92246095	92333880	0.418	rs7145687	-3.05	rs1884840	0.37514	6.67	1.598	456	5	lasso	0.39	3.9e-13	1.455	0.146
Brain_Hypothalamus	./WEIGHTS//Brain_Hypothalamus/Brain_Hypothalamus.ENSG00000165948.6.wgt.RDat	IFI27L1	14	94547628	94570192	0.59	rs760335	-2.85	rs7157940	0.13809	4.25	-0.385	708	1	top1	0.14	4.8e-05	-0.385	0.7
Brain_Hypothalamus	./WEIGHTS//Brain_Hypothalamus/Brain_Hypothalamus.ENSG00000174373.11.wgt.RDat	RALGAPA1	14	36007558	36278510	0.208	rs4447317	-2.95	rs4981304	0.06715	4.34	-1.96	402	1	top1	0.067	0.0041	-1.96	0.05
Brain_Hypothalamus	./WEIGHTS//Brain_Hypothalamus/Brain_Hypothalamus.ENSG00000176903.3.wgt.RDat	PNMA1	14	74178494	74181128	0.188	rs7157730	3.29	rs7153989	0.01101	-3.9	-0.113	405	405	blup	0.082	0.0016	1.994	0.0461
Brain_Hypothalamus	./WEIGHTS//Brain_Hypothalamus/Brain_Hypothalamus.ENSG00000177465.4.wgt.RDat	ACOT4	14	74058410	74063200	0.215	rs7157730	3.29	rs17129430	0.15177	4.37	0.789	377	1	top1	0.15	2e-05	0.789	0.43
Brain_Hypothalamus	./WEIGHTS//Brain_Hypothalamus/Brain_Hypothalamus.ENSG00000178974.5.wgt.RDat	FBXO34	14	55738027	55828636	0.221	rs12894700	2.79	rs10141552	0.038	4.22	0.332	379	18	enet	0.16	8.5e-06	0.797	0.425
Brain_Hypothalamus	./WEIGHTS//Brain_Hypothalamus/Brain_Hypothalamus.ENSG00000180008.8.wgt.RDat	SOCS4	14	55493948	55516206	0.244	rs2359360	-3.93	rs6573020	-0.00814	-3.03	0.772	438	28	enet	0.074	0.0026	-0.158	0.874
Brain_Hypothalamus	./WEIGHTS//Brain_Hypothalamus/Brain_Hypothalamus.ENSG00000183828.10.wgt.RDat	NUDT14	14	105639275	105647649	0.392	rs4983590	3.19	rs4983589	0.23522	-5.58	2.641	261	1	top1	0.24	7.2e-08	-2.641	0.00827
Brain_Hypothalamus	./WEIGHTS//Brain_Hypothalamus/Brain_Hypothalamus.ENSG00000184227.3.wgt.RDat	ACOT1	14	74003818	74010498	0.482	rs7157730	3.29	rs7151745	0.12425	4.59	0.9836	356	29	enet	0.24	5.8e-08	1.156	0.248
Brain_Hypothalamus	./WEIGHTS//Brain_Hypothalamus/Brain_Hypothalamus.ENSG00000187630.10.wgt.RDat	DHRS4L2	14	24439148	24475617	0.562	rs17256357	-3.06	rs11852080	0.08548	-4.74	-1.896	493	1	top1	0.085	0.0013	1.896	0.058
Brain_Hypothalamus	./WEIGHTS//Brain_Hypothalamus/Brain_Hypothalamus.ENSG00000203546.3.wgt.RDat	RP11-176H8.1	14	31896713	31897394	0.408	rs2890046	2.63	rs1888576	0.17967	5.57	0.994	308	24	enet	0.18	2.4e-06	1.046	0.296
Brain_Hypothalamus	./WEIGHTS//Brain_Hypothalamus/Brain_Hypothalamus.ENSG00000213903.4.wgt.RDat	LTB4R	14	24782517	24787242	0.226	rs7148723	-2.89	rs12590407	0.09682	-4.4	-0.643	506	1	top1	0.097	0.00065	0.643	0.52
Brain_Hypothalamus	./WEIGHTS//Brain_Hypothalamus/Brain_Hypothalamus.ENSG00000215256.3.wgt.RDat	DHRS4-AS1	14	24409197	24458026	0.396	rs17256357	-3.06	rs11852080	0.03284	-4.02	-1.896	505	1	top1	0.033	0.034	1.896	0.058
Brain_Hypothalamus	./WEIGHTS//Brain_Hypothalamus/Brain_Hypothalamus.ENSG00000224997.1.wgt.RDat	AL049840.1	14	104177607	104179149	0.188	rs17101957	3.56	rs752624	0.01919	-3.67	1.058	351	351	blup	0.086	0.0013	-0.487	0.626
Brain_Hypothalamus	./WEIGHTS//Brain_Hypothalamus/Brain_Hypothalamus.ENSG00000225746.4.wgt.RDat	AL132709.5	14	101403738	101426536	0.431	rs10148448	6.21	rs10137819	0.2797	-5.58	1.058	493	1	top1	0.28	2.9e-09	-1.058	0.29
Brain_Hypothalamus	./WEIGHTS//Brain_Hypothalamus/Brain_Hypothalamus.ENSG00000228313.3.wgt.RDat	CTD-2555K7.4	14	23064715	23067855	0.327	rs3811256	-3.05	rs8011143	0.2206	-5.12	-0.482	662	1	top1	0.22	2e-07	0.482	0.63
Brain_Hypothalamus	./WEIGHTS//Brain_Hypothalamus/Brain_Hypothalamus.ENSG00000258289.3.wgt.RDat	CHURC1	14	65381079	65411309	0.787	rs10138671	-4.51	rs10151701	0.40992	7.5	-0.772	493	12	enet	0.46	6.1e-16	-1.005	0.315
Brain_Hypothalamus	./WEIGHTS//Brain_Hypothalamus/Brain_Hypothalamus.ENSG00000258408.1.wgt.RDat	NT5CP2	14	74005925	74006485	0.412	rs7157730	3.29	rs11625677	0.02092	-3.97	-0.69	356	18	enet	0.18	3.4e-06	2.063	0.0391
Brain_Hypothalamus	./WEIGHTS//Brain_Hypothalamus/Brain_Hypothalamus.ENSG00000258413.1.wgt.RDat	RP11-665C16.6	14	55729485	55738793	0.203	rs12894700	2.79	rs7144737	0.10918	-4.23	0.3964	379	1	top1	0.11	0.0003	-0.396	0.692
Brain_Hypothalamus	./WEIGHTS//Brain_Hypothalamus/Brain_Hypothalamus.ENSG00000258515.1.wgt.RDat	RP11-203M5.7	14	20919744	20920077	0.785	rs4144568	2.75	rs883037	0.26838	-5.5	0.412	655	1	top1	0.27	6.6e-09	-0.412	0.68
Brain_Hypothalamus	./WEIGHTS//Brain_Hypothalamus/Brain_Hypothalamus.ENSG00000258559.2.wgt.RDat	AC005519.4	14	74755830	74761128	0.333	rs7157730	3.29	rs7158118	0.02979	-3.68	0.279	380	1	top1	0.03	0.042	-0.279	0.78
Brain_Hypothalamus	./WEIGHTS//Brain_Hypothalamus/Brain_Hypothalamus.ENSG00000258982.1.wgt.RDat	RP11-638I2.4	14	100673744	100673989	0.255	rs10148448	6.21	rs2776544	0.00184	-3.32	5.621	412	412	blup	0.085	0.0014	-5.45	5.05e-08
Brain_Hypothalamus	./WEIGHTS//Brain_Hypothalamus/Brain_Hypothalamus.ENSG00000258985.1.wgt.RDat	RP11-368P15.3	14	53503473	53504969	0.17	rs17831927	2.06	rs17253131	0.09544	-4.48	-0.524	377	5	enet	0.1	0.00046	0.518	0.605
Brain_Hypothalamus	./WEIGHTS//Brain_Hypothalamus/Brain_Hypothalamus.ENSG00000259065.1.wgt.RDat	RP5-1021I20.1	14	74254063	74269973	0.414	rs7157730	3.29	rs17182607	0.33832	6.1	-0.524	390	1	top1	0.34	3e-11	-0.524	0.6
Brain_Hypothalamus	./WEIGHTS//Brain_Hypothalamus/Brain_Hypothalamus.ENSG00000259129.1.wgt.RDat	LINC00648	14	48234157	48264295	0.277	rs4900760	-3.61	rs4587880	0.10453	4.61	-1.341	450	3	lasso	0.12	0.00016	-1.501	0.133
Brain_Hypothalamus	./WEIGHTS//Brain_Hypothalamus/Brain_Hypothalamus.ENSG00000260711.1.wgt.RDat	RP11-747H7.3	14	92223103	92226142	0.362	rs1285841	-2.96	rs11160026	0.16344	5.25	1.598	447	25	enet	0.21	4e-07	2.665	0.0077
Brain_Hypothalamus	./WEIGHTS//Brain_Hypothalamus/Brain_Hypothalamus.ENSG00000261372.1.wgt.RDat	RP11-529H20.6	14	92511119	92516990	0.328	rs17184250	-3.24	rs28628431	0.09245	3.94	-0.2939	508	508	blup	0.097	0.00064	0.401	0.688
Brain_Hypothalamus	./WEIGHTS//Brain_Hypothalamus/Brain_Hypothalamus.ENSG00000269958.1.wgt.RDat	RP11-73M18.8	14	104162690	104163500	0.212	rs17101957	3.56	rs12432994	0.13219	-4.6	0.824	354	1	top1	0.13	7e-05	-0.824	0.41
Brain_Hypothalamus	./WEIGHTS//Brain_Hypothalamus/Brain_Hypothalamus.ENSG00000269963.1.wgt.RDat	RP11-73M18.9	14	104179904	104180441	0.214	rs17101957	3.56	rs861539	0.14092	4.34	-1.762	350	350	blup	0.15	2.1e-05	-1.422	0.155
Brain_Hypothalamus	./WEIGHTS//Brain_Hypothalamus/Brain_Hypothalamus.ENSG00000271780.1.wgt.RDat	RP11-1017G21.5	14	102414684	102415762	0.287	rs12888595	-2.81	rs2448241	0.23002	5	0.994	340	1	top1	0.23	1e-07	0.994	0.32
Brain_Hypothalamus	./WEIGHTS//Brain_Hypothalamus/Brain_Hypothalamus.ENSG00000073417.10.wgt.RDat	PDE8A	15	85523671	85682376	0.237	rs7166440	-2.89	rs8187736	-0.002327	3.42	-0.412	425	26	enet	0.042	0.019	-1.6961	0.08986
Brain_Hypothalamus	./WEIGHTS//Brain_Hypothalamus/Brain_Hypothalamus.ENSG00000075131.5.wgt.RDat	TIPIN	15	66628544	66679084	0.473	rs2113688	-3.51	rs12914520	0.452198	7.06	-2.863	520	1	top1	0.45	1.3e-15	-2.863	0.0042
Brain_Hypothalamus	./WEIGHTS//Brain_Hypothalamus/Brain_Hypothalamus.ENSG00000103642.7.wgt.RDat	LACTB	15	63413999	63434260	0.319	rs7175750	-3.71	rs2652822	0.189051	4.74	-0.305	515	1	top1	0.19	1.7e-06	-0.305	0.76037
Brain_Hypothalamus	./WEIGHTS//Brain_Hypothalamus/Brain_Hypothalamus.ENSG00000103671.5.wgt.RDat	TRIP4	15	64679947	64747502	0.221	rs6494488	-3.01	rs673931	0.184697	4.81	-2.064	289	1	top1	0.18	2.3e-06	-2.064	0.03902
Brain_Hypothalamus	./WEIGHTS//Brain_Hypothalamus/Brain_Hypothalamus.ENSG00000103710.6.wgt.RDat	RASL12	15	65345735	65369028	0.166	rs736923	-3.35	rs938952	0.081487	-3.84	-0.789	309	18	enet	0.13	7.1e-05	1.0452	0.29592
Brain_Hypothalamus	./WEIGHTS//Brain_Hypothalamus/Brain_Hypothalamus.ENSG00000103852.8.wgt.RDat	TTC23	15	99676528	99791428	0.563	rs3743254	-3.35	rs1567418	0.217015	-5.56	-0.954	545	1	top1	0.22	2.6e-07	0.954	0.34008
Brain_Hypothalamus	./WEIGHTS//Brain_Hypothalamus/Brain_Hypothalamus.ENSG00000103932.7.wgt.RDat	RPAP1	15	41809374	41836467	0.242	rs4924570	3.19	rs2297380	0.179922	4.95	-1.3745	364	3	lasso	0.18	2.8e-06	-1.2015	0.22954
Brain_Hypothalamus	./WEIGHTS//Brain_Hypothalamus/Brain_Hypothalamus.ENSG00000128891.11.wgt.RDat	C15orf57	15	40820882	40857256	0.448	rs998713	-3.24	rs17747633	0.356008	-6.49	1.68	334	1	top1	0.36	7.1e-12	-1.68	0.09296
Brain_Hypothalamus	./WEIGHTS//Brain_Hypothalamus/Brain_Hypothalamus.ENSG00000128944.9.wgt.RDat	KNSTRN	15	40674922	40686447	0.737	rs998713	-3.24	rs7166991	0.589165	7.87	-0.05	393	12	lasso	0.59	2.5e-22	-0.2065	0.83639
Brain_Hypothalamus	./WEIGHTS//Brain_Hypothalamus/Brain_Hypothalamus.ENSG00000134160.9.wgt.RDat	TRPM1	15	31293264	31453476	0.596	rs17228387	3.41	rs3809579	0.467705	7.3	0.253	449	1	lasso	0.48	8.5e-17	0.253	0.80027
Brain_Hypothalamus	./WEIGHTS//Brain_Hypothalamus/Brain_Hypothalamus.ENSG00000136383.6.wgt.RDat	ALPK3	15	85359911	85416713	0.441	rs7166440	-2.89	rs10852094	0.176083	-4.62	-1.2	378	1	top1	0.18	4.1e-06	1.2	0.23014
Brain_Hypothalamus	./WEIGHTS//Brain_Hypothalamus/Brain_Hypothalamus.ENSG00000136425.8.wgt.RDat	CIB2	15	78397252	78423839	0.237	rs1394371	-3.89	rs17478430	-0.000888	-4.01	-1.036	414	414	blup	0.073	0.0028	0.4984	0.61819
Brain_Hypothalamus	./WEIGHTS//Brain_Hypothalamus/Brain_Hypothalamus.ENSG00000137776.12.wgt.RDat	SLTM	15	59171244	59225852	0.272	rs4774323	-3.46	rs2306781	0.027257	-3.79	1.175	471	11	lasso	0.036	0.028	-1.4124	0.15782
Brain_Hypothalamus	./WEIGHTS//Brain_Hypothalamus/Brain_Hypothalamus.ENSG00000137804.8.wgt.RDat	NUSAP1	15	41624892	41673248	0.306	rs4924570	3.19	rs13313520	0.288936	5.61	0.628	278	7	lasso	0.29	1e-09	0.7152	0.47451
Brain_Hypothalamus	./WEIGHTS//Brain_Hypothalamus/Brain_Hypothalamus.ENSG00000137806.4.wgt.RDat	NDUFAF1	15	41679551	41694717	0.231	rs4924570	3.19	rs11631770	0.12322	-4.86	1.476	301	301	blup	0.14	3.3e-05	-2.266	0.02345
Brain_Hypothalamus	./WEIGHTS//Brain_Hypothalamus/Brain_Hypothalamus.ENSG00000137822.8.wgt.RDat	TUBGCP4	15	43661419	43699293	0.349	rs11635852	-3.37	rs7181634	0.024995	-3.45	1.2	269	269	blup	0.11	0.00032	-0.1734	0.86235
Brain_Hypothalamus	./WEIGHTS//Brain_Hypothalamus/Brain_Hypothalamus.ENSG00000137877.8.wgt.RDat	SPTBN5	15	42140346	42182403	0.345	rs4924570	3.19	rs1209334	0.12093	-4.7	-2.432	418	1	top1	0.12	0.00014	2.432	0.01502
Brain_Hypothalamus	./WEIGHTS//Brain_Hypothalamus/Brain_Hypothalamus.ENSG00000140400.10.wgt.RDat	MAN2C1	15	75648133	75660495	0.178	rs1561893	-3.5	rs7175852	0.053795	4.27	-0.3536	232	1	top1	0.054	0.0093	-0.3536	0.72364
Brain_Hypothalamus	./WEIGHTS//Brain_Hypothalamus/Brain_Hypothalamus.ENSG00000140470.9.wgt.RDat	ADAMTS17	15	100511794	100882210	0.475	rs304110	-3.1	rs10902568	-0.008145	-3.75	1.405	565	38	enet	0.13	7.4e-05	-1.1927	0.23298
Brain_Hypothalamus	./WEIGHTS//Brain_Hypothalamus/Brain_Hypothalamus.ENSG00000140471.12.wgt.RDat	LINS	15	101104897	101143419	0.256	rs304110	-3.1	rs8451	0.055098	-4.48	0.9941	590	8	enet	0.11	0.00033	-0.1935	0.84659
Brain_Hypothalamus	./WEIGHTS//Brain_Hypothalamus/Brain_Hypothalamus.ENSG00000140506.12.wgt.RDat	LMAN1L	15	75105057	75118099	0.174	rs1561893	-3.5	rs7180484	0.048731	-3.73	-0.3653	303	1	top1	0.049	0.013	0.3653	0.71492
Brain_Hypothalamus	./WEIGHTS//Brain_Hypothalamus/Brain_Hypothalamus.ENSG00000140545.10.wgt.RDat	MFGE8	15	89441916	89456642	0.388	rs12915845	-6.11	rs7175309	-0.00084	3.61	0.9159	459	8	lasso	0.053	0.0095	1.1234	0.26126
Brain_Hypothalamus	./WEIGHTS//Brain_Hypothalamus/Brain_Hypothalamus.ENSG00000140575.8.wgt.RDat	IQGAP1	15	90931450	91045475	0.317	rs4451921	-3.19	rs2238320	0.178021	5.73	1.036	406	6	lasso	0.27	7.7e-09	1.1092	0.26735
Brain_Hypothalamus	./WEIGHTS//Brain_Hypothalamus/Brain_Hypothalamus.ENSG00000154227.9.wgt.RDat	CERS3	15	100940600	101085200	0.311	rs304110	-3.1	rs12460	-0.003338	-3.66	-1.476	591	591	blup	0.01	0.15	1.858	0.06317
Brain_Hypothalamus	./WEIGHTS//Brain_Hypothalamus/Brain_Hypothalamus.ENSG00000156218.8.wgt.RDat	ADAMTSL3	15	84322838	84708594	0.168	rs7162082	2.51	rs12905660	0.082716	-3.95	0.075	333	333	blup	0.098	0.00061	-0.1669	0.86745
Brain_Hypothalamus	./WEIGHTS//Brain_Hypothalamus/Brain_Hypothalamus.ENSG00000156958.10.wgt.RDat	GALK2	15	49447859	49660066	0.266	rs16962673	-2.75	rs3105865	0.060564	4.18	0.496	333	333	blup	0.12	0.00013	-0.1932	0.8468
Brain_Hypothalamus	./WEIGHTS//Brain_Hypothalamus/Brain_Hypothalamus.ENSG00000159337.6.wgt.RDat	PLA2G4D	15	42359881	42386752	0.409	rs4924570	3.19	rs7182552	-0.00912	-3.33	1.598	402	402	blup	0.1	0.00048	1.4865	0.13716
Brain_Hypothalamus	./WEIGHTS//Brain_Hypothalamus/Brain_Hypothalamus.ENSG00000166426.7.wgt.RDat	CRABP1	15	78632666	78640572	0.298	rs1394371	-3.89	rs12592250	0.085031	4.16	-0.954	393	20	enet	0.13	7.3e-05	-1.7844	0.07436
Brain_Hypothalamus	./WEIGHTS//Brain_Hypothalamus/Brain_Hypothalamus.ENSG00000166855.5.wgt.RDat	CLPX	15	65440557	65477680	0.218	rs736923	-3.35	rs8024697	-0.000876	3.39	0.496	306	306	blup	0.081	0.0018	1.6156	0.10617
Brain_Hypothalamus	./WEIGHTS//Brain_Hypothalamus/Brain_Hypothalamus.ENSG00000166965.8.wgt.RDat	RCCD1	15	91499026	91506349	0.379	rs11856697	-3.41	rs2290202	-0.004478	3.96	0.598	489	489	blup	0.083	0.0015	-0.6363	0.52457
Brain_Hypothalamus	./WEIGHTS//Brain_Hypothalamus/Brain_Hypothalamus.ENSG00000168803.10.wgt.RDat	ADAL	15	43622872	43646096	0.45	rs11635852	-3.37	rs580469	0.198848	-4.97	0.372	265	1	top1	0.2	8.9e-07	-0.372	0.70989
Brain_Hypothalamus	./WEIGHTS//Brain_Hypothalamus/Brain_Hypothalamus.ENSG00000169609.9.wgt.RDat	C15orf40	15	83657193	83680393	0.416	rs2099259	4.21	rs6603038	0.174305	5.46	-0.319	322	14	enet	0.24	3.9e-08	-1.6927	0.09051
Brain_Hypothalamus	./WEIGHTS//Brain_Hypothalamus/Brain_Hypothalamus.ENSG00000169684.9.wgt.RDat	CHRNA5	15	78857862	78887611	0.337	rs1394371	-3.89	rs6495306	0.401854	6.75	1.036	431	1	top1	0.4	1.4e-13	1.036	0.3002
Brain_Hypothalamus	./WEIGHTS//Brain_Hypothalamus/Brain_Hypothalamus.ENSG00000169752.12.wgt.RDat	NRG4	15	76228310	76352136	0.473	rs4886804	-3.48	rs985849	0.232916	-5.71	0.1548	300	1	top1	0.23	8.4e-08	-0.1548	0.87695
Brain_Hypothalamus	./WEIGHTS//Brain_Hypothalamus/Brain_Hypothalamus.ENSG00000169918.5.wgt.RDat	OTUD7A	15	31775329	32162992	0.283	rs7175507	3.63	rs17604700	0.064056	4.14	1.44	320	4	lasso	0.12	0.00019	0.9741	0.33
Brain_Hypothalamus	./WEIGHTS//Brain_Hypothalamus/Brain_Hypothalamus.ENSG00000171763.13.wgt.RDat	SPATA5L1	15	45694529	45713617	0.226	rs16940351	3.6	rs11858495	0.16771	4.8	-1.126	338	1	top1	0.17	7.1e-06	-1.126	0.26017
Brain_Hypothalamus	./WEIGHTS//Brain_Hypothalamus/Brain_Hypothalamus.ENSG00000173517.6.wgt.RDat	PEAK1	15	77400471	77712486	0.37	rs12904553	4.54	rs17384809	0.248546	-6	-1.08	326	326	blup	0.31	2.1e-10	0.6949	0.48715
Brain_Hypothalamus	./WEIGHTS//Brain_Hypothalamus/Brain_Hypothalamus.ENSG00000177082.8.wgt.RDat	WDR73	15	85185999	85197574	0.332	rs7166440	-2.89	rs1107179	0.084455	-3.91	-1.44	376	6	lasso	0.15	1.9e-05	-0.2879	0.7734
Brain_Hypothalamus	./WEIGHTS//Brain_Hypothalamus/Brain_Hypothalamus.ENSG00000180953.7.wgt.RDat	ST20	15	80191182	80207598	0.562	rs682423	3.12	rs4778733	0.118573	-5.23	0.426	577	577	blup	0.17	7.4e-06	-1.1938	0.23254
Brain_Hypothalamus	./WEIGHTS//Brain_Hypothalamus/Brain_Hypothalamus.ENSG00000182175.9.wgt.RDat	RGMA	15	93586636	93632433	0.488	rs6497019	-4.17	rs285727	0.072679	-4.31	-0.935	659	11	lasso	0.13	9e-05	2.166	0.03031
Brain_Hypothalamus	./WEIGHTS//Brain_Hypothalamus/Brain_Hypothalamus.ENSG00000182397.10.wgt.RDat	DNM1P46	15	100330361	100347132	0.576	rs1347479	2.82	rs9920347	0.404692	-6.6	0.088	541	1	top1	0.4	1.1e-13	-0.088	0.92988
Brain_Hypothalamus	./WEIGHTS//Brain_Hypothalamus/Brain_Hypothalamus.ENSG00000183571.9.wgt.RDat	PGPEP1L	15	99511459	99551024	0.757	rs3743254	-3.35	rs3743253	-0.005507	3.92	0.482	581	53	enet	0.3	7.7e-10	-0.0472	0.96238
Brain_Hypothalamus	./WEIGHTS//Brain_Hypothalamus/Brain_Hypothalamus.ENSG00000184206.7.wgt.RDat	GOLGA6L4	15	84904525	84914120	0.455	rs11853985	2.06	rs150968	0.180604	-5.27	-0.789	250	18	enet	0.29	1.2e-09	1.8234	0.06825
Brain_Hypothalamus	./WEIGHTS//Brain_Hypothalamus/Brain_Hypothalamus.ENSG00000184277.8.wgt.RDat	TM2D3	15	102161847	102192594	0.331	rs1994968	2.64	rs2956846	0.188459	4.6	-1.227	436	1	top1	0.19	1.8e-06	-1.227	0.21982
Brain_Hypothalamus	./WEIGHTS//Brain_Hypothalamus/Brain_Hypothalamus.ENSG00000185088.8.wgt.RDat	RPS27L	15	63418071	63450220	0.442	rs7175750	-3.71	rs11636105	0.077471	-5.76	1.799	501	501	blup	0.21	3.9e-07	-2.215	0.02676
Brain_Hypothalamus	./WEIGHTS//Brain_Hypothalamus/Brain_Hypothalamus.ENSG00000185518.7.wgt.RDat	SV2B	15	91643180	91844539	0.292	rs11856697	-3.41	rs12911192	-0.004942	3.92	-0.789	506	506	blup	0.025	0.058	-0.2265	0.82078
Brain_Hypothalamus	./WEIGHTS//Brain_Hypothalamus/Brain_Hypothalamus.ENSG00000185596.12.wgt.RDat	WASH3P	15	102501612	102516757	0.168	rs4246337	-2.41	rs2203348	0.14024	4.29	-0.674	191	1	top1	0.14	4.2e-05	-0.674	0.50031
Brain_Hypothalamus	./WEIGHTS//Brain_Hypothalamus/Brain_Hypothalamus.ENSG00000185880.8.wgt.RDat	TRIM69	15	45021186	45060027	0.26	rs16940351	3.6	rs2412919	0.076588	-4.03	-0.279	247	15	enet	0.1	0.00039	-0.9031	0.36646
Brain_Hypothalamus	./WEIGHTS//Brain_Hypothalamus/Brain_Hypothalamus.ENSG00000188388.9.wgt.RDat	GOLGA6L3	15	85783703	85790410	0.38	rs7166440	-2.89	rs17600128	0.137146	4.7	1.036	531	5	lasso	0.17	6.2e-06	1.3749	0.16918
Brain_Hypothalamus	./WEIGHTS//Brain_Hypothalamus/Brain_Hypothalamus.ENSG00000188659.5.wgt.RDat	FAM154B	15	82555151	82577271	0.515	rs12443224	-3.58	rs17269323	0.094272	5.24	0.03	243	13	lasso	0.22	2.7e-07	-1.1619	0.24529
Brain_Hypothalamus	./WEIGHTS//Brain_Hypothalamus/Brain_Hypothalamus.ENSG00000197535.10.wgt.RDat	MYO5A	15	52599480	52821247	0.231	rs7161887	2.6	rs4341694	0.04859	-3.72	1.15	434	434	blup	0.078	0.0021	-0.9895	0.3224
Brain_Hypothalamus	./WEIGHTS//Brain_Hypothalamus/Brain_Hypothalamus.ENSG00000214432.5.wgt.RDat	AC068831.10	15	91565849	91579841	0.377	rs11856697	-3.41	rs11073967	0.019594	-4.15	0.345	497	497	blup	0.058	0.0071	-0.0441	0.9648
Brain_Hypothalamus	./WEIGHTS//Brain_Hypothalamus/Brain_Hypothalamus.ENSG00000214575.5.wgt.RDat	CPEB1	15	83211951	83317612	0.126	rs2099259	4.21	rs7182320	0.062689	3.97	-2.197	213	7	lasso	0.11	0.00022	-2.7633	0.00572
Brain_Hypothalamus	./WEIGHTS//Brain_Hypothalamus/Brain_Hypothalamus.ENSG00000215302.4.wgt.RDat	CTD-3092A11.1	15	30762982	30799826	0.214	rs11857486	2.87	rs4779764	0.103147	4.16	0.0454	133	1	top1	0.1	0.00044	0.0454	0.96377
Brain_Hypothalamus	./WEIGHTS//Brain_Hypothalamus/Brain_Hypothalamus.ENSG00000225151.6.wgt.RDat	AC103965.1	15	84867600	84898888	0.423	rs12595786	2.04	rs4842939	0.314986	-5.96	-0.24	246	1	top1	0.31	1.9e-10	0.24	0.81033
Brain_Hypothalamus	./WEIGHTS//Brain_Hypothalamus/Brain_Hypothalamus.ENSG00000229212.3.wgt.RDat	RP11-561C5.4	15	85747141	85778026	0.5	rs7166440	-2.89	rs2342120	0.160675	4.55	2.212	527	1	top1	0.16	1.1e-05	2.212	0.02697
Brain_Hypothalamus	./WEIGHTS//Brain_Hypothalamus/Brain_Hypothalamus.ENSG00000230373.4.wgt.RDat	GOLGA6L5	15	85051116	85060045	0.374	rs7166440	-2.89	rs4842947	0.226884	5.23	-0.739	359	12	lasso	0.25	2.4e-08	-0.3891	0.69721
Brain_Hypothalamus	./WEIGHTS//Brain_Hypothalamus/Brain_Hypothalamus.ENSG00000242866.5.wgt.RDat	STRC	15	43891732	44010458	0.182	rs8035402	3.62	rs694461	0.084834	3.6	1.701	262	1	top1	0.085	0.0014	1.701	0.08894
Brain_Hypothalamus	./WEIGHTS//Brain_Hypothalamus/Brain_Hypothalamus.ENSG00000244879.3.wgt.RDat	GABPB1-AS1	15	50647606	50659636	0.504	rs12915207	-2.24	rs12903381	0.314459	6.28	-1.7901	421	5	lasso	0.32	1.6e-10	-1.77	0.07672
Brain_Hypothalamus	./WEIGHTS//Brain_Hypothalamus/Brain_Hypothalamus.ENSG00000245975.2.wgt.RDat	RP11-30K9.6	15	59060271	59063173	0.207	NA	NA	NA	NA	NA	NA	500	0	top1	0.16	1.4e-05	NA	NA
Brain_Hypothalamus	./WEIGHTS//Brain_Hypothalamus/Brain_Hypothalamus.ENSG00000248079.2.wgt.RDat	DPH6-AS1	15	35838396	36151202	0.305	rs11636496	-4.15	rs10162703	0.042668	3.65	1.935	441	1	top1	0.043	0.019	1.935	0.05299
Brain_Hypothalamus	./WEIGHTS//Brain_Hypothalamus/Brain_Hypothalamus.ENSG00000249839.1.wgt.RDat	AC011330.5	15	43955852	43976537	0.193	rs8035402	3.63	rs2927071	0.021549	-3.48	2.054	263	263	blup	0.067	0.004	-1.0006	0.31702
Brain_Hypothalamus	./WEIGHTS//Brain_Hypothalamus/Brain_Hypothalamus.ENSG00000254744.3.wgt.RDat	CTD-3076O17.1	15	100510420	100510560	0.393	rs1347479	2.82	rs1561050	0.060836	3.75	-1.08	526	1	top1	0.061	0.006	-1.08	0.28014
Brain_Hypothalamus	./WEIGHTS//Brain_Hypothalamus/Brain_Hypothalamus.ENSG00000256802.2.wgt.RDat	RP11-680F8.1	15	29967194	29973161	0.384	rs11071118	2.98	rs541371	0.111477	3.99	-2.3743	416	416	blup	0.13	7.2e-05	-1.3347	0.18197
Brain_Hypothalamus	./WEIGHTS//Brain_Hypothalamus/Brain_Hypothalamus.ENSG00000258741.2.wgt.RDat	RP11-386M24.4	15	93258989	93277425	0.491	rs6497019	-4.17	rs7162785	0.247361	-5.42	-0.292	645	9	lasso	0.25	1.8e-08	0.3549	0.72268
Brain_Hypothalamus	./WEIGHTS//Brain_Hypothalamus/Brain_Hypothalamus.ENSG00000258831.1.wgt.RDat	RP11-76E17.4	15	94425311	94429972	0.452	rs10163031	2.79	rs4473130	0.0275	-3.69	0.266	656	1	top1	0.028	0.048	-0.266	0.79024
Brain_Hypothalamus	./WEIGHTS//Brain_Hypothalamus/Brain_Hypothalamus.ENSG00000259205.2.wgt.RDat	PRKXP1	15	101093734	101099159	0.752	rs304110	-3.1	rs12460	0.204236	-6.15	-1.476	592	10	lasso	0.32	1.7e-10	0.9998	0.3174
Brain_Hypothalamus	./WEIGHTS//Brain_Hypothalamus/Brain_Hypothalamus.ENSG00000259327.1.wgt.RDat	CTD-2184D3.6	15	52408771	52409165	0.418	rs4776016	2.51	rs3825801	0.007116	3.83	0.345	398	35	enet	0.15	2.6e-05	1.3056	0.19168
Brain_Hypothalamus	./WEIGHTS//Brain_Hypothalamus/Brain_Hypothalamus.ENSG00000259362.2.wgt.RDat	RP11-307C19.1	15	77817882	77826452	0.244	rs12904553	4.54	rs869301	0.006974	-4.05	3	302	302	blup	0.09	0.00099	-2.1133	0.03458
Brain_Hypothalamus	./WEIGHTS//Brain_Hypothalamus/Brain_Hypothalamus.ENSG00000259363.1.wgt.RDat	CTD-2054N24.2	15	100347228	100417353	0.597	rs1347479	2.82	rs11635811	0.174146	-5.75	-1.598	540	22	enet	0.38	1.1e-12	1.1421	0.2534
Brain_Hypothalamus	./WEIGHTS//Brain_Hypothalamus/Brain_Hypothalamus.ENSG00000259387.2.wgt.RDat	RP13-98N21.2	15	82888224	82924290	0.699	rs2099259	4.21	rs8033050	0.482216	7.23	-2.711	150	17	enet	0.49	4.2e-17	-3.173	0.00151
Brain_Hypothalamus	./WEIGHTS//Brain_Hypothalamus/Brain_Hypothalamus.ENSG00000259404.1.wgt.RDat	EFTUD1P1	15	84748920	84795356	0.261	rs2730081	2.23	rs950169	0.133411	4.29	-1.2	246	1	top1	0.13	6.5e-05	-1.2	0.23014
Brain_Hypothalamus	./WEIGHTS//Brain_Hypothalamus/Brain_Hypothalamus.ENSG00000259416.2.wgt.RDat	RP11-158M2.5	15	86298172	86299468	0.425	rs4462551	-2.85	rs2554	0.164635	-5.45	1.311	563	7	lasso	0.19	1.2e-06	-0.7137	0.47543
Brain_Hypothalamus	./WEIGHTS//Brain_Hypothalamus/Brain_Hypothalamus.ENSG00000259417.2.wgt.RDat	RP11-2E17.1	15	80487826	80544555	0.485	rs682423	3.12	rs2278708	0.119148	4.78	0.524	505	1	top1	0.12	0.00016	0.524	0.60028
Brain_Hypothalamus	./WEIGHTS//Brain_Hypothalamus/Brain_Hypothalamus.ENSG00000259433.2.wgt.RDat	CTD-2651B20.4	15	45622407	45624832	0.334	rs16940351	3.6	rs1153862	0.307503	-5.85	1.126	324	1	top1	0.31	3.5e-10	-1.126	0.26017
Brain_Hypothalamus	./WEIGHTS//Brain_Hypothalamus/Brain_Hypothalamus.ENSG00000259446.1.wgt.RDat	RP11-489D6.2	15	33595858	33602860	0.459	rs2596156	-3.67	rs2670948	0.308473	6.18	0.723	828	1	top1	0.31	3.2e-10	0.723	0.46969
Brain_Hypothalamus	./WEIGHTS//Brain_Hypothalamus/Brain_Hypothalamus.ENSG00000259459.1.wgt.RDat	RP11-321G12.1	15	63682335	63729347	0.382	rs7175750	-3.71	rs12438157	0.214079	5.08	1.722	439	29	enet	0.24	6.2e-08	0.1689	0.86587
Brain_Hypothalamus	./WEIGHTS//Brain_Hypothalamus/Brain_Hypothalamus.ENSG00000259520.1.wgt.RDat	CTD-2651B20.3	15	45543884	45571449	0.631	rs16940351	3.6	rs7167146	0.486924	-7.34	0.69	333	1	top1	0.49	4.1e-17	-0.69	0.49019
Brain_Hypothalamus	./WEIGHTS//Brain_Hypothalamus/Brain_Hypothalamus.ENSG00000259553.2.wgt.RDat	MIR1302-10	15	102500051	102501355	0.423	rs4246337	-2.41	rs12900435	-0.009423	-3.48	0.643	191	191	blup	0.0054	0.21	0.7079	0.47903
Brain_Hypothalamus	./WEIGHTS//Brain_Hypothalamus/Brain_Hypothalamus.ENSG00000259577.1.wgt.RDat	RP11-430B1.2	15	52472290	52498012	0.485	rs4776016	2.51	rs4774612	0.323719	-6.43	1.859	398	4	lasso	0.35	1.3e-11	-1.6457	0.09984
Brain_Hypothalamus	./WEIGHTS//Brain_Hypothalamus/Brain_Hypothalamus.ENSG00000259658.3.wgt.RDat	RP11-89K11.1	15	102277302	102285913	0.447	rs1994968	2.64	rs507903	0.099853	-5.15	-1.311	372	372	blup	0.2	9.6e-07	1.5396	0.12366
Brain_Hypothalamus	./WEIGHTS//Brain_Hypothalamus/Brain_Hypothalamus.ENSG00000259762.1.wgt.RDat	RP11-158M2.4	15	86293567	86296132	0.299	rs4462551	-2.85	rs2554	0.027198	-4.1	1.311	561	561	blup	0.086	0.0012	0.0528	0.95788
Brain_Hypothalamus	./WEIGHTS//Brain_Hypothalamus/Brain_Hypothalamus.ENSG00000259785.1.wgt.RDat	RP13-98N21.3	15	82590891	82626963	0.6	rs12443224	-3.58	rs8033050	0.474495	-7.17	-2.711	230	4	lasso	0.52	7.1e-19	2.7815	0.00541
Brain_Hypothalamus	./WEIGHTS//Brain_Hypothalamus/Brain_Hypothalamus.ENSG00000259905.1.wgt.RDat	PWRN1	15	24738284	24897277	0.417	rs12592162	-4.04	rs8035846	0.360526	6.32	2.4498	325	1	top1	0.36	4.9e-12	2.4498	0.01429
Brain_Hypothalamus	./WEIGHTS//Brain_Hypothalamus/Brain_Hypothalamus.ENSG00000260382.1.wgt.RDat	RP11-540B6.2	15	31174470	31175434	0.239	rs12148567	-2.65	rs1056118	0.133492	4.32	-0.228	314	1	top1	0.13	6.5e-05	-0.228	0.81965
Brain_Hypothalamus	./WEIGHTS//Brain_Hypothalamus/Brain_Hypothalamus.ENSG00000260672.1.wgt.RDat	RP11-1006G14.1	15	72908151	72910591	0.186	rs2415168	2.91	rs12440435	-0.009522	-2.9	-2.346	279	279	blup	0.033	0.034	2.0394	0.04141
Brain_Hypothalamus	./WEIGHTS//Brain_Hypothalamus/Brain_Hypothalamus.ENSG00000260776.1.wgt.RDat	RP11-114H24.2	15	78206559	78219188	0.873	rs12904553	4.54	rs7175950	0.490361	7.24	0.176	431	23	lasso	0.58	1.4e-21	-0.1376	0.89054
Brain_Hypothalamus	./WEIGHTS//Brain_Hypothalamus/Brain_Hypothalamus.ENSG00000260787.1.wgt.RDat	RP11-797A18.4	15	77334178	77335533	0.418	rs11072632	-3.17	rs4886847	0.20692	-5.75	0.9837	241	4	lasso	0.25	2.4e-08	-0.7746	0.43855
Brain_Hypothalamus	./WEIGHTS//Brain_Hypothalamus/Brain_Hypothalamus.ENSG00000261478.1.wgt.RDat	RP11-429B14.4	15	90052192	90053647	0.414	rs8023280	3.12	rs8031036	0.198854	4.89	0.215	401	1	top1	0.2	8.9e-07	0.215	0.82977
Brain_Hypothalamus	./WEIGHTS//Brain_Hypothalamus/Brain_Hypothalamus.ENSG00000261794.1.wgt.RDat	GOLGA8H	15	30896329	30906764	0.189	rs16956341	-1.98	rs4779759	0.053758	3.94	0.305	179	2	lasso	0.094	0.00078	0.4974	0.61893
Brain_Hypothalamus	./WEIGHTS//Brain_Hypothalamus/Brain_Hypothalamus.ENSG00000270015.1.wgt.RDat	RP11-540B6.6	15	31218717	31220610	0.186	rs12148567	-2.65	rs1056118	0.1548	-4.45	-0.228	331	1	top1	0.15	1.6e-05	0.228	0.81965
Brain_Hypothalamus	./WEIGHTS//Brain_Hypothalamus/Brain_Hypothalamus.ENSG00000270127.1.wgt.RDat	RP11-526I2.5	15	101087972	101090358	0.711	rs304110	-3.1	rs12460	0.337843	-6.42	-1.476	590	8	lasso	0.4	1.3e-13	1.2885	0.19758
Brain_Hypothalamus	./WEIGHTS//Brain_Hypothalamus/Brain_Hypothalamus.ENSG00000270964.1.wgt.RDat	RP11-502I4.3	15	67833410	67834942	0.147	rs8032675	6.15	rs3825979	0.116186	4.11	2.827	410	2	lasso	0.13	6e-05	2.7305	0.00632
Brain_Hypothalamus	./WEIGHTS//Brain_Hypothalamus/Brain_Hypothalamus.ENSG00000011638.6.wgt.RDat	TMEM159	16	21169698	21191937	0.277	rs13337927	3.38	rs1882708	0.14513	4.24	-1.598	272	3	lasso	0.15	2e-05	-0.722	0.47
Brain_Hypothalamus	./WEIGHTS//Brain_Hypothalamus/Brain_Hypothalamus.ENSG00000059122.12.wgt.RDat	FLYWCH1	16	2961938	3001209	0.802	rs1834026	3.47	rs9928222	0.649767	8.33	2.432	340	1	top1	0.65	7e-26	2.432	0.015
Brain_Hypothalamus	./WEIGHTS//Brain_Hypothalamus/Brain_Hypothalamus.ENSG00000062038.9.wgt.RDat	CDH3	16	68670092	68756519	0.143	rs4783689	3.26	rs32853	0.002517	3.37	2.512	307	307	blup	0.081	0.0017	0.6642	0.507
Brain_Hypothalamus	./WEIGHTS//Brain_Hypothalamus/Brain_Hypothalamus.ENSG00000063854.8.wgt.RDat	HAGH	16	1845621	1876967	0.395	rs26828	3.02	rs3848350	0.122554	5.07	-0.628	476	9	lasso	0.2	9.3e-07	0.1581	0.874
Brain_Hypothalamus	./WEIGHTS//Brain_Hypothalamus/Brain_Hypothalamus.ENSG00000065457.6.wgt.RDat	ADAT1	16	75630879	75657198	0.276	rs1566183	2.96	rs2472200	0.129752	3.9	-0.7257	389	1	top1	0.13	8.2e-05	-0.7257	0.468
Brain_Hypothalamus	./WEIGHTS//Brain_Hypothalamus/Brain_Hypothalamus.ENSG00000067365.10.wgt.RDat	METTL22	16	8715540	8740081	0.368	rs9929109	3.1	rs4985090	0.155253	-5.13	-0.138	586	1	top1	0.16	1.6e-05	0.138	0.89
Brain_Hypothalamus	./WEIGHTS//Brain_Hypothalamus/Brain_Hypothalamus.ENSG00000067836.8.wgt.RDat	ROGDI	16	4846969	4852951	0.256	rs8044698	-2.48	rs7928	-0.000873	-3.8	-1.598	388	388	blup	0.1	0.00047	1.13	0.258
Brain_Hypothalamus	./WEIGHTS//Brain_Hypothalamus/Brain_Hypothalamus.ENSG00000072736.14.wgt.RDat	NFATC3	16	68118654	68255187	0.36	rs9972635	-2.1	rs36008260	-0.009445	-3.63	0.0711	276	276	blup	0.058	0.0073	1.1595	0.246
Brain_Hypothalamus	./WEIGHTS//Brain_Hypothalamus/Brain_Hypothalamus.ENSG00000072864.8.wgt.RDat	NDE1	16	15737124	15820210	0.185	rs222135	3.06	rs16967494	0.24437	-5.18	0.454	411	1	top1	0.24	3.7e-08	-0.454	0.65
Brain_Hypothalamus	./WEIGHTS//Brain_Hypothalamus/Brain_Hypothalamus.ENSG00000075399.8.wgt.RDat	VPS9D1	16	89773542	89787392	0.21	rs3114912	3.24	rs2099105	0.049557	4.07	0.454	400	400	blup	0.08	0.0018	0.4637	0.643
Brain_Hypothalamus	./WEIGHTS//Brain_Hypothalamus/Brain_Hypothalamus.ENSG00000085721.8.wgt.RDat	RRN3	16	15153879	15188174	0.192	rs222135	3.06	rs2280018	0.026558	3.8	-0.772	102	9	enet	0.074	0.0026	-0.2417	0.809
Brain_Hypothalamus	./WEIGHTS//Brain_Hypothalamus/Brain_Hypothalamus.ENSG00000090857.9.wgt.RDat	PDPR	16	70147529	70195203	0.177	rs244415	7.73	rs6499323	0.063057	4.1	0.151	190	190	blup	0.064	0.005	-1.1848	0.236
Brain_Hypothalamus	./WEIGHTS//Brain_Hypothalamus/Brain_Hypothalamus.ENSG00000095906.12.wgt.RDat	NUBP2	16	1832902	1839192	0.351	rs7187167	-3.29	rs8055325	-0.006552	-3.69	0.598	483	483	blup	0.092	0.00087	-1.4757	0.14
Brain_Hypothalamus	./WEIGHTS//Brain_Hypothalamus/Brain_Hypothalamus.ENSG00000102858.8.wgt.RDat	MGRN1	16	4666494	4740975	0.629	rs11863701	-2.69	rs841225	0.531884	-7.72	-0.842	421	1	top1	0.53	3.2e-19	0.842	0.4
Brain_Hypothalamus	./WEIGHTS//Brain_Hypothalamus/Brain_Hypothalamus.ENSG00000102967.7.wgt.RDat	DHODH	16	72042487	72058954	0.316	rs17609347	2.91	rs7186207	0.072239	-4.48	0.935	370	1	top1	0.072	0.003	-0.935	0.35
Brain_Hypothalamus	./WEIGHTS//Brain_Hypothalamus/Brain_Hypothalamus.ENSG00000103051.14.wgt.RDat	COG4	16	70514471	70557468	0.418	rs11075753	5.39	rs1551526	0.026587	-3.32	1.717	157	157	blup	0.051	0.011	1.727	0.0842
Brain_Hypothalamus	./WEIGHTS//Brain_Hypothalamus/Brain_Hypothalamus.ENSG00000103148.11.wgt.RDat	NPRL3	16	135385	188859	0.415	rs3743887	-4.91	rs2562164	0.195277	-5.6	0.075	275	3	lasso	0.22	2.6e-07	-0.3537	0.724
Brain_Hypothalamus	./WEIGHTS//Brain_Hypothalamus/Brain_Hypothalamus.ENSG00000103227.14.wgt.RDat	LMF1	16	903634	1020999	0.371	rs7187167	-3.29	rs9746775	-0.002299	3.35	-0.755	446	446	blup	0.05	0.012	-0.8037	0.422
Brain_Hypothalamus	./WEIGHTS//Brain_Hypothalamus/Brain_Hypothalamus.ENSG00000103245.9.wgt.RDat	NARFL	16	779753	791329	0.295	rs3743887	-4.91	rs12448432	0.084903	4.7	1.015	471	10	enet	0.15	2.4e-05	1.0335	0.301
Brain_Hypothalamus	./WEIGHTS//Brain_Hypothalamus/Brain_Hypothalamus.ENSG00000103248.13.wgt.RDat	MTHFSD	16	86563782	86588841	0.633	rs301624	-3.17	rs7501170	0.224349	-4.98	0.164	926	13	lasso	0.26	1.3e-08	-0.5797	0.562
Brain_Hypothalamus	./WEIGHTS//Brain_Hypothalamus/Brain_Hypothalamus.ENSG00000103316.6.wgt.RDat	CRYM	16	21250195	21314404	0.347	rs13337927	3.38	rs741720	0.002663	-3	2.12	251	251	blup	0.076	0.0023	-2.0163	0.0438
Brain_Hypothalamus	./WEIGHTS//Brain_Hypothalamus/Brain_Hypothalamus.ENSG00000103351.8.wgt.RDat	CLUAP1	16	3550924	3589032	0.54	rs1834026	3.47	rs12933120	0.227364	5.69	-1.903	366	7	lasso	0.29	1.6e-09	-2.6639	0.00772
Brain_Hypothalamus	./WEIGHTS//Brain_Hypothalamus/Brain_Hypothalamus.ENSG00000103356.11.wgt.RDat	EARS2	16	23533335	23568391	0.284	rs11861636	-2.75	rs30016	0.238101	-5.26	-2.246	430	1	top1	0.24	5.9e-08	2.246	0.0247
Brain_Hypothalamus	./WEIGHTS//Brain_Hypothalamus/Brain_Hypothalamus.ENSG00000103472.5.wgt.RDat	RRN3P2	16	29086163	29128039	0.283	rs2071342	2.76	rs252343	0.057245	4.61	-0.5375	154	5	lasso	0.069	0.0035	-0.4387	0.661
Brain_Hypothalamus	./WEIGHTS//Brain_Hypothalamus/Brain_Hypothalamus.ENSG00000103479.10.wgt.RDat	RBL2	16	53467889	53524951	0.347	rs8050136	-7.29	rs9302648	0.262215	-5.91	-0.025	385	1	top1	0.26	1e-08	0.025	0.98
Brain_Hypothalamus	./WEIGHTS//Brain_Hypothalamus/Brain_Hypothalamus.ENSG00000103510.15.wgt.RDat	KAT8	16	31127075	31142714	0.29	rs4889645	2.78	rs35675346	0.186017	4.83	-0.3915	243	6	lasso	0.24	4.3e-08	-1.3864	0.166
Brain_Hypothalamus	./WEIGHTS//Brain_Hypothalamus/Brain_Hypothalamus.ENSG00000103549.17.wgt.RDat	RNF40	16	30774439	30787628	0.228	rs4238961	3.68	rs4889653	0.058559	3.53	0.553	208	1	top1	0.059	0.0069	0.553	0.58
Brain_Hypothalamus	./WEIGHTS//Brain_Hypothalamus/Brain_Hypothalamus.ENSG00000103550.9.wgt.RDat	KNOP1	16	19714902	19729016	0.509	rs11865578	4.43	rs3829539	0.494271	7.4	3.062	450	1	top1	0.49	1.9e-17	3.062	0.0022
Brain_Hypothalamus	./WEIGHTS//Brain_Hypothalamus/Brain_Hypothalamus.ENSG00000127564.12.wgt.RDat	PKMYT1	16	3018385	3030540	0.294	rs1834026	3.47	rs2717713	0.009674	3	-0.228	347	347	blup	0.026	0.054	2.4937	0.0126
Brain_Hypothalamus	./WEIGHTS//Brain_Hypothalamus/Brain_Hypothalamus.ENSG00000127578.6.wgt.RDat	WFIKKN1	16	680932	684116	0.429	rs3743887	-4.91	rs2269556	0.244426	5.59	0.8691	466	1	top1	0.24	3.7e-08	0.8691	0.385
Brain_Hypothalamus	./WEIGHTS//Brain_Hypothalamus/Brain_Hypothalamus.ENSG00000132600.12.wgt.RDat	PRMT7	16	68344877	68392230	0.189	rs1886699	2.83	rs3785129	0.037403	-4.35	1.15	317	317	blup	0.096	0.00068	-0.6073	0.544
Brain_Hypothalamus	./WEIGHTS//Brain_Hypothalamus/Brain_Hypothalamus.ENSG00000132612.14.wgt.RDat	VPS4A	16	69345259	69358945	0.164	rs244415	7.73	rs28545584	0.029697	3.22	-0.3121	304	304	blup	0.11	0.00033	0.8143	0.415
Brain_Hypothalamus	./WEIGHTS//Brain_Hypothalamus/Brain_Hypothalamus.ENSG00000133393.8.wgt.RDat	FOPNL	16	15959577	15982482	0.529	NA	NA	NA	NA	NA	NA	0	0	enet	0.02	0.081	NA	NA
Brain_Hypothalamus	./WEIGHTS//Brain_Hypothalamus/Brain_Hypothalamus.ENSG00000135709.8.wgt.RDat	KIAA0513	16	85061375	85127836	0.587	rs12149794	-2.97	rs8047906	-0.009211	-3.09	-0.994	638	638	blup	0.048	0.013	2.1919	0.0284
Brain_Hypothalamus	./WEIGHTS//Brain_Hypothalamus/Brain_Hypothalamus.ENSG00000140623.9.wgt.RDat	SEPT12	16	4827670	4838397	0.659	rs8044698	-2.48	rs9938805	0.328296	6.6	-1.6593	389	16	enet	0.38	1.4e-12	-1.6406	0.101
Brain_Hypothalamus	./WEIGHTS//Brain_Hypothalamus/Brain_Hypothalamus.ENSG00000140694.12.wgt.RDat	PARN	16	14529558	14726585	0.183	rs246185	6.66	rs36112041	-0.005024	2.88	-1.101	184	184	blup	0.063	0.0054	0.6854	0.493
Brain_Hypothalamus	./WEIGHTS//Brain_Hypothalamus/Brain_Hypothalamus.ENSG00000140832.5.wgt.RDat	MARVELD3	16	71660064	71676017	0.238	rs8052358	-2.46	rs7203231	0.034312	4.17	1.598	418	418	blup	0.064	0.0048	1.8333	0.0668
Brain_Hypothalamus	./WEIGHTS//Brain_Hypothalamus/Brain_Hypothalamus.ENSG00000140873.11.wgt.RDat	ADAMTS18	16	77281710	77469011	0.453	rs17772912	3.36	rs2246607	0.358522	6.4	0.524	855	1	top1	0.36	5.8e-12	0.524	0.6
Brain_Hypothalamus	./WEIGHTS//Brain_Hypothalamus/Brain_Hypothalamus.ENSG00000140932.5.wgt.RDat	CMTM2	16	66613351	66622178	0.259	rs9927963	-2.82	rs12926574	0.017189	-3.54	0.279	419	4	lasso	0.02	0.077	-0.5647	0.572
Brain_Hypothalamus	./WEIGHTS//Brain_Hypothalamus/Brain_Hypothalamus.ENSG00000140955.6.wgt.RDat	ADAD2	16	84224744	84230772	0.633	rs7185078	3.73	rs3759975	0.072899	5.28	1.995	968	13	lasso	0.16	1.1e-05	2.7925	0.00523
Brain_Hypothalamus	./WEIGHTS//Brain_Hypothalamus/Brain_Hypothalamus.ENSG00000140961.8.wgt.RDat	OSGIN1	16	83982720	83999937	0.483	NA	NA	NA	NA	NA	NA	0	0	enet	0.034	0.032	NA	NA
Brain_Hypothalamus	./WEIGHTS//Brain_Hypothalamus/Brain_Hypothalamus.ENSG00000149922.6.wgt.RDat	TBX6	16	30097114	30103208	0.262	rs12917823	-5.49	rs12933575	0.15823	4.59	-3.7012	225	1	top1	0.16	1.3e-05	-3.7012	0.000215
Brain_Hypothalamus	./WEIGHTS//Brain_Hypothalamus/Brain_Hypothalamus.ENSG00000149930.13.wgt.RDat	TAOK2	16	29984962	30003582	0.171	rs12917823	-5.51	rs8054172	0.008658	3.17	0.915	193	15	enet	0.03	0.042	2.3493	0.0188
Brain_Hypothalamus	./WEIGHTS//Brain_Hypothalamus/Brain_Hypothalamus.ENSG00000153774.4.wgt.RDat	CFDP1	16	75327596	75467383	0.297	rs3743607	2.68	rs11645602	-0.009492	-2.85	0.539	347	26	enet	0.04	0.022	-1.2068	0.228
Brain_Hypothalamus	./WEIGHTS//Brain_Hypothalamus/Brain_Hypothalamus.ENSG00000155393.8.wgt.RDat	HEATR3	16	50099852	50140298	0.671	rs6500298	3.09	rs8051216	0.380491	-6.61	1.859	376	12	lasso	0.4	1.9e-13	-2.3625	0.0182
Brain_Hypothalamus	./WEIGHTS//Brain_Hypothalamus/Brain_Hypothalamus.ENSG00000155714.9.wgt.RDat	PDZD9	16	21995186	22012433	0.232	rs2347	-2.46	rs150583	0.07	-3.71	0.063	154	1	top1	0.07	0.0034	-0.063	0.95
Brain_Hypothalamus	./WEIGHTS//Brain_Hypothalamus/Brain_Hypothalamus.ENSG00000157322.12.wgt.RDat	CLEC18A	16	69984810	69998141	0.597	rs244415	7.73	rs34087264	0.33369	-6.42	-2.6712	207	4	lasso	0.44	5.5e-15	4.2274	2.36e-05
Brain_Hypothalamus	./WEIGHTS//Brain_Hypothalamus/Brain_Hypothalamus.ENSG00000159461.10.wgt.RDat	AMFR	16	56395364	56459450	0.307	rs9937444	3.37	rs8060037	0.101213	4.22	-1.555	458	8	lasso	0.11	0.00025	-2.4481	0.0144
Brain_Hypothalamus	./WEIGHTS//Brain_Hypothalamus/Brain_Hypothalamus.ENSG00000161981.6.wgt.RDat	SNRNP25	16	103010	107669	0.327	rs3743887	-4.91	rs8466	0.184226	-4.69	0.279	234	1	top1	0.18	2.4e-06	-0.279	0.78
Brain_Hypothalamus	./WEIGHTS//Brain_Hypothalamus/Brain_Hypothalamus.ENSG00000162039.10.wgt.RDat	MEIOB	16	1883984	1934295	0.231	rs26828	3.02	rs2754189	0.168324	-4.37	1.311	455	1	top1	0.17	6.8e-06	-1.311	0.19
Brain_Hypothalamus	./WEIGHTS//Brain_Hypothalamus/Brain_Hypothalamus.ENSG00000166743.5.wgt.RDat	ACSM1	16	20634559	20710212	0.294	rs11074446	3.69	rs11643676	-0.0094	3.44	1.254	391	391	blup	0.034	0.031	0.5485	0.583
Brain_Hypothalamus	./WEIGHTS//Brain_Hypothalamus/Brain_Hypothalamus.ENSG00000166971.12.wgt.RDat	AKTIP	16	53525562	53538323	0.359	rs8050136	-7.29	rs8045574	0.163579	-4.52	-0.1	402	16	enet	0.21	5.4e-07	-0.1202	0.904
Brain_Hypothalamus	./WEIGHTS//Brain_Hypothalamus/Brain_Hypothalamus.ENSG00000167261.9.wgt.RDat	DPEP2	16	68021297	68034489	0.235	rs9972635	-2.1	rs11648294	0.017724	4.2	-0.253	259	259	blup	0.06	0.0064	-0.5604	0.575
Brain_Hypothalamus	./WEIGHTS//Brain_Hypothalamus/Brain_Hypothalamus.ENSG00000167984.12.wgt.RDat	NLRC3	16	3589049	3627401	0.352	rs1834026	3.47	rs12933120	0.181232	-5.47	-1.903	363	10	enet	0.22	2.3e-07	1.7191	0.0856
Brain_Hypothalamus	./WEIGHTS//Brain_Hypothalamus/Brain_Hypothalamus.ENSG00000168101.10.wgt.RDat	NUDT16L1	16	4743695	4745860	0.373	rs11863701	-2.69	rs12325592	-0.009404	3.39	-0.292	395	395	blup	0.053	0.0099	0.2823	0.778
Brain_Hypothalamus	./WEIGHTS//Brain_Hypothalamus/Brain_Hypothalamus.ENSG00000172236.12.wgt.RDat	TPSAB1	16	1290697	1292555	0.434	rs7187167	-3.29	rs541054	-0.007455	-3.03	-0.0121	449	449	blup	0.017	0.098	0.0851	0.932
Brain_Hypothalamus	./WEIGHTS//Brain_Hypothalamus/Brain_Hypothalamus.ENSG00000174177.8.wgt.RDat	CTU2	16	88772871	88781750	0.275	rs1673932	-3.99	rs837763	0.101306	-4.34	1.103	386	14	enet	0.13	8.6e-05	0.1465	0.884
Brain_Hypothalamus	./WEIGHTS//Brain_Hypothalamus/Brain_Hypothalamus.ENSG00000175643.7.wgt.RDat	RMI2	16	11343506	11445619	0.375	rs11074939	-2.99	rs12446881	0.197584	-5.23	0.3988	513	4	lasso	0.3	6.6e-10	0.1012	0.919
Brain_Hypothalamus	./WEIGHTS//Brain_Hypothalamus/Brain_Hypothalamus.ENSG00000178226.6.wgt.RDat	PRSS36	16	31150246	31161415	0.125	rs4889645	2.73	rs889555	0.13559	4.49	-1.175	249	7	lasso	0.15	2.5e-05	-1.291	0.197
Brain_Hypothalamus	./WEIGHTS//Brain_Hypothalamus/Brain_Hypothalamus.ENSG00000178952.4.wgt.RDat	TUFM	16	28853732	28857729	0.129	rs2071342	2.76	rs7185232	0.074834	3.9	-1.5565	186	1	top1	0.075	0.0025	-1.5565	0.12
Brain_Hypothalamus	./WEIGHTS//Brain_Hypothalamus/Brain_Hypothalamus.ENSG00000180185.7.wgt.RDat	FAHD1	16	1877196	1890208	0.637	rs26828	3.02	rs1535343	0.455808	7.35	1.405	476	11	lasso	0.49	3.9e-17	1.6812	0.0927
Brain_Hypothalamus	./WEIGHTS//Brain_Hypothalamus/Brain_Hypothalamus.ENSG00000180747.11.wgt.RDat	CTD-2547E10.2	16	21458004	21531765	0.243	rs13337927	3.38	rs1046480	0.014008	-3.89	-0.824	196	196	blup	0.13	8.1e-05	-0.6919	0.489
Brain_Hypothalamus	./WEIGHTS//Brain_Hypothalamus/Brain_Hypothalamus.ENSG00000182376.2.wgt.RDat	RP5-1142A6.8	16	88809175	88812156	0.321	rs1673932	-3.99	rs750124	0.028191	-3.98	0.755	392	392	blup	0.057	0.0077	0.9486	0.343
Brain_Hypothalamus	./WEIGHTS//Brain_Hypothalamus/Brain_Hypothalamus.ENSG00000183426.11.wgt.RDat	NPIPA1	16	15031271	15045913	0.624	rs1135999	2.81	rs3198697	0.270299	-5.57	-2.326	103	8	lasso	0.33	4.8e-11	2.7304	0.00633
Brain_Hypothalamus	./WEIGHTS//Brain_Hypothalamus/Brain_Hypothalamus.ENSG00000183793.9.wgt.RDat	NPIPA5	16	15457516	15474904	0.819	rs222135	3.06	rs3198697	0.377668	6.57	-2.326	237	237	blup	0.46	6.2e-16	-1.9528	0.0508
Brain_Hypothalamus	./WEIGHTS//Brain_Hypothalamus/Brain_Hypothalamus.ENSG00000184517.7.wgt.RDat	ZFP1	16	75182390	75206134	0.442	rs3743607	2.68	rs7190094	0.17877	-5.21	-1.7099	422	6	lasso	0.2	1.1e-06	1.3663	0.172
Brain_Hypothalamus	./WEIGHTS//Brain_Hypothalamus/Brain_Hypothalamus.ENSG00000186153.12.wgt.RDat	WWOX	16	78133310	79246564	0.541	rs17772912	3.36	rs4605176	0.03958	4.77	0.228	865	36	enet	0.16	1.4e-05	-0.1948	0.846
Brain_Hypothalamus	./WEIGHTS//Brain_Hypothalamus/Brain_Hypothalamus.ENSG00000188599.13.wgt.RDat	NPIPP1	16	15198178	15217355	0.409	rs222135	3.06	rs7192563	0.2558	5.53	0.974	102	1	top1	0.26	1.6e-08	0.974	0.33
Brain_Hypothalamus	./WEIGHTS//Brain_Hypothalamus/Brain_Hypothalamus.ENSG00000196502.7.wgt.RDat	SULT1A1	16	28616903	28634946	0.32	rs11863346	3.01	rs17640009	0.140897	-4.48	-1.08	185	185	blup	0.15	1.7e-05	0.9	0.368
Brain_Hypothalamus	./WEIGHTS//Brain_Hypothalamus/Brain_Hypothalamus.ENSG00000196696.8.wgt.RDat	PDXDC2P	16	70023988	70099851	0.385	rs244415	7.73	rs8059245	-0.000708	3.78	3.966	186	28	enet	0.1	0.0004	1.7246	0.0846
Brain_Hypothalamus	./WEIGHTS//Brain_Hypothalamus/Brain_Hypothalamus.ENSG00000197165.6.wgt.RDat	SULT1A2	16	28603264	28608430	0.284	rs11863346	3.01	rs17640009	0.146234	4.66	-1.08	190	1	top1	0.15	2.9e-05	-1.08	0.28
Brain_Hypothalamus	./WEIGHTS//Brain_Hypothalamus/Brain_Hypothalamus.ENSG00000197253.9.wgt.RDat	TPSB2	16	1277272	1280214	0.359	rs7187167	-3.29	rs909921	0.136977	4.64	2.212	455	1	top1	0.14	5.2e-05	2.212	0.027
Brain_Hypothalamus	./WEIGHTS//Brain_Hypothalamus/Brain_Hypothalamus.ENSG00000197302.6.wgt.RDat	ZNF720	16	31724550	31806190	0.336	rs4889645	2.54	rs17839518	0.046808	-3.7	1.372	207	18	enet	0.1	0.0005	-0.5343	0.593
Brain_Hypothalamus	./WEIGHTS//Brain_Hypothalamus/Brain_Hypothalamus.ENSG00000197599.8.wgt.RDat	CCDC154	16	1484384	1494557	0.382	rs7187167	-3.29	rs7498616	0.245737	5.49	0.5937	480	4	lasso	0.3	8.7e-10	0.0709	0.943
Brain_Hypothalamus	./WEIGHTS//Brain_Hypothalamus/Brain_Hypothalamus.ENSG00000197774.8.wgt.RDat	EME2	16	1823208	1831709	0.401	rs7187167	-3.29	rs9940055	0.026996	-3.61	-1.927	475	1	top1	0.027	0.05	1.927	0.054
Brain_Hypothalamus	./WEIGHTS//Brain_Hypothalamus/Brain_Hypothalamus.ENSG00000198848.8.wgt.RDat	CES1	16	55836763	55867249	0.436	rs1020065	-3.09	rs11865638	0.142742	4.44	-0.189	517	4	lasso	0.16	1.2e-05	-0.1522	0.879
Brain_Hypothalamus	./WEIGHTS//Brain_Hypothalamus/Brain_Hypothalamus.ENSG00000204991.6.wgt.RDat	SPIRE2	16	89884587	89937727	0.32	rs11646374	2.64	rs7195066	0.13237	4.67	0.628	357	357	blup	0.15	1.7e-05	1.3457	0.178
Brain_Hypothalamus	./WEIGHTS//Brain_Hypothalamus/Brain_Hypothalamus.ENSG00000205018.2.wgt.RDat	RP11-830F9.6	16	89006197	89017932	0.299	rs1673932	-3.99	rs753602	0.011077	-3.24	-1.4497	432	1	top1	0.011	0.14	1.4497	0.147
Brain_Hypothalamus	./WEIGHTS//Brain_Hypothalamus/Brain_Hypothalamus.ENSG00000205078.5.wgt.RDat	SYCE1L	16	77240338	77246902	0.427	rs17772912	3.36	rs8061864	0.347183	6.14	-0.176	735	1	top1	0.35	1.5e-11	-0.176	0.86
Brain_Hypothalamus	./WEIGHTS//Brain_Hypothalamus/Brain_Hypothalamus.ENSG00000213658.6.wgt.RDat	LAT	16	28996147	29002104	0.177	NA	NA	NA	NA	NA	NA	185	0	lasso	0.1	0.00044	NA	NA
Brain_Hypothalamus	./WEIGHTS//Brain_Hypothalamus/Brain_Hypothalamus.ENSG00000214725.3.wgt.RDat	CDIPT-AS1	16	29875155	29879371	0.259	rs12917823	-5.53	rs889695	0.244025	-5.38	-5.3191	161	1	top1	0.24	3.8e-08	5.3191	1.04e-07
Brain_Hypothalamus	./WEIGHTS//Brain_Hypothalamus/Brain_Hypothalamus.ENSG00000223496.1.wgt.RDat	EXOSC6	16	70284134	70285833	0.315	rs7196842	7.66	rs4985407	0.220823	5.42	3.684	200	21	enet	0.22	1.9e-07	3.7301	0.000191
Brain_Hypothalamus	./WEIGHTS//Brain_Hypothalamus/Brain_Hypothalamus.ENSG00000226232.4.wgt.RDat	RP11-419C5.2	16	70010291	70016448	0.731	rs244415	7.73	rs7186296	0.172587	-5.57	-5.165	198	198	blup	0.36	6.9e-12	5.2593	1.45e-07
Brain_Hypothalamus	./WEIGHTS//Brain_Hypothalamus/Brain_Hypothalamus.ENSG00000231439.3.wgt.RDat	WASIR2	16	72910	75123	0.594	rs3743887	-4.91	rs8466	0.030406	-4.02	0.279	226	1	top1	0.03	0.04	-0.279	0.78
Brain_Hypothalamus	./WEIGHTS//Brain_Hypothalamus/Brain_Hypothalamus.ENSG00000233232.2.wgt.RDat	NPIPB7	16	28467693	28481868	0.185	rs11863346	3.01	rs8062405	0.188188	-5.15	-0.86	217	1	top1	0.19	1.8e-06	0.86	0.39
Brain_Hypothalamus	./WEIGHTS//Brain_Hypothalamus/Brain_Hypothalamus.ENSG00000234719.4.wgt.RDat	RP11-166B2.1	16	12021230	12070500	0.773	rs7185731	3.08	rs2869492	0.552404	7.63	-0.319	453	1	top1	0.55	2.9e-20	-0.319	0.75
Brain_Hypothalamus	./WEIGHTS//Brain_Hypothalamus/Brain_Hypothalamus.ENSG00000237296.5.wgt.RDat	SMG1P1	16	22449037	22503541	0.21	rs12448360	-3.24	rs2926362	0.145864	-4.42	0.05	257	22	enet	0.15	2.9e-05	-0.2978	0.766
Brain_Hypothalamus	./WEIGHTS//Brain_Hypothalamus/Brain_Hypothalamus.ENSG00000242612.2.wgt.RDat	DECR2	16	451826	462487	0.731	rs3743887	-4.91	rs3743890	0.315574	6.43	0.345	390	15	lasso	0.39	5.1e-13	-0.4672	0.64
Brain_Hypothalamus	./WEIGHTS//Brain_Hypothalamus/Brain_Hypothalamus.ENSG00000251417.1.wgt.RDat	RP11-1348G14.4	16	28814097	28829149	0.232	rs11863346	3.01	rs8045689	0.129555	-4.97	-1.341	185	15	enet	0.16	8.7e-06	0.7233	0.469
Brain_Hypothalamus	./WEIGHTS//Brain_Hypothalamus/Brain_Hypothalamus.ENSG00000256439.1.wgt.RDat	AC008731.1	16	24931582	24932325	0.583	rs12446967	3.53	rs17178990	0.177611	5.75	-0.568	389	4	lasso	0.21	3.6e-07	-0.8719	0.383
Brain_Hypothalamus	./WEIGHTS//Brain_Hypothalamus/Brain_Hypothalamus.ENSG00000258839.2.wgt.RDat	MC1R	16	89979826	89987385	0.317	rs11646374	2.64	rs3212371	0.069486	4.89	1.5951	313	4	lasso	0.15	2e-05	1.5059	0.132
Brain_Hypothalamus	./WEIGHTS//Brain_Hypothalamus/Brain_Hypothalamus.ENSG00000259877.1.wgt.RDat	RP11-46C24.7	16	89281638	89284061	0.531	rs1673932	-3.99	rs12920028	0.204717	-5.51	-2.387	396	1	top1	0.2	5.9e-07	2.387	0.017
Brain_Hypothalamus	./WEIGHTS//Brain_Hypothalamus/Brain_Hypothalamus.ENSG00000259954.1.wgt.RDat	IL21R-AS1	16	27458990	27464714	0.397	rs2384812	2.23	rs4787976	0.327342	-6.56	1.341	520	33	enet	0.36	3.6e-12	-1.4246	0.154
Brain_Hypothalamus	./WEIGHTS//Brain_Hypothalamus/Brain_Hypothalamus.ENSG00000260121.1.wgt.RDat	RP5-1142A6.9	16	88785023	88786792	0.447	rs1673932	-3.99	rs8060966	-0.009487	-3.37	-1.341	388	23	enet	0.1	0.00045	0.988	0.323
Brain_Hypothalamus	./WEIGHTS//Brain_Hypothalamus/Brain_Hypothalamus.ENSG00000260213.1.wgt.RDat	RP11-303E16.3	16	81050397	81069364	0.577	rs9928594	3.75	rs9925780	0.107538	-5.01	1.745	685	683	blup	0.17	4.6e-06	1.591	0.112
Brain_Hypothalamus	./WEIGHTS//Brain_Hypothalamus/Brain_Hypothalamus.ENSG00000260306.1.wgt.RDat	RP11-645C24.5	16	21805416	21807080	0.403	rs11649134	-2.27	rs4783412	0.083172	-4.64	1.2	138	9	lasso	0.22	2.5e-07	-1.2859	0.198
Brain_Hypothalamus	./WEIGHTS//Brain_Hypothalamus/Brain_Hypothalamus.ENSG00000260565.2.wgt.RDat	ERVK13-1	16	2710350	2723445	0.581	rs26828	3.02	rs11642783	0.5159	-7.51	1.514	307	1	top1	0.52	1.9e-18	-1.514	0.13
Brain_Hypothalamus	./WEIGHTS//Brain_Hypothalamus/Brain_Hypothalamus.ENSG00000260630.2.wgt.RDat	SNAI3-AS1	16	88729706	88753594	0.334	rs1673932	-3.99	rs11076696	0.020783	-4.23	0.372	377	377	blup	0.044	0.017	-1.0388	0.299
Brain_Hypothalamus	./WEIGHTS//Brain_Hypothalamus/Brain_Hypothalamus.ENSG00000260735.1.wgt.RDat	RP11-72I8.1	16	15188268	15203054	0.282	rs222135	3.06	rs4780563	0.071084	3.95	1.1209	102	102	blup	0.15	2.1e-05	0.6968	0.486
Brain_Hypothalamus	./WEIGHTS//Brain_Hypothalamus/Brain_Hypothalamus.ENSG00000260778.2.wgt.RDat	MIR940	16	2318624	2323419	0.309	rs26828	3.02	rs12386039	0.180253	4.62	1.4162	348	1	top1	0.18	3.1e-06	1.4162	0.157
Brain_Hypothalamus	./WEIGHTS//Brain_Hypothalamus/Brain_Hypothalamus.ENSG00000260911.1.wgt.RDat	RP11-196G11.2	16	31054471	31061201	0.117	rs4889645	2.75	rs12445568	0.052663	4.01	-1.311	241	241	blup	0.099	0.00056	-1.0179	0.309
Brain_Hypothalamus	./WEIGHTS//Brain_Hypothalamus/Brain_Hypothalamus.ENSG00000261172.1.wgt.RDat	RP11-356C4.5	16	90176982	90234633	0.304	rs11646374	2.64	rs1079558	-0.009296	-3.26	-1.476	204	23	enet	0.043	0.018	0.9364	0.349
Brain_Hypothalamus	./WEIGHTS//Brain_Hypothalamus/Brain_Hypothalamus.ENSG00000261195.1.wgt.RDat	CTD-2380F24.1	16	19772561	19777421	0.428	rs11865578	4.43	rs720176	0.160242	-4.87	3.308	453	1	top1	0.16	1.2e-05	-3.308	0.00094
Brain_Hypothalamus	./WEIGHTS//Brain_Hypothalamus/Brain_Hypothalamus.ENSG00000261373.1.wgt.RDat	VPS9D1-AS1	16	89778264	89784573	0.407	rs3114912	3.24	rs11641726	0.181104	5.12	2.3537	405	1	top1	0.18	2.9e-06	2.3537	0.0186
Brain_Hypothalamus	./WEIGHTS//Brain_Hypothalamus/Brain_Hypothalamus.ENSG00000261390.1.wgt.RDat	RP11-345M22.2	16	79750622	79804460	0.524	rs11645542	-3.56	rs4404082	0.151222	-5.12	-0.1	785	44	enet	0.15	1.8e-05	-0.51	0.61
Brain_Hypothalamus	./WEIGHTS//Brain_Hypothalamus/Brain_Hypothalamus.ENSG00000261556.4.wgt.RDat	RP11-296I10.6	16	70253477	70279519	0.17	rs7196842	7.66	rs2549066	0.16343	-4.89	-1.8586	198	11	enet	0.18	3.1e-06	3.6246	0.000289
Brain_Hypothalamus	./WEIGHTS//Brain_Hypothalamus/Brain_Hypothalamus.ENSG00000261613.2.wgt.RDat	RP11-20I23.13	16	2604061	2605999	0.665	rs26828	3.02	rs11642783	0.365252	6.4	1.514	291	1	top1	0.37	3.3e-12	1.514	0.13
Brain_Hypothalamus	./WEIGHTS//Brain_Hypothalamus/Brain_Hypothalamus.ENSG00000261701.2.wgt.RDat	HPR	16	72097123	72111145	0.726	rs12325151	3.08	rs2000999	0.421168	6.72	-1.015	360	6	enet	0.43	1.7e-14	-1.2132	0.225
Brain_Hypothalamus	./WEIGHTS//Brain_Hypothalamus/Brain_Hypothalamus.ENSG00000261713.2.wgt.RDat	SSTR5-AS1	16	1114093	1128707	0.404	rs7187167	-3.29	rs34775748	-0.007302	-3.63	0.9617	470	470	blup	0.013	0.13	-2.803	0.00506
Brain_Hypothalamus	./WEIGHTS//Brain_Hypothalamus/Brain_Hypothalamus.ENSG00000261925.1.wgt.RDat	RP11-388M20.9	16	31237281	31238481	0.196	rs749767	2.64	rs9923480	-0.008146	3.14	-0.202	263	263	blup	0.04	0.022	0.0345	0.972
Brain_Hypothalamus	./WEIGHTS//Brain_Hypothalamus/Brain_Hypothalamus.ENSG00000262246.1.wgt.RDat	CORO7	16	4404543	4475706	0.332	rs2239311	2.76	rs11076830	0.202859	-5.79	0.806	438	3	lasso	0.23	9.5e-08	-0.6639	0.507
Brain_Hypothalamus	./WEIGHTS//Brain_Hypothalamus/Brain_Hypothalamus.ENSG00000263072.1.wgt.RDat	RP11-473M20.14	16	3166043	3184883	0.341	rs3751837	-3.57	rs11647815	0.179675	5.03	0.176	390	1	top1	0.18	3.2e-06	0.176	0.86
Brain_Hypothalamus	./WEIGHTS//Brain_Hypothalamus/Brain_Hypothalamus.ENSG00000263232.2.wgt.RDat	ATP5A1P3	16	72038936	72040442	0.189	rs17609347	2.91	rs4788808	0.043782	4.24	-0.453	370	370	blup	0.12	0.00017	0.876	0.381
Brain_Hypothalamus	./WEIGHTS//Brain_Hypothalamus/Brain_Hypothalamus.ENSG00000263244.1.wgt.RDat	RP11-473I1.10	16	9201098	9207038	0.374	rs9935902	-3	rs12925781	-0.00944	-3.4	1.911	560	560	blup	0.056	0.0079	-0.5084	0.611
Brain_Hypothalamus	./WEIGHTS//Brain_Hypothalamus/Brain_Hypothalamus.ENSG00000263280.1.wgt.RDat	LA16c-325D7.2	16	2916349	2917619	0.706	rs1834026	3.47	rs17660212	0.378031	6.5	0.202	323	1	top1	0.38	1.1e-12	0.202	0.84
Brain_Hypothalamus	./WEIGHTS//Brain_Hypothalamus/Brain_Hypothalamus.ENSG00000263335.1.wgt.RDat	AF001548.5	16	15820531	15826850	0.412	rs222135	3.06	rs16967494	0.363248	6.32	0.454	457	1	top1	0.36	3.9e-12	0.454	0.65
Brain_Hypothalamus	./WEIGHTS//Brain_Hypothalamus/Brain_Hypothalamus.ENSG00000267077.1.wgt.RDat	RP11-127I20.5	16	4845266	4846533	0.623	rs8044698	-2.48	rs3827527	0.206	6.44	-0.722	387	20	enet	0.43	1.2e-14	-1.2324	0.218
Brain_Hypothalamus	./WEIGHTS//Brain_Hypothalamus/Brain_Hypothalamus.ENSG00000268836.1.wgt.RDat	LA16c-OS12.2	16	235747	236293	0.488	rs3743887	-4.91	rs4141288	0.15903	5.7	0.613	303	33	enet	0.29	1.1e-09	0.2034	0.839
Brain_Hypothalamus	./WEIGHTS//Brain_Hypothalamus/Brain_Hypothalamus.ENSG00000270020.1.wgt.RDat	RP11-463O9.9	16	86553989	86557503	0.533	rs301624	-3.17	rs8059599	0.224209	5.02	-0.399	930	1	top1	0.22	1.6e-07	-0.399	0.69
Brain_Hypothalamus	./WEIGHTS//Brain_Hypothalamus/Brain_Hypothalamus.ENSG00000270424.1.wgt.RDat	RP11-1348G14.6	16	28761280	28761916	0.253	rs11863346	3.01	rs4072401	0.004419	-3.42	-0.456	199	199	blup	0.053	0.01	0.6381	0.523
Brain_Hypothalamus	./WEIGHTS//Brain_Hypothalamus/Brain_Hypothalamus.ENSG00000272079.1.wgt.RDat	LA16c-380H5.5	16	3056121	3057386	0.466	rs1834026	3.47	rs2526269	0.361449	-6.3	-1.44	356	1	top1	0.36	4.5e-12	1.44	0.15
Brain_Hypothalamus	./WEIGHTS//Brain_Hypothalamus/Brain_Hypothalamus.ENSG00000004142.7.wgt.RDat	POLDIP2	17	26674036	26684545	0.2685	rs9900666	-2.51	rs11080054	0.15326	-4.96	0.332	270	7	lasso	0.18	3.5e-06	-0.61557	0.538
Brain_Hypothalamus	./WEIGHTS//Brain_Hypothalamus/Brain_Hypothalamus.ENSG00000005156.7.wgt.RDat	LIG3	17	33307513	33332083	0.384	rs2291189	2.65	rs1003918	0.30877	-5.84	0.539	491	1	top1	0.31	3.1e-10	-0.539	0.59
Brain_Hypothalamus	./WEIGHTS//Brain_Hypothalamus/Brain_Hypothalamus.ENSG00000006282.15.wgt.RDat	SPATA20	17	48623667	48633213	0.6942	rs989128	2.73	rs989128	0.44115	-6.93	2.727	467	8	lasso	0.5	1.3e-17	-2.28851	0.0221
Brain_Hypothalamus	./WEIGHTS//Brain_Hypothalamus/Brain_Hypothalamus.ENSG00000006695.6.wgt.RDat	COX10	17	13972813	14111994	0.3804	rs7503671	3.41	rs16940865	0.05602	3.97	-0.553	594	594	blup	0.085	0.0013	0.30028	0.764
Brain_Hypothalamus	./WEIGHTS//Brain_Hypothalamus/Brain_Hypothalamus.ENSG00000006744.14.wgt.RDat	ELAC2	17	12895708	12921504	0.5531	rs11078124	-3.42	rs1044569	0.53429	-7.57	1.812	570	1	top1	0.53	2.4e-19	-1.812	0.07
Brain_Hypothalamus	./WEIGHTS//Brain_Hypothalamus/Brain_Hypothalamus.ENSG00000007171.12.wgt.RDat	NOS2	17	26083792	26127525	0.3287	rs11080344	2.79	rs3751972	0.23566	5.41	-0.482	302	1	top1	0.24	7e-08	-0.482	0.63
Brain_Hypothalamus	./WEIGHTS//Brain_Hypothalamus/Brain_Hypothalamus.ENSG00000008283.11.wgt.RDat	CYB561	17	61509665	61523739	0.289	rs12940055	-2.31	rs241059	0.12295	-4.68	-2.17	257	1	top1	0.12	0.00013	2.17	0.03
Brain_Hypothalamus	./WEIGHTS//Brain_Hypothalamus/Brain_Hypothalamus.ENSG00000011295.11.wgt.RDat	TTC19	17	15902694	15948329	0.1363	rs178837	4.08	rs9891938	0.0041	-3.44	3.662	279	278	blup	0.052	0.01	-2.32848	0.0199
Brain_Hypothalamus	./WEIGHTS//Brain_Hypothalamus/Brain_Hypothalamus.ENSG00000013306.11.wgt.RDat	SLC25A39	17	42396993	42402238	0.4633	rs9916116	3.62	rs7216307	0.12242	-4.72	-1.2	340	8	lasso	0.14	3.4e-05	0.44545	0.656
Brain_Hypothalamus	./WEIGHTS//Brain_Hypothalamus/Brain_Hypothalamus.ENSG00000037042.8.wgt.RDat	TUBG2	17	40811323	40819024	0.3626	rs1032072	4.1	rs3760384	0.11116	4.99	-0.8288	258	5	lasso	0.15	2.3e-05	-0.65606	0.512
Brain_Hypothalamus	./WEIGHTS//Brain_Hypothalamus/Brain_Hypothalamus.ENSG00000068097.10.wgt.RDat	HEATR6	17	58120555	58156292	0.247	rs9901606	-3.01	rs345168	0.05262	3.88	0.935	226	226	blup	0.054	0.0093	1.80743	0.0707
Brain_Hypothalamus	./WEIGHTS//Brain_Hypothalamus/Brain_Hypothalamus.ENSG00000087191.8.wgt.RDat	PSMC5	17	61905032	61909379	0.1996	rs1867623	2.95	rs4968599	0.17233	-4.92	-1.3783	327	327	blup	0.2	8.7e-07	1.40886	0.159
Brain_Hypothalamus	./WEIGHTS//Brain_Hypothalamus/Brain_Hypothalamus.ENSG00000091640.3.wgt.RDat	SPAG7	17	4862521	4871167	0.4194	rs12600578	-4.03	rs3786044	0.1369	4.97	-0.772	440	5	lasso	0.15	1.8e-05	-1.17681	0.239
Brain_Hypothalamus	./WEIGHTS//Brain_Hypothalamus/Brain_Hypothalamus.ENSG00000108264.12.wgt.RDat	TADA2A	17	35766965	35839835	0.3693	rs12603097	-2.73	rs11263750	0.12803	-3.97	0.454	356	23	enet	0.16	1.2e-05	-0.26583	0.79
Brain_Hypothalamus	./WEIGHTS//Brain_Hypothalamus/Brain_Hypothalamus.ENSG00000108272.9.wgt.RDat	DHRS11	17	34948228	34957235	0.3973	rs7223170	-3.63	rs17560870	0.20156	-5.16	1.2	310	1	top1	0.2	7.4e-07	-1.2	0.23
Brain_Hypothalamus	./WEIGHTS//Brain_Hypothalamus/Brain_Hypothalamus.ENSG00000108379.5.wgt.RDat	WNT3	17	44839872	44910424	0.3305	rs11570451	-2.98	rs12952746	0.03874	4.99	1.15	258	8	lasso	0.11	0.00028	1.12053	0.262
Brain_Hypothalamus	./WEIGHTS//Brain_Hypothalamus/Brain_Hypothalamus.ENSG00000108384.10.wgt.RDat	RAD51C	17	56769934	56811703	0.4257	rs2072143	-3.12	rs3803753	0.2951	-6.42	-1.67	304	6	lasso	0.33	5.3e-11	1.77332	0.0762
Brain_Hypothalamus	./WEIGHTS//Brain_Hypothalamus/Brain_Hypothalamus.ENSG00000108424.5.wgt.RDat	KPNB1	17	45726842	45762871	0.1814	rs9905800	3.49	rs8079142	0.02888	3.46	2.12	397	1	top1	0.029	0.044	2.12	0.034
Brain_Hypothalamus	./WEIGHTS//Brain_Hypothalamus/Brain_Hypothalamus.ENSG00000108465.10.wgt.RDat	CDK5RAP3	17	46045176	46059138	0.3394	rs16969990	3.62	rs2285860	0.00596	-3.63	-1.44	388	388	blup	0.049	0.012	0.14755	0.883
Brain_Hypothalamus	./WEIGHTS//Brain_Hypothalamus/Brain_Hypothalamus.ENSG00000108556.7.wgt.RDat	CHRNE	17	4801357	4806369	0.3014	rs12600578	-4.03	rs34461890	0.12964	4.92	-2.947	443	1	top1	0.13	8.2e-05	-2.94705	0.00321
Brain_Hypothalamus	./WEIGHTS//Brain_Hypothalamus/Brain_Hypothalamus.ENSG00000108559.7.wgt.RDat	NUP88	17	5264258	5322960	0.309	rs12600578	-4.03	rs6502844	0.01296	-3.87	-0.755	526	526	blup	0.065	0.0046	1.35992	0.174
Brain_Hypothalamus	./WEIGHTS//Brain_Hypothalamus/Brain_Hypothalamus.ENSG00000108587.10.wgt.RDat	GOSR1	17	28804380	28854610	0.147	rs11868119	-3.02	rs3764417	0.10883	4.41	-0.189	320	1	top1	0.11	0.00031	-0.189	0.85
Brain_Hypothalamus	./WEIGHTS//Brain_Hypothalamus/Brain_Hypothalamus.ENSG00000108592.12.wgt.RDat	FTSJ3	17	61896793	61907372	0.4258	rs1867623	2.95	rs8066754	0.46724	-7.42	-1.3794	329	5	lasso	0.49	1.8e-17	0.9586	0.338
Brain_Hypothalamus	./WEIGHTS//Brain_Hypothalamus/Brain_Hypothalamus.ENSG00000108666.5.wgt.RDat	C17orf75	17	30651681	30677042	0.1752	rs9913984	-4	rs4794922	0.08039	-4.2	1.126	255	3	lasso	0.086	0.0013	-1.12785	0.259
Brain_Hypothalamus	./WEIGHTS//Brain_Hypothalamus/Brain_Hypothalamus.ENSG00000108759.3.wgt.RDat	KRT32	17	39616063	39623681	0.2588	rs1510075	3.67	rs12603256	0.12351	4.5	-1.103	455	1	top1	0.12	0.00012	-1.103	0.27
Brain_Hypothalamus	./WEIGHTS//Brain_Hypothalamus/Brain_Hypothalamus.ENSG00000108823.11.wgt.RDat	SGCA	17	48243346	48253292	0.2672	rs989128	2.73	rs2586488	0.12523	4.38	0.659	446	1	top1	0.13	0.00011	0.659	0.51
Brain_Hypothalamus	./WEIGHTS//Brain_Hypothalamus/Brain_Hypothalamus.ENSG00000108840.11.wgt.RDat	HDAC5	17	42154114	42201070	0.2355	rs9901754	-4.6	rs28571240	0.06995	-4	1.5505	364	364	blup	0.13	0.00011	-1.00442	0.315
Brain_Hypothalamus	./WEIGHTS//Brain_Hypothalamus/Brain_Hypothalamus.ENSG00000109047.7.wgt.RDat	RCVRN	17	9799637	9808938	0.6764	rs9903213	2.77	rs1047367	0.29409	6.45	-0.628	633	10	lasso	0.35	1.5e-11	0.08477	0.932
Brain_Hypothalamus	./WEIGHTS//Brain_Hypothalamus/Brain_Hypothalamus.ENSG00000121053.5.wgt.RDat	EPX	17	56270098	56282535	0.3335	rs10132	-3.14	rs8077426	0.17831	-4.81	-0.613	412	1	top1	0.18	3.5e-06	0.613	0.54
Brain_Hypothalamus	./WEIGHTS//Brain_Hypothalamus/Brain_Hypothalamus.ENSG00000121057.8.wgt.RDat	AKAP1	17	55162453	55198710	0.3421	rs2159226	2.99	rs917927	-0.0091	3.08	1.372	520	520	blup	0.062	0.0055	-0.44826	0.654
Brain_Hypothalamus	./WEIGHTS//Brain_Hypothalamus/Brain_Hypothalamus.ENSG00000121101.11.wgt.RDat	TEX14	17	56634039	56769416	0.1521	rs2072143	-3.12	rs11079367	0.03254	3.8	1.126	304	304	blup	0.07	0.0034	0.91127	0.362
Brain_Hypothalamus	./WEIGHTS//Brain_Hypothalamus/Brain_Hypothalamus.ENSG00000125409.8.wgt.RDat	TEKT3	17	15207128	15244958	0.316	rs12945304	2.89	rs2938158	-0.0083	-3.56	0.628	474	474	blup	0.036	0.028	-0.79886	0.424
Brain_Hypothalamus	./WEIGHTS//Brain_Hypothalamus/Brain_Hypothalamus.ENSG00000125450.6.wgt.RDat	NUP85	17	73201754	73231853	0.4126	rs820145	-3.29	rs11657106	0.24499	5.24	0.896	379	1	top1	0.24	3.6e-08	0.896	0.37
Brain_Hypothalamus	./WEIGHTS//Brain_Hypothalamus/Brain_Hypothalamus.ENSG00000129197.10.wgt.RDat	RPAIN	17	5323481	5334613	0.2796	rs12600578	-4.03	rs8703	-0.00367	3.46	2.648	526	526	blup	0.023	0.065	2.39337	0.0167
Brain_Hypothalamus	./WEIGHTS//Brain_Hypothalamus/Brain_Hypothalamus.ENSG00000129277.9.wgt.RDat	CCL4	17	34430983	34433014	0.237	rs7208788	-2.62	rs2291299	0.0072	-2.61	-0.345	277	277	blup	0.047	0.014	-0.68775	0.492
Brain_Hypothalamus	./WEIGHTS//Brain_Hypothalamus/Brain_Hypothalamus.ENSG00000131899.6.wgt.RDat	LLGL1	17	18128901	18148149	0.2359	rs854800	2.46	rs12953299	0.10882	-4.17	-0.6269	287	7	enet	0.14	5e-05	0.84847	0.396
Brain_Hypothalamus	./WEIGHTS//Brain_Hypothalamus/Brain_Hypothalamus.ENSG00000132471.7.wgt.RDat	WBP2	17	73841780	73852588	0.3518	rs8079062	3.35	rs9902371	0.0742	-4.16	-0.5629	384	384	blup	0.11	0.00024	0.04372	0.965
Brain_Hypothalamus	./WEIGHTS//Brain_Hypothalamus/Brain_Hypothalamus.ENSG00000141127.10.wgt.RDat	PRPSAP2	17	18759612	18834581	0.2275	rs8065874	-2.43	rs11078421	0.01956	3.48	1.036	154	1	top1	0.02	0.08	1.036	0.3
[truncated: 14,362 more rows]
